# Supplementary material for: Improvements in blood and fitness tracker biomarkers in a longitudinal real-world cohort of digital health platform users
Source: PLOS Digit Health. 2026 Mar 24;5(3):e0001271. doi: 10.1371/journal.pdig.0001271 (PMC13012459; doi:10.1371/journal.pdig.0001271)
Supplement: S1 Data — Contains raw data used in analysis (demographic, blood biomarker, and wearables-derived data). (CSV) [file pdig.0001271.s016.csv]

draw_num	age	height	genderFemale	genderMale	bodyWeight	ethnicityBlack	ethnicityHispanic	ethnicityIndian	ethnicitySouthAsian	ethnicityWhite	ethnicityAsian	ethnicityNative	ALT	APOB	AST	Alb	B12	BASOS	CK	CRP	Ca	Chol	Cor	D	DHEAS	EOS	FE	FT	Fer	Fol	GGT	Glu	HCT	HDL	Hb	HgbA1c	K	LDL	LYMPHS	MCH	MCHC	MCV	MONOS	MPV	Mg	NEUT	Na	PLT	RBC
1	53.23561643835617	71	0	1	174	0	0	0	0	1	0	0	20	NA	17	4.1	540	49	114	NA	9.2	204	9	37	NA	157	93	10.4	88	8.7	11	84	45.9	55	15.8	NA	4.4	131	1399	29.8	34.4	86.4	551	NA	2.1	3245	136	226	5.31
1	66.09041095890412	64	1	0	137	0	0	0	0	1	0	0	13	NA	19	4.4	396	59	61	NA	9.3	172	13.8	37	40	NA	87	NA	33	8.7	11	93	41.8	82	14.2	NA	4.2	77	1544	31.6	34	92.9	378	11.5	2.1	2111	NA	293	4.5
2	53.23561643835617	71	0	1	174	0	0	0	0	1	0	0	17	NA	17	4.5	617	48	63	NA	9.4	217	11.3	39	NA	258	92	NA	94	10.3	14	86	48.4	60	16.4	NA	4.7	137	2016	29.1	33.9	85.8	618	NA	2.1	3060	140	273	NA
1	48.635616438356166	67	0	1	160	0	0	0	0	1	0	0	27	NA	25	4.7	289	37	176	NA	10.1	163	14	25	NA	122	90	7.4	142	10	14	103	46.9	NA	15.8	NA	NA	110	1281	31.5	33.6	93.7	372	9.9	2.1	4288	140	239	5.01
2	48.635616438356166	67	0	1	160	0	0	0	0	1	0	0	23	NA	22	NA	338	19	190	NA	NA	177	17	32	NA	69	112	7.2	166	13.6	16	106	47.4	42	15.8	NA	NA	118	1046	31.4	33.2	94.5	372	10.3	2.3	4794	139	197	5.02
2	66.09041095890412	64	1	0	137	0	0	0	0	1	0	0	NA	NA	NA	NA	NA	NA	NA	NA	NA	213	NA	NA	NA	NA	NA	NA	NA	NA	NA	NA	NA	NA	NA	NA	NA	NA	NA	NA	NA	NA	NA	NA	NA	NA	NA	NA	NA
1	28.194520547945206	63	1	0	123	0	0	0	0	1	0	0	12	NA	14	4.4	NA	11	NA	NA	9.3	136	13	34	173	72	129	NA	49	14.1	13	78	38.2	56	13	5	4.5	66	1341	30.1	34	88.4	372	10.7	1.9	2003	138	210	4.32
1	41.92602739726028	67	1	0	125	0	0	0	0	1	0	0	14	NA	17	4.1	748	30	52	NA	9.3	196	12	31	100	50	75	NA	17	16.6	10	82	44.2	88	14.1	4.7	4.4	94	1735	28.2	31.9	88.4	345	11.4	2.1	2840	140	271	5
1	31.16164383561644	71	0	1	170	0	0	0	0	1	0	0	15	NA	15	4.7	NA	30	102	NA	9.9	192	11.2	22.1	NA	240	72	7.9	33	11.25	13	98	39.5	61	13.1	NA	4.2	118	2400	30.5	33.2	92	400	10.2	1.8	2300	140	259	4.29
1	47.608219178082194	NA	0	1	NA	0	0	0	0	1	0	0	NA	NA	NA	NA	NA	50	NA	NA	NA	216.216	NA	NA	NA	50	128.492	NA	81	12.798	NA	NA	43	NA	15	NA	NA	NA	1910	NA	NA	96	300	NA	NA	2250	NA	231	4.5
2	47.608219178082194	NA	0	1	NA	0	0	0	0	1	0	0	19	NA	16	4.3	NA	NA	NA	1	NA	NA	NA	NA	NA	NA	67.039	NA	69	NA	16	NA	NA	NA	NA	NA	NA	NA	NA	NA	NA	NA	NA	NA	NA	NA	NA	NA	NA
1	54.175342465753424	65	1	0	135	0	0	0	0	1	0	0	32	NA	27	4.7	1238	49	156	NA	10	219	12.1	62	58	78	119	NA	96	20.2	17	91	NA	73	12.4	5.7	4.6	130	1789	30.8	34	90.6	583	9.9	1.9	2401	138	267	4.03
1	27.96712328767123	63	1	0	112	0	0	0	0	0	1	0	NA	NA	18	4.7	NA	NA	NA	NA	9.6	NA	NA	32	NA	NA	NA	NA	NA	NA	NA	77	NA	56	NA	5.2	4.1	NA	NA	NA	NA	NA	NA	NA	NA	NA	137	NA	NA
1	27.14246575342466	65	0	1	150	0	0	0	0	1	0	0	13	NA	15	4.7	539	62	120	NA	9.8	179	12.8	37	NA	97	144	9.295	123	16.3	14	87	45.2	56	15.3	5.4	4.5	110	NA	NA	33.8	NA	566	10.7	2.1	3353	139	236	NA
2	28.194520547945206	63	1	0	123	0	0	0	0	1	0	0	11	NA	16	4.5	676	19	58	NA	9.5	155	10.5	33	177	51	97	NA	45	21.4	15	82	40.8	50	13.6	5	NA	91	1405	29.9	33.3	89.7	240	10.9	2.1	1485	137	247	4.55
1	44.17260273972602	68	1	0	155	0	0	0	0	1	0	0	25	NA	32	4.4	663	50	NA	NA	8.9	162	NA	36	NA	81	NA	NA	NA	NA	NA	82	38.1	53	NA	NA	4.6	90	1104	28.1	31.8	88.4	366	11.6	NA	4600	137	233	4.31
1	50.28493150684932	68	1	0	NA	0	0	0	0	1	0	0	24	NA	16	4.2	NA	NA	NA	NA	9.8	233	NA	NA	NA	NA	NA	NA	NA	NA	NA	92	NA	80	NA	NA	3.9	143	NA	NA	NA	NA	NA	NA	NA	NA	142	NA	NA
2	50.28493150684932	68	1	0	NA	0	0	0	0	1	0	0	24	NA	16	4.2	NA	NA	NA	NA	9.8	233	NA	NA	NA	NA	NA	NA	NA	NA	NA	92	NA	80	NA	NA	3.9	143	NA	NA	NA	NA	NA	NA	NA	NA	142	NA	NA
1	53.43287671232877	NA	0	1	147	0	0	0	0	1	0	0	17	NA	18	4.2	NA	NA	NA	NA	9.72	154	NA	NA	NA	NA	NA	NA	NA	NA	17	84.685	39	39	12.8	5.7	NA	92.664	NA	29	33	89	NA	NA	NA	NA	143	275	4.45
1	52.75068493150685	69	0	1	145	0	0	0	0	1	0	0	18	NA	24	4.8	NA	NA	NA	NA	9.9	NA	NA	NA	NA	NA	NA	NA	NA	NA	NA	91	NA	NA	NA	NA	3.8	NA	NA	NA	NA	NA	NA	NA	NA	NA	136	NA	NA
2	53.43287671232877	NA	0	1	147	0	0	0	0	1	0	0	11	NA	14	NA	558.26	NA	NA	NA	9.72	170.27	NA	32	NA	NA	NA	NA	NA	NA	18	82.883	40	40.927	12.7	NA	4.2	111.583	NA	28	32	87	NA	NA	2.165	NA	142	283	4.6
1	52.76438356164383	69	0	1	178	0	0	0	0	1	0	0	21	NA	28	NA	NA	NA	NA	NA	9.3	NA	NA	NA	NA	NA	NA	NA	NA	NA	NA	74	NA	NA	NA	NA	4.5	NA	NA	NA	NA	NA	NA	NA	NA	NA	143	NA	NA
1	38.3013698630137	NA	0	1	154	0	0	0	0	1	0	0	19	NA	21	4.6	NA	41	NA	NA	9.2	NA	NA	62	NA	245	NA	NA	49	NA	NA	93	40.3	64	13.7	5.2	4.3	NA	2591	31.4	34	92.2	524	9.9	NA	3400	137	192	4.37
1	36.68493150684932	71	0	1	209	0	0	0	0	1	0	0	20	NA	23	4.5	816	28	110	NA	9.6	215	7.3	43	NA	122	66	9.122	113	20	12	86	44.3	46	15	4.9	NA	153	1532	31.4	33.9	92.7	381	9.8	2.2	2637	139	224	4.78
1	29.23835616438356	NA	1	0	125	0	0	0	0	1	0	0	NA	NA	15	4.1	412	59	89	NA	9	153	11.7	66	NA	119	89	NA	47	13.3	10	91	37.7	61	NA	5.2	4.5	78	1906	NA	32.4	84.2	605	11.9	2	2711	139	191	4.48
2	54.175342465753424	65	1	0	135	0	0	0	0	1	0	0	13	NA	15	4.7	692	49	134	NA	NA	207	13.5	55	60	108	122	NA	77	24	14	101	39.9	72	13.3	5.8	4.4	119	2047	30.9	33.3	92.6	448	10.1	1.9	2749	137	265	4.31
1	33.29041095890411	NA	0	1	185	0	0	0	0	1	0	0	13	NA	17	4.9	NA	39	NA	NA	10	196	NA	NA	NA	259	NA	NA	NA	NA	NA	97	42	60	14	4.9	4.3	116	1260	30.4	33.3	91.3	396	11.7	NA	1547	138	187	4.6
1	41.18904109589041	69	0	1	175	0	0	0	0	1	0	0	24	NA	29	4.7	551	9	241	NA	9.6	200	12.2	39	NA	202	159	2.262	82	24	14	92	47.4	64	15	5	NA	112	NA	27.6	31.6	87.3	330	9.9	NA	2895	140	292	5.43
2	52.75068493150685	69	0	1	145	0	0	0	0	1	0	0	NA	NA	NA	NA	NA	NA	NA	NA	NA	NA	NA	NA	NA	NA	NA	NA	NA	NA	NA	NA	47.2	NA	15.8	NA	NA	NA	NA	31	33.5	92.5	NA	10.1	NA	NA	NA	263	5.1
1	36.37260273972603	65	1	0	160	0	0	0	0	0	1	0	13	NA	16	4.3	582	38	63	NA	9	252	18.2	27	226	141	102	NA	20	14.5	15	100	40.6	56	13.3	5.5	4.3	170	1006	28.3	32.8	86.4	310	NA	1.9	3205	137	209	4.7
1	41.92876712328767	70	0	1	192	0	0	0	0	1	0	0	24	NA	NA	NA	NA	NA	NA	NA	NA	NA	NA	NA	NA	NA	NA	NA	NA	NA	NA	NA	45.7	NA	14.9	NA	NA	NA	NA	NA	NA	NA	NA	NA	NA	NA	NA	NA	5
2	41.92876712328767	70	0	1	192	0	0	0	0	1	0	0	NA	NA	NA	NA	NA	NA	NA	NA	NA	NA	NA	NA	NA	NA	NA	NA	NA	NA	NA	78	NA	NA	NA	NA	NA	NA	NA	NA	NA	NA	NA	NA	NA	NA	NA	NA	NA
1	39.23287671232877	NA	0	1	154	0	0	0	0	1	0	0	14	NA	20	4.8	1038	20	197	0.6	9.6	NA	NA	NA	NA	260	NA	NA	NA	NA	15	90.09	41.3	NA	14.3	NA	NA	NA	1600	32.6	34.6	94.3	600	10.2	NA	4600	141	255	4.4
2	36.68493150684932	71	0	1	209	0	0	0	0	1	0	0	NA	NA	NA	NA	NA	NA	NA	NA	NA	164	NA	NA	NA	NA	NA	NA	NA	NA	NA	NA	NA	39	NA	NA	NA	108	NA	NA	NA	NA	NA	NA	NA	NA	NA	NA	NA
1	33.90958904109589	70	1	0	150	0	0	0	0	1	0	0	25	NA	NA	NA	794	37	98	NA	NA	NA	12.7	23	NA	68	NA	NA	30	NA	NA	NA	40.6	NA	13.3	5.2	NA	NA	2325	29.9	32.8	91.2	347	NA	NA	3422	NA	NA	4.45
1	51.86849315068493	NA	0	1	255	0	0	0	0	1	0	0	33	NA	19	4.3	NA	0	NA	NA	9.68	158.301	NA	NA	NA	100	55.866	NA	105	NA	14	93.694	48	38.61	16.1	NA	4.3	100.386	1200	32	33.8	94	300	NA	NA	2600	142	160	5.1
1	45.4027397260274	69	0	1	178	0	0	0	0	1	0	0	20	NA	20	4.6	501	51	117	NA	9.7	175	11	29	NA	199	112	4.97	65	18.3	20	86	45	51	15	5.1	4.8	109	1805	29.2	33.3	87.5	291	10.6	2.2	2754	138	201	5.14
1	34.18356164383562	66	0	1	132	0	0	0	0	1	0	0	12	NA	NA	NA	326	12	97	NA	9.4	163	NA	23	NA	58	NA	NA	37	18.7	NA	75	47.4	47	15.4	5.2	4.3	95	2349	30.6	32.5	94	609	NA	2	2772	138	209	5.04
1	41.31506849315068	72	0	1	218	0	0	0	0	1	0	0	25	NA	23	4.4	NA	NA	NA	NA	8.9	138	NA	62	NA	NA	NA	NA	NA	NA	NA	NA	41.5	43	14.3	5.5	4.2	71	NA	31.9	34.5	92.6	NA	10	NA	NA	136	218	4.48
1	34.75890410958904	67	1	0	150	0	0	0	0	1	0	0	17	NA	26	4.6	410	29	94	NA	9.6	164	18.3	34	259	70	84	NA	19	21.8	12	87	39.2	74	12.7	5	4.6	79	NA	30	32.4	92.7	320	10.7	2	NA	140	191	4.23
2	29.23835616438356	NA	1	0	125	0	0	0	0	1	0	0	NA	NA	18	4.3	316	50	132	NA	9.6	164	9.6	41	NA	88	102	NA	50	13.5	10	87	37.7	57	12.3	5.3	4	93	1991	27.7	32.6	84.9	671	11.9	2.1	2701	139	195	4.44
2	36.37260273972603	65	1	0	160	0	0	0	0	0	1	0	11	NA	14	4.4	716	22	70	NA	8.9	213	21.4	33	203	167	68	NA	38	NA	15	104	39.6	50	13	5.4	4.1	135	1030	28.8	32.8	87.6	418	12.1	2	2763	137	192	4.52
1	66.15342465753425	74	0	1	NA	0	0	0	0	1	0	0	14	NA	16	4.4	577	40	68	NA	10	188	14.5	NA	NA	80	55	NA	125	22.6	13	106	43.7	53	14.9	4.9	NA	121	1360	31.4	34.1	92	310	10.9	2	3210	141	232	4.75
1	44.73424657534247	63	1	0	188	0	0	1	0	0	0	0	15	NA	22	4.3	399	31	136	NA	9	154	9	27	NA	130	82	NA	64	13	14	100	38.6	66	13.1	5.1	4.3	67	1503	31.1	33.9	91.7	426	10.7	2.1	3110	138	297	4.21
1	48.33698630136986	63	1	0	240	0	0	0	0	1	0	0	NA	NA	NA	NA	NA	NA	NA	NA	NA	NA	19	NA	126	NA	NA	NA	NA	NA	NA	NA	NA	NA	NA	NA	NA	NA	NA	NA	NA	NA	NA	NA	NA	NA	NA	NA	NA
1	55.52328767123288	NA	0	1	167	0	0	0	0	1	0	0	20	NA	28	4.3	NA	NA	NA	NA	9.6	NA	NA	NA	NA	NA	NA	NA	NA	NA	NA	100	NA	NA	NA	NA	4.4	NA	NA	NA	NA	NA	NA	NA	NA	NA	NA	NA	NA
2	55.52328767123288	NA	0	1	167	0	0	0	0	1	0	0	NA	NA	NA	NA	NA	100	NA	NA	NA	195	NA	NA	NA	200	NA	NA	NA	NA	NA	NA	43.3	64	14.6	NA	NA	120	1900	30.7	33.7	91	400	NA	NA	2200	NA	193	4.76
1	47.46849315068493	69	1	0	175	0	0	0	0	1	0	0	15	NA	21	4.8	989	32	111	NA	10.1	214	7.8	28	58	313	56	NA	19	20.4	10	84	39.1	79	12.6	4.9	NA	118	1863	29.4	32.2	91.1	448	12.1	1.9	2743	138	282	4.29
2	48.33698630136986	63	1	0	240	0	0	0	0	1	0	0	14	NA	22	4	NA	NA	NA	NA	9.1	NA	NA	NA	NA	NA	NA	NA	71	NA	NA	85	NA	NA	NA	NA	4.4	NA	NA	NA	NA	NA	NA	NA	NA	NA	140	NA	NA
1	47.95890410958904	68	0	1	138	0	0	0	0	1	0	0	13	NA	22	4.6	NA	NA	NA	NA	NA	NA	NA	NA	NA	NA	NA	NA	NA	NA	NA	NA	NA	NA	NA	NA	NA	NA	NA	NA	NA	NA	NA	NA	NA	NA	NA	NA	NA
2	27.14246575342466	65	0	1	150	0	0	0	0	1	0	0	11	NA	15	4.7	801	43	177	NA	9.3	173	13.9	30	NA	180	158	10.008	124	11.3	10	91	44.6	51	14.9	5.1	4	106	NA	NA	33.4	NA	641	10.7	2.2	2628	136	225	5.48
1	43.81095890410959	59	1	0	145	0	1	0	0	0	0	0	NA	NA	NA	NA	NA	49	54	NA	9.1	253	NA	NA	NA	176	NA	NA	16	16.1	NA	79	NA	79	NA	5.2	NA	142	NA	29.5	33.1	89.1	608	11	2.2	4175	NA	296	4.14
1	66.17534246575343	NA	0	1	136	0	0	1	0	0	0	0	16	NA	23	4.2	NA	50	NA	NA	NA	NA	NA	NA	NA	220	126.816	NA	146	NA	10	75.676	42	92.664	14.5	NA	4.1	173.745	1760	30.6	34.2	90	470	NA	NA	1710	140	212	4.7
1	32.42739726027397	68	1	0	174	0	0	0	0	1	0	0	19	NA	19	4.3	334	50	62	NA	9.5	202	17.4	28	61	72	93	NA	75	17.7	21	84	39.4	65	13.5	5.1	NA	118	2453	33	34.3	96.3	528	11.3	2	2398	136	273	4.09
1	27.942465753424656	64	1	0	140	0	0	0	0	1	0	0	11	NA	17	5	441	40	54	NA	9.6	144	16.1	21	90	271	83	NA	125	12.2	12	86	38.2	71	13.4	NA	4.7	NA	2323	30.8	35.1	87.8	422	10.6	2	3544	136	268	4.35
1	38.701369863013696	59	1	0	132	0	0	0	0	0	1	0	NA	NA	NA	NA	NA	NA	NA	NA	NA	NA	NA	NA	NA	NA	NA	NA	NA	NA	NA	NA	NA	NA	NA	NA	NA	NA	NA	NA	NA	NA	NA	NA	NA	NA	NA	NA	NA
1	48.72328767123288	68	0	1	202	0	0	0	0	1	0	0	13	NA	15	4.6	680	52	102	NA	9.5	190	14.4	58	NA	303	112	8.258	77	17.7	29	88	42.7	53	15	4.7	4.5	118	1709	32.5	35.1	92.4	363	10.2	2.2	NA	137	210	4.62
1	34.57534246575342	63	1	0	121	0	1	0	0	0	0	0	12	NA	NA	4.7	339	41	67	NA	9.7	174	11.8	27	220	133	138	NA	21	19.9	8	89	43.2	46	14	5.1	4.2	107	2291	30.8	32.4	95.2	447	10.6	2.1	2888	NA	291	4.54
2	38.701369863013696	59	1	0	132	0	0	0	0	0	1	0	19	NA	17	4.6	646	40	59	NA	9.3	224	20.9	22	234	178	118	NA	82	24	21	93	41.7	39	14.1	5.3	NA	140	2604	30.2	33.8	89.3	624	10.4	2	NA	136	NA	4.67
1	46.67123287671233	63	1	0	110	0	0	0	0	1	0	0	NA	NA	NA	NA	NA	NA	NA	NA	NA	NA	NA	NA	252	NA	NA	NA	NA	NA	NA	NA	NA	NA	NA	NA	NA	NA	NA	NA	NA	NA	NA	NA	NA	NA	NA	NA	NA
1	34.07397260273972	69	0	1	180	0	0	0	0	1	0	0	21	NA	23	4.3	NA	0	NA	NA	9.7	197	NA	NA	NA	100	NA	NA	97	NA	NA	93	42	49	14	NA	NA	135	2300	30	33	91	500	NA	NA	1600	142	227	4.65
1	62.67397260273973	80	0	1	190	0	0	0	0	1	0	0	20	NA	18	4.4	962.05	0	67	NA	9	168.726	11.077	63.295	NA	100	67.039	7.38	98	NA	15	93.694	40	55.212	13.5	5	NA	103.089	NA	32	34.1	92	NA	NA	1.898	1600	140	NA	4.3
2	34.18356164383562	66	0	1	132	0	0	0	0	1	0	0	13	NA	NA	4.2	464	20	116	NA	9	147	NA	30	NA	69	NA	NA	23	14.8	10	74	NA	42	15	5.1	4.3	86	2220	31.3	NA	NA	412	NA	1.9	2181	139	197	4.79
1	47.56712328767123	65	1	0	114	0	0	0	0	0	1	0	17	NA	26	4.9	620	42	171	NA	9.9	201	11.7	38	146	60	89	NA	24	22.8	23	94	43.8	90	14.5	4.9	4.8	94	2028	30.5	33.1	92.2	342	9.7	2.1	3528	NA	NA	4.75
1	33.1013698630137	68	0	1	212	0	1	0	0	0	0	0	39	NA	24	4.7	581	29	134	NA	9.6	195	15.3	NA	NA	91	62	9.158	111	8.1	24	95	42.6	43	14.9	NA	4.2	126	NA	NA	35	NA	422	NA	2.1	3365	140	NA	4.26
1	65.16164383561645	68	1	0	150	0	0	0	0	1	0	0	17	NA	29	4.9	586	10	140	NA	9.7	165	12.5	44.9	158	40	142	NA	214	20	31	100	40.9	68	13.5	5.8	NA	67	1470	31.7	33	96	400	11.2	2.1	NA	142	242	4.26
2	45.4027397260274	69	0	1	178	0	0	0	0	1	0	0	11	NA	14	4.3	572	51	68	NA	9.4	164	9.6	36	NA	209	74	6.886	31	12.1	14	81	42.8	53	13.9	5.2	4.9	97	1642	28.5	32.5	87.9	291	10.9	2.1	2907	138	226	4.87
1	35.71506849315068	NA	1	0	165	0	0	0	0	1	0	0	20	NA	27	4.3	897	20	162	NA	9	156	10.5	40	96	99	146	NA	48	24	12	84	38	82	12.7	4.7	NA	64	1204	30.7	33.4	91.8	276	11.4	2	NA	138	198	4.14
2	47.46849315068493	69	1	0	175	0	0	0	0	1	0	0	30	NA	33	4.5	450	57	80	NA	9.9	222	9.2	28	64	319	NA	NA	34	NA	12	87	39.5	79	12.7	5.3	NA	121	1807	29.3	32.2	91	485	12.1	2	3032	140	237	4.34
2	46.67123287671233	63	1	0	110	0	0	0	0	1	0	0	14	NA	18	NA	NA	98	NA	NA	9	221	NA	60	NA	319	NA	NA	NA	NA	NA	89	39.6	86	13.7	NA	4	129	1872	NA	34.6	98	NA	11.8	NA	2141	143	240	4.04
2	52.76438356164383	69	0	1	178	0	0	0	0	1	0	0	14	NA	19	4.4	NA	NA	NA	NA	NA	185	NA	51.1	NA	NA	NA	NA	NA	NA	NA	84	40.4	60	13.6	NA	4.1	108	NA	NA	33.7	NA	NA	9.4	NA	NA	140	285	5.14
2	33.90958904109589	70	1	0	150	0	0	0	0	1	0	0	15	NA	NA	NA	700	31	68	NA	NA	NA	14.2	30	NA	31	NA	NA	28	NA	NA	NA	38.1	NA	12.8	5.1	NA	NA	2025	30.4	33.6	90.5	372	NA	NA	3642	NA	NA	4.21
1	26.816438356164383	62	1	0	122	0	0	0	0	1	0	0	14	NA	17	4.5	939	31	140	NA	9.1	146	16.5	30	215	128	137	NA	19	17.9	14	83	38.3	53	12.7	4.7	NA	80	1459	29.2	33.2	88	663	12.1	2	2820	141	163	4.35
1	49.33424657534247	70	0	1	NA	0	0	0	0	1	0	0	27	NA	NA	NA	NA	NA	NA	NA	NA	264	NA	NA	NA	NA	NA	NA	NA	NA	NA	NA	NA	42.9	NA	5.2	NA	154	NA	NA	NA	NA	NA	NA	NA	NA	NA	NA	NA
2	49.33424657534247	70	0	1	NA	0	0	0	0	1	0	0	26	NA	24	4.6	NA	NA	NA	NA	9.7	NA	NA	NA	NA	NA	NA	NA	NA	NA	NA	91	NA	NA	NA	NA	4.4	NA	NA	NA	NA	NA	NA	NA	NA	NA	141	NA	NA
1	57.08493150684932	68	0	1	148	0	0	1	0	0	0	0	NA	NA	NA	NA	NA	72	75	NA	NA	177	NA	29	NA	171	NA	NA	104	14.6	NA	107	46	55	15.3	5.3	NA	98	1760	27.8	33.3	83.6	440	10.2	2.1	3058	NA	228	5.5
1	57.69315068493151	69	0	1	180	0	0	0	0	1	0	0	31	NA	32	4.6	563	39	401	NA	10	218	8.5	68	NA	172	74	7.827	36	24	16	NA	48.9	53	15.9	5.2	4.1	139	1392	30.3	32.5	93.3	549	10.3	2.2	2749	140	291	5.24
1	55.09315068493151	67	1	0	130	0	0	0	0	1	0	0	24	NA	23	4	503	70	128	NA	8.9	182	17.6	46	49	270	56	NA	40	10.7	28	95	37.5	72	NA	5.2	4.1	96	1865	30.3	32.5	93.3	560	11	1.9	2235	140	213	NA
1	40.41917808219178	64	1	0	136	0	0	0	0	1	0	0	NA	NA	NA	NA	NA	28	NA	NA	9	180	NA	29	NA	180	NA	NA	34	12.7	NA	84	NA	70	NA	5.3	NA	97	1656	27.8	33	84.2	240	11.7	1.9	1896	NA	228	4.18
1	30.04931506849315	60	1	0	105	0	1	0	0	0	0	0	NA	NA	NA	NA	NA	40	NA	NA	NA	NA	NA	58.3	NA	167	106	NA	65.996	NA	NA	NA	41.097	NA	13.1	NA	NA	NA	2190	29.998	31.9	94.1	440	NA	NA	2787	NA	228	4.37
2	47.95890410958904	68	0	1	138	0	0	0	0	1	0	0	14	NA	21	NA	NA	NA	NA	NA	9.9	176	NA	31.8	NA	NA	NA	NA	NA	NA	NA	NA	NA	76	NA	NA	NA	89	NA	NA	NA	NA	NA	NA	NA	NA	NA	NA	NA
1	42.057534246575344	NA	0	1	147	0	0	0	0	1	0	0	22	NA	24	4.5	NA	NA	NA	NA	9.1	177	NA	NA	NA	NA	74.8	NA	218.32	NA	11	85	45.5	45	NA	5.62	4.09	114.5	NA	NA	NA	90.4	NA	NA	1.9	NA	140.9	243	5.03
2	43.81095890410959	59	1	0	145	0	1	0	0	0	0	0	NA	NA	NA	NA	NA	50	NA	NA	9.2	237	NA	27	NA	230	NA	NA	16	19.3	NA	80	38.3	85	12.3	5	NA	121	NA	28.8	32.1	89.7	570	10.5	2	4850	NA	295	4.27
1	27.693150684931503	64	1	0	140	0	0	0	0	1	0	0	18	NA	20	4.8	423	31	78	NA	9.6	171	NA	30	235	70	NA	NA	72	20.3	23	82	42.1	54	14.3	NA	4	100	1544	31.8	34	93.8	273	11.9	2.1	2482	136	184	4.49
1	47.43287671232877	70	0	1	170	0	0	0	0	1	0	0	23	NA	34	4.6	538	100	182	NA	9.8	178	13.6	27	NA	100	158	3.027	166	24	23	76	48.3	NA	14.4	5	4.2	75	1100	31.8	NA	NA	NA	NA	1.9	2400	136	NA	4.53
1	33.37808219178082	70	0	1	175	0	0	0	0	1	0	0	27	NA	36	4.9	534	0	188	NA	9.8	159	NA	28	NA	100	140	8.079	34	24	9	80	NA	53	16	5	3.8	94	1900	30.6	NA	NA	300	NA	2.1	2300	143	NA	5.22
1	32.397260273972606	70	1	0	182	0	0	0	0	1	0	0	NA	NA	15	4.2	428	20	74	NA	9.1	164	12.6	32	222	202	NA	NA	27	15.2	NA	93	39.6	50	13.3	5	NA	99	1280	31.7	33.6	94.5	364	9.7	1.9	NA	NA	216	4.19
2	66.15342465753425	74	0	1	NA	0	0	0	0	1	0	0	16	NA	16	4.6	494	28	88	NA	9.4	175	11.6	66	NA	68	94	6.35	58	24	13	96	44.4	63	14.1	4.9	4	97	1412	30.9	31.8	97.2	368	10.6	2.1	2124	141	203	4.57
1	57.37534246575343	64	1	0	155	0	0	0	0	1	0	0	17	NA	17	NA	NA	NA	NA	NA	NA	NA	NA	NA	NA	NA	NA	NA	NA	NA	NA	91	40.2	58	13.2	NA	4.4	NA	NA	29.3	32.8	89.1	NA	10.3	NA	NA	139	248	4.51
1	72.2986301369863	67	0	1	164	0	0	0	0	1	0	0	14	NA	20	NA	NA	NA	NA	NA	NA	NA	NA	NA	NA	NA	NA	NA	NA	NA	NA	91	NA	NA	NA	NA	4.2	NA	NA	NA	NA	NA	NA	NA	2.1	NA	141	NA	NA
1	50.865753424657534	67	1	0	150	0	0	0	0	1	0	0	NA	NA	NA	NA	NA	20	293	NA	9.1	155	NA	40	NA	28	NA	NA	26	15.2	NA	82	NA	73	NA	4.7	NA	69	1284	32.4	33	98.3	400	10	NA	2268	NA	226	NA
1	45.12602739726027	NA	0	1	191	0	0	0	0	1	0	0	20	NA	16	4.7	479	30	NA	NA	9.6	175	17.6	32	NA	60	78	13	131	NA	22	104	45	46	14.5	5.6	5	106	1799	29	32.2	90	501	NA	1.9	2620	142	224	5
2	72.2986301369863	67	0	1	164	0	0	0	0	1	0	0	11	NA	18	NA	NA	30	133	NA	NA	224	15.6	52	NA	79	160	5.698	41	24	14	89	47	67	15.4	5.7	4.3	143	1129	31.4	32.8	95.9	396	10.8	2.1	1667	140	195	4.9
1	36.64383561643836	64	1	0	130	0	0	0	0	1	0	0	NA	NA	NA	NA	NA	NA	NA	NA	NA	NA	NA	NA	NA	NA	NA	NA	NA	NA	NA	NA	NA	NA	NA	NA	NA	NA	NA	NA	NA	NA	NA	NA	NA	NA	NA	NA	NA
2	36.64383561643836	64	1	0	130	0	0	0	0	1	0	0	NA	NA	NA	NA	NA	NA	NA	NA	NA	NA	NA	NA	NA	NA	NA	NA	NA	NA	NA	NA	NA	NA	NA	NA	NA	NA	NA	NA	31.9	NA	NA	NA	NA	NA	NA	NA	4.54
2	33.29041095890411	NA	0	1	185	0	0	0	0	1	0	0	16	NA	20	4.8	NA	31	NA	NA	NA	214	NA	NA	NA	211	NA	NA	NA	NA	NA	89	43.6	56	14.8	NA	4.6	142	1149	30.3	33.9	89.2	510	10.8	NA	1499	139	204	4.89
1	59.20821917808219	68	1	0	145	0	0	0	0	1	0	0	16	NA	24	4.5	637	42	251	NA	9.5	239	18.2	36	51	113	103	NA	63	24	NA	83	40.3	78	13.6	5.3	NA	144	1983	28.6	33.7	84.8	592	10.7	1.9	1969	139	231	4.75
1	67.89041095890411	75	0	1	165	0	0	0	0	1	0	0	24	NA	NA	NA	NA	30	NA	NA	NA	NA	19.8	30	NA	59	NA	NA	22	NA	NA	98	38.6	NA	13.1	5.3	NA	NA	1109	32.5	33.9	95.8	380	10.3	1.9	1723	NA	194	4.03
1	45.515068493150686	64	1	0	150	0	0	0	0	1	0	0	23	NA	27	4.5	984	21	339	NA	9.5	263	21.6	37	98	109	160	NA	86	24	15	86	39.6	80	13.6	5	4.6	169	1726	32.5	34.3	94.7	575	10.8	2.1	1768	137	237	4.18
1	49.11232876712329	NA	0	1	167	0	0	0	0	1	0	0	27	NA	24	NA	640.915	100	NA	0.6	NA	181.467	NA	NA	NA	200	67.039	NA	156	13.239	41	91.892	NA	NA	13.535	NA	4.4	145.946	1800	NA	NA	92.1	600	NA	NA	3800	141	339	4.4
1	63.72602739726028	60	1	0	112	0	0	0	0	1	0	0	15	NA	22	4.5	520	60	NA	NA	9.2	234	NA	52.5	NA	90	NA	NA	NA	NA	NA	88	37.8	NA	12.6	5.1	4.8	104.2	1450	31.3	33.3	93.8	430	NA	NA	2630	140	192	4.3
1	38.81643835616438	62	1	0	117	0	0	0	0	1	0	0	NA	NA	16	4.4	487	18	127	NA	9.3	164	17.4	61	181	78	83	NA	53	24	NA	96	39	80	13.2	5	4.2	74	1642	31.1	33.8	91.8	492	10	2	2369	141	259	4.25
2	42.057534246575344	NA	0	1	147	0	0	0	0	1	0	0	22	NA	24	4.5	NA	NA	NA	NA	9.1	177	NA	70	NA	NA	74.8	12.1	218.32	NA	11	97	45.5	45	NA	5.62	4.09	114.5	NA	NA	NA	90.4	NA	NA	1.9	NA	140.9	243	5.03
1	40.37260273972603	74	0	1	181	0	0	0	0	1	0	0	26	NA	23	4.4	342	40	131	NA	9.9	178	16.8	30	NA	88	80	6.94	87	18.1	22	97	44.2	69	14.8	5.2	4.6	93	1399	31.9	33.5	95.3	387	9.5	2.1	2486	141	309	4.64
1	56.72876712328768	67	1	0	128	0	0	0	0	1	0	0	12	NA	15	4.7	483	60	53	NA	9.7	233	10.5	29	179	198	70	NA	28	21.4	10	97	39.5	92	12.8	5.3	4.5	123	1806	32.1	32.4	NA	361	11	2	1875	139	250	NA
1	43.86849315068493	73	0	1	235	0	0	0	0	1	0	0	22	NA	30	4.8	750	40	241	NA	10	205	12.7	69	NA	62	110	3.676	130	15.6	19	97	43.5	55	14.6	5.5	4.4	136	1329	30.7	33.6	91.6	387	11.2	1.8	2583	137	203	4.75
1	45.49041095890411	67	0	1	160	0	1	0	0	0	0	0	NA	NA	NA	4.3	NA	33	NA	NA	8.9	175	NA	NA	NA	189	NA	12.165	NA	NA	11	93	45.2	39	15.2	5.2	NA	116	2308	31	33.6	92.1	312	10.1	NA	3660	NA	249	4.91
1	39.73150684931507	NA	1	0	127	0	0	0	0	0	1	0	12	NA	NA	NA	NA	NA	NA	NA	NA	214	NA	NA	NA	NA	NA	NA	NA	NA	NA	74	39	50	13	5.2	4.3	157	NA	30.4	33.3	91.3	NA	NA	NA	NA	NA	258	4.27
1	53.512328767123286	64	1	0	140	0	0	0	0	1	0	0	NA	NA	NA	NA	NA	NA	NA	NA	NA	242	NA	NA	NA	NA	NA	NA	NA	NA	NA	NA	NA	79	NA	NA	NA	144	NA	NA	NA	NA	NA	NA	NA	NA	NA	NA	NA
2	53.512328767123286	64	1	0	140	0	0	0	0	1	0	0	14	NA	21	4.7	NA	NA	NA	NA	9.8	NA	NA	NA	NA	NA	NA	NA	33	NA	NA	89	NA	NA	NA	NA	4.2	NA	NA	NA	NA	NA	NA	NA	NA	NA	136	NA	NA
1	56.18356164383562	70	0	1	165	0	0	0	0	1	0	0	NA	NA	NA	NA	NA	NA	NA	NA	NA	NA	NA	NA	NA	NA	NA	NA	NA	NA	NA	86.486	NA	NA	NA	NA	NA	NA	NA	NA	NA	NA	NA	NA	NA	NA	NA	NA	NA
2	51.86849315068493	NA	0	1	255	0	0	0	0	1	0	0	16	NA	27	4.5	NA	NA	NA	NA	9.6	NA	NA	NA	NA	NA	NA	NA	NA	NA	16	NA	NA	NA	NA	NA	4.6	NA	NA	NA	NA	NA	NA	NA	NA	NA	141	NA	NA
1	35.96986301369863	NA	1	0	121	0	0	0	0	1	0	0	17	NA	18	4.7	498	11	127	NA	9.7	174	17.8	NA	88	59	110	NA	49	24	9	88	45.1	63	14.8	4.9	4.7	97	1365	31.3	32.8	95.3	455	NA	2	1809	139	167	4.73
1	64.32054794520548	71	0	1	240	0	0	0	0	1	0	0	15	NA	18	4.7	491	32	135	NA	9.3	259	12.4	35	NA	122	97	6.457	206	16.4	12	96	42.5	75	14.3	5.2	5	165	1505	29.2	33.6	86.7	451	9.8	2.3	3191	138	224	4.9
2	39.23287671232877	NA	0	1	154	0	0	0	0	1	0	0	NA	NA	NA	NA	NA	50	NA	NA	NA	151.737	NA	NA	NA	370	NA	NA	NA	NA	NA	NA	41.2	57.529	14	NA	NA	81.853	2080	32.5	34	95.6	590	NA	NA	3100	NA	242	4.31
1	45.32054794520548	72	0	1	151	0	0	0	0	0	1	0	27	NA	NA	4.4	1288	100	NA	1	9.8	NA	NA	58.3	NA	NA	140	1.53	NA	18.6	NA	85	45.3	NA	15.1	5.1	4.4	NA	2300	31.1	33.3	93	300	NA	2.1	2100	142	240	4.85
1	54.81643835616438	66	1	0	135	0	0	0	0	1	0	0	19	NA	27	4.7	633	70	NA	NA	9.4	225	11.6	27	89	80	114	NA	91	21.8	12	92	43.1	NA	14.6	5.2	4.7	109	1840	31.3	33.9	92.3	430	11.3	2.1	2580	138	276	4.67
1	52.83561643835616	64	1	0	143	0	0	0	0	1	0	0	NA	NA	NA	NA	NA	48	71	NA	9.5	237	NA	59	NA	240	NA	NA	70	24	NA	85	42	86	13.5	5.2	NA	133	2334	29.9	32.1	93.1	450	10.2	2.1	2928	NA	289	4.51
1	52.01917808219178	67	1	0	154	0	0	0	0	1	0	0	NA	NA	14	NA	350	0	53	NA	9	206	8.9	33	100	NA	79	NA	NA	14	11	NA	40.7	55	12.3	5.1	NA	137	1600	30.4	NA	NA	500	NA	2	3100	140	NA	4.04
1	41.91232876712328	66	1	0	140	0	0	0	0	1	0	0	26	NA	26	4	500	41	78	NA	9.7	226	9.6	20	44	153	85	NA	20	15.3	24	90	38.3	90	12.3	5.3	NA	118	2627	28.2	32.1	87.8	536	10.5	2.2	1744	138	260	4.36
1	47.78904109589041	70	0	1	200	0	0	0	0	1	0	0	32	NA	35	NA	559.615	0	246	NA	NA	154.44	13.177	29.644	NA	100	167.598	7.949	171	11.694	31	93.694	44	49.421	14.5	5.5	NA	80.695	1400	31	33.3	94	300	NA	1.849	2100	140	165	4.6
1	29.805479452054797	64	1	0	140	0	0	0	0	1	0	0	17	NA	21	4	NA	40	98	NA	9.1	178	6.7	33	69	330	152	NA	15	20.6	NA	82	40.6	79	12.9	4.9	4.1	82	2614	29.9	31.8	94.2	323	10.7	NA	3293	137	292	4.31
1	27.65753424657534	68	0	1	177	0	0	0	0	1	0	0	22	NA	21	4.6	642	42	127	NA	9.9	223	7.2	34	NA	62	123	12.18	111	19.9	19	83	45.9	38	15.8	5.1	4	165	2153	30.9	34.4	89.8	385	10.5	2.1	2558	140	250	5.11
1	32.83013698630137	66	0	1	137	0	0	0	0	1	0	0	20	NA	24	4.3	733	52	135	NA	9.1	180	12.2	61	NA	52	123	10.283	89	14.7	20	88	43.9	71	15	5.3	4.5	95	1492	31.2	34.2	91.3	649	11.2	1.9	2055	137	231	4.81
1	49.87671232876713	77	0	1	180	0	0	0	0	1	0	0	28	NA	24	4.6	1285	57	92	NA	9.9	173	13.8	61	NA	90	178	9.655	39	14.5	26	92	48.7	70	16.5	5.1	NA	88	1246	31.2	33.9	92.1	316	11.9	2	2390	140	NA	5.29
1	37.917808219178085	NA	1	0	NA	0	0	0	0	1	0	0	21	NA	24	4.8	1027	49	130	NA	10	224	NA	44	179	70	130	NA	52	21.5	31	93	41.1	81	13.9	5	4.8	121	2280	NA	33.8	NA	328	10.4	2	NA	137	NA	4.08
1	64.22739726027397	NA	0	1	172	0	0	0	0	1	0	0	18	NA	18	4.2	469	30	93	NA	9.3	182	11.8	48	NA	151	166	8.331	39	17.2	13	90	46	70	15.8	4.9	4.6	97	1290	32.7	34.3	95.2	366	10.7	2.3	2464	138	192	4.83
1	33.11506849315069	71	0	1	180	0	1	0	0	0	0	0	NA	NA	NA	5	NA	39	NA	NA	9.6	206	NA	NA	NA	93	NA	11.631	NA	NA	14	85	44.2	68	15	5	NA	122	2029	29	33.9	85.5	564	12	NA	2176	NA	215	5.17
1	43.53150684931507	62	1	0	129	1	0	0	0	0	0	0	14	NA	15	4.1	468	50	83	NA	9.6	201	8.8	30	193	42	100	NA	21	13.6	15	87	41.9	79	13.9	5	NA	113	1945	30.1	33.2	90.7	239	11	2	1924	137	323	4.62
1	36.84109589041096	NA	1	0	115	0	0	0	0	1	0	0	11	NA	19	4	307	32	90	NA	NA	NA	NA	45	69	90	113	NA	36	20.4	24	88	NA	72	12.3	4.8	4	NA	1764	NA	33.5	NA	261	9.7	1.9	2354	137	219	NA
2	31.16164383561644	71	0	1	170	0	0	0	0	1	0	0	16	NA	16	4.4	305	22	220	NA	9.6	177	13.1	26	NA	132	67	7.214	NA	15.4	18	87	40.8	59	13.1	5.2	4.2	103	2191	30.5	32.1	94.9	471	10.4	1.9	1584	141	286	4.3
1	51.91232876712328	68	0	1	153	0	0	0	0	1	0	0	29	NA	29	4.4	609	18	125	NA	9.1	228	15.2	53	NA	102	57	6.061	83	24	12	74	44.9	77	14.8	5	4.8	129	NA	31.8	33	96.4	534	10.8	2.3	2322	137	263	4.66
1	36.56438356164384	NA	0	1	152	0	0	0	0	1	0	0	16	NA	26	4.3	1017.6	100	130	NA	9.04	169.884	15.385	38.057	NA	100	76.536	NA	220	20.035	14	90.09	48	56.371	15.5	5.5	4.3	93.436	2200	30	32.1	93	600	NA	2.044	2100	142	NA	5.19
1	38.37260273972603	NA	0	1	171	0	0	0	0	1	0	0	NA	NA	40	4.4	402	28	96	NA	9.5	172	NA	48	NA	98	87	7.126	64	13	NA	96	41.6	85	13.9	4.9	4.5	76	1635	29.6	33.4	88.5	308	12.2	2.1	1432	139	197	4.7
1	47.47123287671233	59	1	0	113	0	1	0	0	0	0	0	14	NA	18	4.1	384	70	58	NA	9.3	211	9.1	NA	123	99	129	NA	21	12.2	19	77	45.3	71	15.2	5.3	4.2	121	2256	NA	33.6	NA	290	10.3	1.9	3086	138	263	4.59
1	51.035616438356165	NA	0	1	123	0	0	0	0	1	0	0	23.5	NA	26.6	NA	NA	NA	NA	NA	NA	258.7	NA	NA	NA	NA	151	NA	NA	NA	NA	NA	48.3	85.1	NA	NA	4.7	168	NA	32.2	34.4	93.6	NA	11.6	1.8	NA	143	222	5.16
1	34.9972602739726	66	1	0	122	0	0	0	0	1	0	0	19	NA	24	4.6	546	0	112	NA	9.3	171	19	25	143	100	108	NA	23	23.7	11	NA	47.2	74	13.7	5.3	NA	87	2400	30.4	NA	NA	400	12	1.9	2000	NA	195	4.52
1	34.30684931506849	68	0	1	176	0	0	0	0	1	0	0	NA	NA	NA	NA	NA	NA	NA	NA	NA	NA	NA	NA	NA	NA	NA	NA	NA	NA	NA	NA	NA	NA	NA	NA	4.1	NA	NA	NA	NA	NA	NA	NA	NA	NA	140	NA	NA
1	69.0931506849315	62	1	0	93	0	0	0	0	1	0	0	NA	NA	NA	NA	NA	42	124	NA	9.8	256	NA	56	NA	182	NA	NA	69	11.5	NA	95	40.9	NA	13.7	NA	NA	100	1976	31.5	33.5	94	442	11.1	2.1	2558	NA	208	4.35
1	51.11506849315069	64	1	0	178	1	0	0	0	0	0	0	NA	NA	NA	NA	NA	NA	NA	NA	NA	159	19.3	30	NA	NA	NA	NA	NA	NA	NA	NA	NA	78	NA	NA	NA	NA	NA	NA	NA	NA	NA	NA	NA	NA	NA	NA	NA
1	51.25479452054795	71	0	1	NA	1	0	0	0	0	0	0	31	NA	29	4.3	NA	NA	NA	NA	NA	NA	NA	NA	NA	NA	NA	NA	NA	NA	NA	NA	NA	NA	NA	NA	NA	NA	NA	NA	NA	NA	NA	NA	NA	NA	NA	NA	NA
2	51.25479452054795	71	0	1	NA	1	0	0	0	0	0	0	NA	NA	NA	NA	NA	NA	NA	NA	NA	NA	NA	NA	NA	NA	NA	NA	NA	NA	NA	NA	NA	NA	NA	NA	NA	NA	NA	NA	NA	NA	NA	NA	NA	NA	NA	NA	NA
1	43.345205479452055	64	1	0	120	1	0	0	0	0	0	0	21	NA	25	4.4	NA	30	102	NA	9.4	231	9.7	58	47	79	83	NA	62	10.2	20	78	40.9	NA	12.3	4.9	NA	120	1505	NA	NA	NA	310	10	NA	NA	137	245	NA
1	32.413698630136984	NA	0	1	187	0	0	0	0	1	0	0	NA	NA	NA	4.7	NA	42	NA	NA	9.6	NA	NA	NA	NA	148	NA	10.375	NA	NA	11	80	NA	55	NA	4.7	NA	NA	1882	28.2	33.1	85.2	419	10.4	NA	2809	NA	227	NA
1	63.76438356164383	66	0	1	140	0	0	0	0	1	0	0	13	NA	16	4.4	561	29	102	NA	9.5	202	16.9	25	NA	72	159	7.086	71	19.6	17	107	46.6	66	15.6	5.4	4.3	121	1051	31.6	33.5	94.3	442	9.4	2	3206	138	320	4.94
1	40.8986301369863	73	0	1	196	0	0	0	0	1	0	0	NA	NA	NA	NA	NA	NA	NA	NA	NA	141	NA	NA	NA	NA	NA	NA	NA	NA	NA	NA	NA	47	NA	NA	NA	80	NA	NA	NA	NA	NA	NA	NA	NA	NA	NA	NA
2	40.8986301369863	73	0	1	196	0	0	0	0	1	0	0	29	NA	21	4.4	NA	NA	NA	NA	NA	NA	NA	NA	NA	NA	NA	NA	NA	NA	NA	NA	NA	NA	NA	NA	NA	NA	NA	NA	NA	NA	NA	NA	NA	NA	NA	NA	NA
1	54.54794520547945	NA	0	1	218	0	0	1	0	0	0	0	11	NA	NA	4	899	38	NA	NA	9.3	215	12.6	38	NA	198	106	7.084	26	16.9	17	98	43.1	47	14.1	5.6	4.3	141	2060	NA	32.7	NA	471	11.1	1.8	4834	137	207	5.52
1	53.92876712328767	NA	0	1	185	0	0	0	0	1	0	0	NA	NA	NA	NA	NA	NA	NA	NA	NA	193	NA	NA	NA	NA	NA	NA	NA	NA	NA	NA	NA	NA	NA	NA	NA	137	NA	NA	NA	NA	NA	NA	NA	NA	NA	NA	NA
1	54.81917808219178	69	0	1	146	0	0	0	0	1	0	0	24	NA	NA	5	NA	50	NA	NA	NA	230.888	NA	NA	NA	NA	NA	NA	NA	NA	NA	97.297	42	69.112	14.2	5.7	NA	150.965	1900	32	33.9	94	300	NA	NA	2000	139	278	4.4
1	34.21643835616438	67	1	0	162	0	0	0	0	1	0	0	23	NA	20	4.3	442	9	149	NA	9.5	165	NA	55	77	160	147	NA	49	7.8	23	98	42.4	54	14	5.1	4.6	94	2406	31.3	33	94.9	432	11.3	1.8	1692	137	214	4.47
1	46.827397260273976	NA	0	1	209	0	0	0	0	1	0	0	27	NA	NA	NA	NA	NA	NA	NA	NA	256	NA	NA	NA	NA	NA	NA	NA	NA	NA	NA	41.5	40	13.5	5.7	4.4	152	NA	28.1	32.5	86.5	NA	NA	NA	NA	142	194	4.8
1	53.21095890410959	NA	1	0	128	0	0	0	0	1	0	0	17	NA	22	4.5	NA	30	NA	NA	9.7	201	11.6	38	67	100	98	NA	23	18.2	13	83	39	74	13.2	5.3	4.6	114	1685	29.7	33.8	87.6	510	10.3	2.2	2675	138	277	4.45
1	44.583561643835615	74	0	1	193	0	0	0	0	1	0	0	NA	NA	NA	NA	486	NA	NA	1	NA	NA	13.7	NA	NA	NA	NA	NA	NA	NA	NA	NA	NA	NA	NA	NA	NA	NA	NA	NA	NA	NA	NA	NA	NA	NA	NA	NA	NA
1	43.62465753424657	71	0	1	195	0	0	0	0	1	0	0	14	NA	15	4.6	975	30	95	NA	9.8	184	21	39	NA	140	114	7.056	74	19.6	10	81	43.5	54	14.8	4.8	4.2	113	1595	29.8	34	87.7	435	10.3	2	2800	138	266	4.96
1	45.14794520547945	NA	0	1	191	0	0	0	0	1	0	0	33	NA	37	NA	NA	20	NA	NA	NA	185	NA	NA	NA	120	NA	NA	NA	NA	15	81	45.6	63	15.1	NA	4.2	118	2270	31.8	33.1	96	340	8.7	NA	2130	139	265	4.75
1	46.038356164383565	72	0	1	NA	0	0	0	0	1	0	0	29	NA	29	4.4	NA	100	NA	NA	9.8	245	NA	NA	NA	100	NA	NA	NA	NA	NA	81	45	NA	14.6	NA	4.3	137	2300	30.4	32.4	94	600	10.7	NA	4100	140	244	4.8
1	41.43013698630137	69	0	1	152	0	0	0	0	0	1	0	22	NA	NA	NA	997	98	201	NA	NA	NA	13.9	36	NA	118	NA	9.782	50	NA	NA	NA	45.2	NA	14.7	5	NA	NA	1936	29.4	32.5	90.4	446	9.6	NA	2303	NA	250	5
1	43.465753424657535	63	1	0	100	1	0	0	0	0	0	0	15	NA	23	4.5	1086	29	127	NA	9.9	190	17.3	60	50	182	71	NA	27	17.4	15	90	41.7	91	13.9	5.2	4.8	86	1978	32.3	33.3	96.8	542	11.8	2.2	2970	137	234	4.31
1	42.49315068493151	66	1	0	132	0	0	0	0	1	0	0	13	NA	18	4.2	NA	28	75	NA	9.4	155	10.1	45	239	99	122	NA	53	20.3	15	101	42.9	69	14.4	5.1	4.6	74	1734	31	33.6	92.3	414	12.3	1.9	2425	NA	191	4.65
1	51.99452054794521	76	0	1	228	0	0	0	0	1	0	0	NA	NA	NA	4.5	485	19	NA	NA	9.5	190	8.4	56	NA	71	166	2.026	189	12.5	31	NA	40.9	86	14	4.8	4	90	1485	31.4	34.2	91.7	470	9.8	1.9	2656	NA	254	4.46
1	71.6986301369863	68	0	1	175	0	0	0	0	1	0	0	17	NA	14	4.6	NA	49	NA	NA	9.5	225	NA	39	NA	67	NA	9.85	NA	NA	NA	98	46.7	65	15.9	5.3	4.3	141	1269	30.8	34.9	90.3	628	9.8	NA	4087	139	219	5.17
1	61.17808219178082	69	0	1	157	0	0	0	0	0	1	0	15	NA	19	4.4	479	21	NA	NA	9.6	198	8	22	NA	101	102	7.254	77	13.3	NA	94	41.4	60	14.1	5.3	4.2	124	1500	31.1	34.1	91.2	514	10	2.3	3164	139	174	4.54
1	47.56712328767123	65	1	0	129	0	0	0	0	1	0	0	NA	NA	NA	NA	NA	NA	NA	NA	NA	NA	NA	25	NA	NA	136	NA	32	NA	NA	NA	NA	NA	NA	NA	NA	NA	NA	NA	NA	NA	NA	NA	NA	NA	NA	NA	NA
2	53.92876712328767	NA	0	1	185	0	0	0	0	1	0	0	NA	NA	NA	NA	NA	NA	NA	NA	NA	223.9	NA	NA	NA	NA	NA	NA	NA	NA	NA	NA	NA	NA	NA	NA	NA	NA	NA	NA	NA	NA	NA	NA	NA	NA	NA	NA	NA
1	27.09041095890411	77	0	1	194	0	0	0	0	1	0	0	13	NA	18	4.5	349	48	75	NA	9.8	146	16.7	32	NA	288	145	12.882	92	11.8	12	80	46.1	58	15.6	4.8	4.2	73	2093	29.8	33.8	88.1	518	11.6	1.9	1853	137	222	5.23
2	41.31506849315068	72	0	1	218	0	0	0	0	1	0	0	39	NA	24	4.2	NA	NA	NA	NA	NA	153	NA	NA	NA	NA	NA	NA	NA	NA	NA	NA	NA	57	NA	5.7	NA	71	NA	NA	NA	NA	NA	NA	NA	NA	NA	NA	NA
1	40.48219178082192	NA	0	1	156	0	0	0	0	1	0	0	NA	NA	NA	NA	NA	NA	NA	NA	NA	208.494	NA	NA	NA	NA	NA	NA	NA	NA	NA	77.477	NA	57.915	NA	NA	NA	138.996	NA	NA	NA	NA	NA	NA	NA	NA	NA	NA	NA
1	55.01095890410959	66	1	0	192	0	0	0	0	1	0	0	22	NA	27	4.1	924	32	58	NA	8.9	186	7	38	73	70	77	NA	49	19.1	11	84	39.4	41	13	5	4.1	121	2063	29.3	33	88.9	491	10.9	2	2743	NA	204	4.43
1	55.73150684931507	NA	0	1	176	0	0	0	0	1	0	0	27	NA	NA	4.7	NA	10	NA	NA	NA	162.162	NA	46.069	NA	70	118.995	NA	191	18.3	24	NA	47.3	50.193	15	5.3	NA	100.386	1980	29	31.7	91.5	370	10.9	2.263	1670	NA	210	5.17
1	69.72602739726027	73	0	1	170	0	0	0	0	1	0	0	NA	NA	19	4.2	NA	NA	122	0.4	9.1	NA	NA	NA	NA	NA	NA	NA	NA	NA	NA	88	NA	NA	NA	NA	4.4	NA	NA	NA	NA	NA	NA	NA	NA	NA	138	NA	NA
1	34.75342465753425	64	1	0	130	0	0	0	0	1	0	0	17	NA	21	NA	NA	32	NA	0.5	NA	138	NA	NA	NA	92	NA	NA	NA	NA	NA	78	38.8	65	12.8	NA	NA	NA	1868	30.7	33	93	384	10.4	NA	1624	NA	285	4.17
1	42.20821917808219	69	0	1	150	0	0	0	0	0	1	0	NA	NA	NA	4.5	NA	NA	NA	NA	NA	NA	NA	NA	NA	NA	NA	NA	NA	NA	NA	NA	45.4	NA	15.5	NA	NA	NA	NA	32.8	34.1	96.3	NA	NA	NA	NA	NA	247	4.71
1	57.81369863013698	66	0	1	165	0	0	0	0	0	1	0	18	NA	15	4.5	752	10	145	NA	NA	NA	15.6	32	NA	192	NA	7.623	52	19.8	19	85	38.7	86	12.8	5.4	3.9	NA	NA	29	33.1	87.6	432	10.2	NA	3905	136	175	4.42
1	51.57260273972603	74	0	1	173	0	0	0	0	1	0	0	27	NA	32	4.6	513	32	211	NA	9.7	179	14.3	46	NA	80	82	6.295	47	12.1	11	95	44.2	64	15.3	5.4	NA	93	1904	31.5	34.6	90.9	292	10.6	2	1692	141	248	4.86
1	53.397260273972606	69	0	1	185	0	0	0	0	1	0	0	31	NA	27	4.5	376	38	94	NA	9.5	204	16.8	62	NA	91	186	5.437	132	24	13	87	42.6	63	14.9	5.2	4.3	123	1469	30.8	35	88.2	446	10.4	2.3	2755	139	216	4.83
1	57.6958904109589	NA	0	1	NA	0	0	0	0	1	0	0	NA	NA	NA	NA	NA	NA	NA	NA	NA	NA	11.6	NA	NA	NA	NA	NA	NA	NA	NA	NA	NA	NA	NA	NA	NA	NA	NA	NA	NA	NA	NA	NA	NA	NA	NA	NA	NA
1	51.586301369863016	NA	0	1	121	0	0	0	0	0	1	0	18	NA	27	4.7	NA	40	369	0.19	9.56	227.799	10	62.133	243.92	90	144.134	NA	NA	NA	11	91.892	43	77.606	14.2	5.2	4.9	115.83	1560	28	33	NA	260	10.7	2.214	1970	140	180	5.2
1	42.65205479452055	NA	1	0	116	0	0	0	0	1	0	0	NA	NA	NA	4.5	738.475	NA	341	NA	9	145.174	NA	NA	NA	NA	141.9	NA	NA	NA	NA	NA	44	84.17	13.535	5.8	NA	NA	NA	31.255	NA	NA	NA	NA	NA	NA	140	205	4.3
2	42.65205479452055	NA	1	0	116	0	0	0	0	1	0	0	NA	NA	NA	NA	NA	NA	NA	NA	NA	NA	NA	NA	NA	NA	NA	NA	NA	NA	NA	NA	NA	NA	NA	NA	4.5	NA	NA	NA	NA	NA	NA	NA	NA	NA	NA	NA	NA
2	57.81369863013698	66	0	1	165	0	0	0	0	0	1	0	NA	NA	NA	NA	NA	NA	NA	NA	NA	NA	NA	NA	NA	NA	NA	NA	NA	NA	NA	NA	39.8	NA	13.1	NA	NA	NA	NA	NA	NA	89	NA	NA	NA	NA	NA	202	4.45
1	41.3041095890411	66	1	0	NA	0	0	0	0	1	0	0	NA	NA	NA	4.1	394	NA	NA	NA	9.1	172	NA	NA	NA	NA	168	NA	29	13.4	NA	83	43.7	81	14.1	NA	4.4	77	NA	30.2	NA	93.6	NA	NA	NA	NA	137	NA	4.67
1	54.69315068493151	65	1	0	155	0	0	0	0	1	0	0	21	NA	20	4.3	684	41	252	NA	9.6	207	13.2	44	106	230	107	NA	32	24	21	102	41.8	68	13.9	5.7	4.5	120	2070	29.3	33.3	88.2	302	11.5	2.2	1859	143	203	4.74
1	36.76712328767123	67	1	0	175	1	0	0	0	0	0	0	11	NA	16	4.2	NA	30	72	NA	9.3	196	12.1	31	NA	129	157	NA	64	23.9	15	100	NA	72	12.8	5.2	4.4	109	1395	NA	34.8	95.3	266	10.2	1.9	1980	139	221	NA
2	47.43287671232877	70	0	1	170	0	0	0	0	1	0	0	18.4	NA	26.8	4.6	950	0	NA	NA	9.2	161	NA	42.9	NA	100	122.5	NA	134.7	14.8	NA	NA	43.7	NA	14.3	4.9	4	72.1	1100	31.8	32.7	97	500	NA	1.823	2500	142	NA	4.5
1	39.01095890410959	70	0	1	195	0	0	0	0	1	0	0	23	NA	27	4.4	607	41	425	NA	9.5	202	9.5	43	NA	133	NA	8.497	93	17.2	10	92	48.6	54	15	5.2	4.5	130	2250	NA	NA	84.1	371	NA	2	3004	139	271	NA
2	33.11506849315069	71	0	1	180	0	1	0	0	0	0	0	NA	NA	NA	NA	664	NA	132	NA	NA	NA	NA	NA	NA	NA	122	NA	51	9.2	NA	NA	NA	NA	NA	NA	NA	NA	NA	NA	NA	NA	NA	NA	2.1	NA	NA	NA	NA
1	34.90958904109589	72	0	1	185	0	0	0	0	1	0	0	24	NA	25	4.4	NA	NA	NA	NA	9.5	179	NA	NA	NA	NA	NA	NA	NA	NA	NA	74	NA	62	NA	5.1	4.9	95	NA	NA	NA	NA	NA	NA	NA	NA	143	NA	NA
1	47.74794520547945	NA	1	0	112	0	0	0	0	1	0	0	21	NA	32	4.91	NA	40	134	NA	9.52	165	NA	58	77	110	72.626	NA	40.7	15.8	12	90	43.5	84	14.5	5.2	4.4	81	1520	29	33.3	87	380	NA	NA	2710	NA	244	5
1	50.83013698630137	61	1	0	108	0	0	0	0	1	0	0	NA	NA	NA	NA	550	40	NA	NA	NA	190	14.8	75	NA	30	156	NA	119.81	NA	NA	NA	42.5	NA	14.1	NA	NA	89	1720	NA	33.2	NA	400	11.3	NA	NA	NA	229	4.2
2	32.42739726027397	68	1	0	174	0	0	0	0	1	0	0	15	NA	18	4.5	368	28	52	NA	9.5	200	15.1	35	51	101	157	NA	63	18.1	14	88	42.4	61	14	4.8	NA	114	2162	32.6	33	NA	392	11.9	2.1	2918	136	267	4.29
1	51.18904109589041	69	0	1	154	0	0	0	0	1	0	0	14	NA	16	4.6	330	61	104	NA	10.1	233	NA	57	NA	80	129	5.432	79	13.8	12	92	48.8	92	15.6	5.2	4.3	126	1078	30.2	32	94.4	304	12.3	2.4	1677	NA	195	5.17
1	34.88767123287671	67	1	0	172	0	0	0	0	1	0	0	26	NA	26	4.8	1162	100	72	NA	9.9	198	11.5	52	82	100	NA	NA	15	24	16	79	NA	55	15.7	4.9	NA	105	2400	31.3	NA	NA	400	10	2	3200	140	246	5.01
1	31.334246575342465	64	1	0	117	0	0	0	0	1	0	0	NA	NA	NA	NA	NA	19	211	NA	9.4	219	NA	34	NA	91	NA	NA	NA	18.6	NA	93	40.2	48	13.3	4.7	NA	154	2525	31.1	33.1	94.1	312	10.7	2	1853	NA	293	4.27
1	50.895890410958906	70	0	1	152	0	0	0	0	1	0	0	20	NA	23	4.3	431	22	130	NA	9.5	219	17.9	42	NA	129	138	10.526	59	7.6	11	85	43.8	72	15	5.1	4.7	131	2120	28.7	34.2	83.9	486	12	2.1	1544	138	206	5.22
1	49.586301369863016	74	0	1	171	0	0	0	0	1	0	0	NA	NA	NA	NA	NA	NA	NA	NA	NA	NA	NA	NA	NA	NA	NA	NA	NA	NA	NA	91.892	NA	NA	NA	NA	NA	NA	NA	NA	NA	NA	NA	NA	NA	NA	NA	NA	NA
2	34.90958904109589	72	0	1	185	0	0	0	0	1	0	0	26	NA	25	4.5	544	100	165	NA	9.7	182	19.9	61	NA	100	84	9.373	85	9.2	11	NA	NA	70	14.7	5.2	3.8	91	2500	29.7	NA	NA	300	11	2	2600	NA	183	4.95
2	46.827397260273976	NA	0	1	209	0	0	0	0	1	0	0	33	NA	24	4.3	627	31	101	NA	9.9	NA	7.6	21	NA	192	130	8.027	21	13.7	32	97	47.2	47	14.5	5.4	NA	169	1513	28	NA	91.3	333	12.3	2.3	3130	138	194	5.17
2	34.75890410958904	67	1	0	150	0	0	0	0	1	0	0	13	NA	23	4.3	NA	0	NA	NA	9.5	145	NA	NA	NA	NA	NA	NA	NA	NA	NA	90	40.9	69	13.3	NA	4.4	67	NA	30.7	32.6	94.2	400	9.4	NA	2400	140	180	4.34
1	23.339726027397266	66	1	0	148	0	0	0	0	1	0	0	NA	NA	15	4	441	51	93	NA	9.2	153	20.3	37	179	190	110	NA	28	8.7	9	77	43.8	64	14.5	5.5	4.1	77	NA	32	33.1	96.7	569	10.5	1.9	3146	NA	246	4.53
1	49.07945205479452	70	0	1	153	0	0	0	0	1	0	0	15	NA	27	4.7	NA	0.1	NA	NA	10	201	NA	NA	NA	NA	NA	NA	NA	NA	NA	78	42.7	60	14.6	NA	4.6	127	2300	31.5	34.2	92	NA	NA	NA	3200	142	NA	4.64
2	49.586301369863016	74	0	1	171	0	0	0	0	1	0	0	NA	NA	NA	NA	NA	NA	NA	NA	NA	NA	NA	NA	NA	NA	NA	NA	NA	NA	NA	86.486	NA	NA	NA	NA	NA	NA	NA	NA	NA	NA	NA	NA	NA	NA	NA	NA	NA
2	45.14794520547945	NA	0	1	191	0	0	0	0	1	0	0	22	NA	24	NA	NA	20	NA	NA	NA	195	NA	NA	NA	190	NA	NA	NA	NA	14	90	46	60	15	NA	4.3	127	2690	31.8	32.6	97.7	460	8.9	NA	2510	139	258	4.71
1	30.216438356164385	65	1	0	140	0	0	0	0	1	0	0	NA	NA	NA	NA	NA	NA	NA	NA	NA	148	NA	NA	NA	NA	NA	NA	NA	NA	NA	NA	NA	77.8	NA	NA	NA	64	NA	NA	NA	NA	NA	NA	NA	NA	NA	NA	NA
2	30.216438356164385	65	1	0	140	0	0	0	0	1	0	0	NA	NA	NA	NA	NA	NA	NA	NA	NA	NA	NA	NA	NA	NA	NA	NA	NA	NA	NA	NA	NA	NA	NA	NA	NA	NA	NA	NA	NA	NA	NA	NA	NA	NA	NA	NA	NA
1	44.945205479452056	NA	0	1	158	0	0	0	0	1	0	0	22.6	NA	NA	4.34	NA	60	115	3.8	NA	208.88	10.57	46.87	NA	170	122.235	7.342	91.5	NA	31	NA	45.4	63.707	15.3	5.2	NA	127.413	1260	29.9	33.8	88.4	320	8.8	2.238	2120	NA	283	5.13
1	29.367123287671237	62	1	0	155	0	0	0	0	1	0	0	22	NA	29	NA	NA	50	NA	NA	9	178	NA	NA	NA	40	NA	NA	NA	NA	NA	82	42.8	87	13.2	NA	NA	79	1950	NA	NA	87	NA	10.9	NA	4180	138	172	4.95
1	54.632876712328766	70	0	1	205	0	0	0	0	1	0	0	18	NA	19	4.4	NA	73	NA	NA	9.5	219	NA	NA	NA	260	NA	NA	NA	NA	NA	100	41.8	53	13.7	5.6	4.2	149	2090	28.8	32.8	88	593	11.4	NA	2184	142	183	4.75
1	58.221917808219175	67	0	1	170	0	0	0	0	1	0	0	17	NA	36	NA	NA	NA	NA	NA	NA	151	NA	NA	NA	NA	142	NA	98	NA	NA	NA	NA	44	NA	NA	NA	90	NA	NA	NA	NA	NA	NA	NA	NA	NA	NA	NA
1	36.43561643835616	67	1	0	124	0	0	0	0	1	0	0	13	NA	15	4.6	797	31	338	NA	9.8	178	NA	38	172	108	85	NA	29	11.2	10	78	43.5	57	13.8	NA	5	105	2025	31.2	31.7	98.4	NA	NA	2.3	4820	139	198	4.42
1	38.04109589041096	70	0	1	204	0	0	0	0	1	0	0	24	NA	32	4.7	870	42	389	NA	9.6	200	14.1	72	NA	108	140	10.594	89	16.3	22	87	44	46	14.8	4.8	4.2	138	1772	29.4	33.6	87.3	442	10.5	2.1	2336	139	273	5.04
1	43.57534246575342	68	1	0	130	0	0	0	0	1	0	0	15	NA	22	4.7	1163	38	85	NA	9.5	170	16.1	41	123	329	155	NA	77	20.8	14	83	43.9	59	14.2	4.9	4.2	96	1377	31.1	32.3	96.3	410	10.7	2	3245	137	252	4.56
1	52.74520547945205	62	1	0	112	0	1	0	0	0	0	0	23	NA	28	4.7	NA	59	NA	NA	NA	252	NA	46	NA	353	133	NA	34	NA	NA	80	45.2	NA	14.7	NA	4.2	143	1607	30.5	32.5	93.8	363	NA	NA	2519	140	168	4.82
1	42.2027397260274	69	0	1	150	0	0	0	0	0	1	0	24	NA	32	4.2	921	39	399	NA	9.3	205	15.7	51	NA	190	110	9.351	26	19.1	20	89	48	64	16.1	5.4	4.2	126	1697	29.9	33.5	89.2	459	11	2.2	3214	139	236	5.38
1	41.18082191780822	65	1	0	130	0	0	0	0	1	0	0	18	NA	23	4.2	NA	53	112	NA	9.6	212	NA	36	189	172	143	NA	52	10.7	14	84	42.6	88	14.2	4.9	4.7	105	2548	31.3	33.3	94	475	10.4	2.1	3353	137	198	4.53
1	74.9972602739726	72	0	1	173	0	0	0	0	1	0	0	24	NA	23	4.6	610	58	114	NA	9.3	188	12.3	70	NA	NA	NA	9.234	65	17.7	10	80	42.1	68	13.7	5.2	4.2	105	2348	31.2	32.5	95.9	472	10.1	2	1993	141	207	4.39
1	54.293150684931504	70	0	1	180	0	0	0	0	1	0	0	14	NA	14	4.6	321	59	104	NA	9.7	195	9.5	36	NA	NA	90	11.518	47	12.7	13	94	44.9	74	14.4	5.1	4.2	107	1277	31.3	32.1	97.6	294	10.6	1.8	2033	137	202	4.6
1	52.27945205479452	74	0	1	277	0	0	0	0	1	0	0	31	NA	24	4.4	NA	NA	NA	NA	9.3	250	NA	NA	NA	NA	NA	NA	NA	NA	NA	101	NA	NA	NA	NA	4.44	161	NA	NA	NA	NA	NA	NA	NA	NA	139	NA	NA
1	40.40821917808219	72	0	1	250	0	0	0	0	1	0	0	19	NA	19	4.5	486.445	50	300	NA	9.16	210.425	9.448	43.265	NA	200	100.559	4.4	130	8.341	31	100.901	45	40.541	14.6	5.8	NA	133.205	1900	32	32.7	96	NA	NA	2.263	2900	142	231	4.6
1	33.72054794520548	NA	0	1	174	0	0	0	0	1	0	0	NA	NA	NA	NA	NA	30	NA	NA	NA	145.174	NA	NA	NA	120	NA	NA	NA	NA	NA	86.126	39.7	53.282	13.5	NA	NA	81.081	2300	29.9	34	88	290	10.8	NA	NA	NA	247	4.51
2	44.583561643835615	74	0	1	193	0	0	0	0	1	0	0	17	NA	24	5	NA	0	NA	NA	9.7	215	NA	NA	NA	100	NA	NA	NA	NA	NA	96	39.7	67	13.8	NA	4.5	135	2100	31.2	34.8	90	400	NA	NA	2000	142	292	4.43
2	54.54794520547945	NA	0	1	218	0	0	1	0	0	0	0	16	NA	NA	4.3	NA	0	NA	NA	9.2	223.938	NA	74.512	NA	200	NA	NA	51	13.8	NA	NA	45.3	46.332	14.6	5.6	4.5	142.857	NA	NA	32.2	NA	500	NA	NA	NA	139	201	NA
1	53.32602739726028	61	1	0	103	0	0	0	0	1	0	0	40	NA	41	4.8	1231	100	341	NA	NA	219	NA	67	248	100	153	NA	34	24	34	NA	NA	NA	14.4	NA	NA	108	1600	31.3	NA	NA	NA	11	2.2	2400	139	258	4.62
1	50.463013698630135	69	0	1	190	0	1	0	0	0	0	0	12	NA	16	4.7	555	28	119	NA	NA	210	7.2	51	NA	71	78	3.777	NA	15.3	14	93	44.9	66	13.8	5.4	4.4	122	1927	NA	NA	87.2	414	10.9	2.1	2261	139	NA	5.15
1	32.057534246575344	70	1	0	142	0	0	0	0	1	0	0	18	NA	16	5	1142	72	46	NA	10.1	152	13.2	53	139	171	110	NA	30	17.8	12	NA	45.6	71	15.5	4.7	4.5	68	1689	32.5	34	95.6	484	10.2	2.2	3086	137	286	4.77
1	70.12876712328767	69	0	1	195	0	0	0	0	1	0	0	22	NA	27	4.6	590.78	0	132	NA	9.64	207.722	13.177	42.864	NA	200	122.905	13.876	103	12.93	23	82.883	NA	45.946	NA	5.2	NA	139.768	1500	32	32.9	98	500	9.6	2.019	3400	142	203	NA
1	35.37534246575343	NA	0	1	169	0	0	0	0	1	0	0	20	NA	20	4.5	505.415	10	NA	0.6	9.4	162.162	NA	35.253	NA	80	106.145	NA	63	14.122	14	NA	41	41.699	13.9	NA	NA	83.012	1970	NA	NA	NA	270	NA	2.019	3960	141	242	5.1
1	43.88493150684931	72	0	1	172	0	0	0	0	1	0	0	13	NA	15	4.8	331	67	92	NA	9.6	184	12.8	47	NA	121	155	8.346	38	14.8	18	94	45	NA	15.6	5	4.5	72	1809	32.4	34.7	93.6	NA	10.5	2.1	3866	136	331	4.81
1	29.51232876712329	66	1	0	152	0	0	0	0	1	0	0	19	NA	25	4.5	652	68	91	NA	10	168	11.7	23	129	279	117	NA	22	24	17	97	42.3	62	14.1	5.1	4.3	91	2523	29.9	33.3	89.6	428	11.1	1.8	2902	139	208	4.72
1	44.36438356164384	66	1	0	114	0	0	0	0	1	0	0	NA	NA	NA	4.1	981	51	302	NA	NA	178	19.6	58	93	204	132	NA	24	15.1	36	85	NA	79	NA	4.9	NA	86	1023	31.8	32.5	98	252	11.2	1.9	1470	139	188	NA
1	25.48219178082192	65	1	0	112	0	0	0	0	1	0	0	NA	NA	19	4.8	558	28	104	NA	9.9	146	10.5	30	195	78	179	NA	77	14.9	9	84	40.9	65	13.9	5.2	4.5	68	2044	30.3	34	89.1	347	10.4	2.3	3102	140	260	4.59
1	66.05753424657534	68	0	1	140	0	0	0	0	1	0	0	15	NA	NA	NA	629	31	83	NA	NA	NA	20.8	33	NA	59	NA	5.787	115	NA	NA	NA	45	NA	14.8	5.2	NA	NA	1104	31.2	32.9	94.7	308	11.7	NA	2399	NA	NA	4.75
1	31.336986301369866	67	1	0	NA	0	0	0	0	1	0	0	NA	NA	NA	NA	NA	30	85	NA	9.6	184	NA	31	NA	109	NA	NA	80	11.2	NA	86	39.2	70	13.1	4.9	NA	100	1119	29.7	33.4	88.9	307	9.9	2.2	1736	NA	322	4.41
1	37.64109589041096	64	1	0	180	0	0	0	0	1	0	0	NA	NA	NA	NA	NA	NA	NA	NA	NA	NA	NA	NA	NA	NA	NA	NA	NA	NA	NA	NA	37.4	NA	12.9	NA	NA	NA	NA	31.9	34.5	92	NA	NA	NA	NA	NA	269	4.05
1	32.81369863013698	71	0	1	200	0	0	0	0	1	0	0	28	NA	23	4.6	977	9	167	NA	9.4	225	14.8	55	NA	70	151	6.416	79	24	16	88	44.8	49	15.5	5.1	4.6	156	1236	32.2	34.6	93.1	431	11.6	2.1	2653	139	212	4.81
1	67.0931506849315	66	1	0	131	0	0	0	0	1	0	0	23	NA	24	4.5	NA	NA	NA	NA	NA	211	NA	NA	NA	NA	NA	NA	NA	NA	20	80	NA	79.2	NA	5.4	NA	109	NA	NA	NA	NA	NA	NA	NA	NA	NA	NA	NA
2	66.17534246575343	NA	0	1	136	0	0	1	0	0	0	0	21	NA	24	4	NA	40	152	0.5	9.2	158.301	14.697	20.831	NA	170	100.559	NA	95	10.768	9	84.685	42	77.22	14.3	5.2	4.4	73.359	1560	30.5	34.5	89	530	NA	1.922	2620	139	222	4.7
1	55.88493150684931	63	1	0	130	0	0	0	0	1	0	0	27	NA	35	4.6	450	0	NA	0.76	9.6	226	NA	52.3	NA	100	75	NA	74	NA	25	82	42.6	83	13.7	5.4	4.4	130	1600	30.7	32.2	96	300	NA	NA	2400	140	NA	4.46
1	51.0986301369863	63	1	0	142	0	0	0	0	1	0	0	17	NA	NA	NA	NA	0	NA	NA	NA	179.923	NA	NA	NA	300	NA	NA	44	NA	NA	100.901	39	56.757	13.4	NA	NA	110.039	2100	32	34.2	93	500	NA	NA	3500	NA	267	4.19
1	41.93972602739726	64	1	0	106	0	0	0	0	1	0	0	28	NA	31	4.8	403	11	234	NA	9.5	193	15.2	39	196	68	173	NA	74	18.2	16	98	39.2	81	13.5	5.2	3.8	98	1505	NA	34.4	NA	295	9.2	2.2	1721	138	277	NA
1	56.28493150684932	71	0	1	NA	0	0	0	0	1	0	0	21	NA	24	4.6	551	38	154	NA	9.8	195	9.4	48	NA	88	158	6.935	67	11.8	12	93	47.6	46	15.7	5	4.4	122	1726	29.1	33	88.1	319	10.8	2.3	2029	138	222	5.4
1	36.93972602739726	69	1	0	140	0	0	0	0	1	0	0	22	NA	24	4.3	435	NA	164	NA	9.3	168	19.3	36	87	NA	NA	NA	15	18.2	18	85	NA	63	NA	5.1	NA	89	NA	NA	NA	NA	NA	NA	2	NA	137	NA	NA
1	37.06575342465754	NA	1	0	121	0	0	0	0	1	0	0	NA	NA	NA	4.5	NA	70	NA	NA	NA	145	NA	NA	163	213	67	NA	NA	NA	13	81	37.4	59	NA	5.3	NA	73	1792	NA	32.4	NA	361	10.4	NA	1665	NA	238	4.71
2	43.88493150684931	72	0	1	172	0	0	0	0	1	0	0	14	NA	NA	NA	NA	NA	NA	NA	NA	197	NA	NA	NA	NA	110	NA	54	NA	NA	NA	45.2	NA	15.2	5.3	NA	79	NA	32.5	33.5	96.8	NA	NA	NA	NA	NA	NA	4.67
2	47.56712328767123	65	1	0	114	0	0	0	0	0	1	0	15	NA	28	4.7	369	61	238	NA	9.2	178	11.8	28	111	48	58	NA	14	12	20	86	39.1	NA	13.1	5	4.2	72	1877	29.9	33.5	89.3	320	9.4	2	4495	138	NA	4.38
1	52.90958904109589	70	0	1	164	0	0	0	0	1	0	0	21	NA	25	4.6	NA	NA	NA	NA	NA	198	NA	NA	NA	NA	NA	NA	NA	NA	11	86	NA	59	NA	NA	NA	119	NA	NA	NA	NA	NA	NA	NA	NA	NA	NA	NA
1	53.298630136986304	NA	0	1	NA	0	0	0	0	1	0	0	13	NA	36	4.6	1053	87	NA	NA	9.3	176	10.1	44	NA	189	94	7.999	78	8.7	12	74	47	81	14.9	4.9	4.7	78	1670	28.2	31.7	89	446	10	2.3	2208	138	292	5.28
1	35.583561643835615	62	1	0	113	0	0	0	0	1	0	0	11	NA	15	4.4	569	51	86	NA	9.3	154	17.3	30	179	171	87	NA	35	11.3	13	87	37.4	72	12.6	5.1	4.2	73	2303	31.5	33.7	93.5	587	10.6	2.1	2588	141	261	NA
1	40.153424657534245	NA	0	1	165	0	1	0	0	0	0	0	NA	NA	41	4.93	703	10	90	3.6	9.9	242	NA	29.78	NA	NA	157	NA	170.3	13.4	23	104	47	50	16	NA	4.2	174	NA	30.4	34	89.4	NA	NA	1.9	4370	142	266	NA
1	29.03013698630137	67	1	0	120	0	0	0	0	1	0	0	17	NA	18	4.3	519	50	194	NA	9.3	181	14.6	37	265	140	101	NA	43	15.7	13	91	41.9	59	14.3	4.9	4.2	104	2105	31.6	34.1	92.5	360	10.5	2	2345	139	235	4.53
1	38.8986301369863	70	0	1	185	0	0	0	0	1	0	0	18	NA	25	4.3	649	32	299	NA	8.9	207	NA	45	NA	180	119	8.096	58	13.5	12	77	43.4	65	14.5	5.1	4.5	125	NA	30.7	33.4	91.9	640	9.8	2.2	2268	140	276	4.72
1	36.778082191780825	60	1	0	137	0	0	0	0	1	0	0	17	NA	18	NA	757	39	109	NA	NA	168	NA	35	147	213	158	NA	26	15.5	13	92	NA	78	NA	5.1	4.7	75	2206	NA	31.9	86.4	381	11.4	NA	2761	NA	279	4.18
2	45.12602739726027	NA	0	1	191	0	0	0	0	1	0	0	NA	NA	NA	NA	491	NA	NA	1	9.7	200	NA	NA	NA	NA	NA	NA	NA	NA	22	95	NA	51	NA	5.4	4.5	124	NA	NA	NA	NA	NA	NA	1.8	NA	142	NA	NA
1	35.07945205479452	NA	1	0	NA	0	0	0	0	1	0	0	15	NA	22	4.3	494.575	60	NA	0.8	9.16	181.467	NA	NA	NA	220	117.319	NA	40	16.328	NA	91.892	40	NA	13.1	NA	5	NA	1650	NA	NA	88	390	NA	NA	3170	138	276	4.5
1	62.38082191780822	68	1	0	175	0	0	0	0	1	0	0	NA	NA	NA	NA	NA	NA	NA	NA	NA	NA	NA	NA	NA	NA	NA	NA	141	NA	NA	93	NA	70	NA	NA	NA	162	NA	NA	NA	NA	NA	NA	NA	NA	NA	NA	NA
2	63.72602739726028	60	1	0	112	0	0	0	0	1	0	0	21	NA	26	4.3	NA	NA	NA	NA	9.3	NA	NA	62.58	NA	NA	NA	NA	NA	NA	NA	82	NA	NA	NA	NA	3.9	NA	NA	NA	NA	NA	NA	NA	NA	NA	138	NA	NA
1	48.04109589041096	66	1	0	136	0	0	0	0	1	0	0	22	NA	39	4.2	402	NA	NA	NA	9.8	191	NA	38.6	NA	NA	NA	NA	30.1	15.6	NA	92	40.4	87	13.1	NA	4.4	92	1800	29.5	32.4	91	NA	NA	NA	NA	141	232	4.44
1	66.2931506849315	73	0	1	146	0	0	0	0	1	0	0	31	NA	32	4.2	432	41	268	NA	9.2	150	11.5	38	NA	158	94	6.661	62	15.7	15	88	40.6	58	13.6	5.1	4.4	78	1683	32.6	33.5	97.4	378	10.3	2.1	2241	141	257	4.17
1	34.3013698630137	66	1	0	130	0	0	0	0	1	0	0	NA	NA	NA	NA	504	NA	NA	NA	NA	NA	NA	30.5	NA	NA	93	NA	33	8.6	NA	NA	43.6	NA	14.9	NA	NA	NA	NA	NA	34.2	NA	NA	NA	NA	NA	NA	225	4.37
1	49.6	62	1	0	188	0	0	0	0	1	0	0	12	NA	14	4.1	516	37	71	NA	9	226	17.2	39	NA	112	111	NA	21	14.8	11	90	41.4	63	13.7	5	4.6	133	1903	29.5	33.1	89	316	10.5	2.3	3832	137	234	4.65
1	34.679452054794524	66	1	0	133	0	0	0	0	1	0	0	16	NA	14	4.7	663	32	68	NA	9.8	153	12.1	59	NA	120	155	NA	71	20.2	11	86	42	68	13.8	4.7	4.7	69	1827	31.7	32.9	96.3	403	11	2.3	3919	143	221	4.36
1	41.84109589041096	69	1	0	136	0	0	0	0	1	0	0	21	NA	19	4.1	609	40	116	NA	9	156	18.5	34	51	92	101	NA	26	16.3	13	89	40.5	67	13.4	5.3	4.2	75	1165	31.2	33.1	94.2	NA	NA	1.9	1802	139	NA	4.3
1	56.84109589041096	NA	0	1	174	0	0	0	0	1	0	0	21	NA	22	4.5	NA	NA	NA	NA	9	236	NA	NA	NA	NA	NA	4.2	NA	NA	10	95	44.6	57	15	5.3	NA	169	NA	29.3	33.5	87.4	NA	NA	NA	NA	138	212	5.1
1	50.821917808219176	64	1	0	212	0	0	0	0	1	0	0	15	NA	16	4.1	383	40	NA	NA	8.9	137	11.9	25	73	211	NA	NA	NA	16	18	91	NA	42	NA	5.1	4.2	76	1687	NA	NA	NA	342	9.9	2.3	3420	140	281	5.05
1	47.38082191780822	68	0	1	175	0	0	0	0	1	0	0	21	NA	24	4.8	NA	59	106	NA	9.4	242	6.8	NA	NA	NA	102	5.733	127	15.9	32	88	45.5	47	15.9	5.4	4.1	163	2036	30.2	34.9	86.3	419	10.5	2	2950	140	266	5.27
1	66.10958904109589	66	0	1	151	0	0	0	0	1	0	0	24	NA	25	NA	397	49	204	NA	9.7	162	10.1	NA	NA	61	79	5.827	84	8.4	8	NA	39.6	54	13.2	5.3	4.2	95	NA	30.6	33.3	91.7	328	10.7	1.8	1714	138	183	4.32
1	57.83561643835616	62	1	0	147	0	0	0	0	1	0	0	NA	NA	NA	4.5	NA	39	NA	NA	NA	219	NA	NA	198	82	162	NA	NA	NA	20	87	42.5	81	14.5	4.9	NA	121	1708	NA	34.1	97	363	9.7	NA	1708	NA	219	4.38
1	35.586301369863016	69	0	1	133	0	0	0	0	1	0	0	17	NA	23	4.4	621	51	81	NA	9.5	NA	10.3	46	NA	160	166	4.055	104	15.5	12	85	43.7	51	14.4	4.9	4.4	NA	1255	31.4	33	95.2	275	11.3	NA	1659	137	235	4.59
1	51.6958904109589	NA	1	0	141	0	1	0	0	0	0	0	32	NA	28	4.7	NA	40	NA	NA	10.1	207	NA	NA	NA	80	97	NA	NA	NA	19	88	46.5	59	15.1	NA	4.5	125	1680	NA	32.5	NA	650	12	2.1	4290	137	NA	NA
2	52.27945205479452	74	0	1	277	0	0	0	0	1	0	0	18	NA	20	4.5	372	NA	384	NA	9.9	248	10.1	24	NA	234	156	7.567	70	10.9	18	96	43.8	40	14.3	NA	NA	177	1801	27.9	32.6	85.5	462	10.2	NA	3084	140	263	5.12
1	61.75890410958904	74	0	1	172	0	0	0	0	1	0	0	NA	NA	NA	4.4	NA	59	NA	NA	9.7	203	NA	NA	NA	59	NA	7.73	NA	NA	20	97	43.2	51	14.4	5	NA	135	1117	30.3	33.3	90.8	252	10.2	NA	2213	NA	226	4.76
1	52.706849315068496	73	0	1	168	0	0	0	0	1	0	0	39	NA	20	NA	NA	42	NA	NA	10.1	NA	NA	NA	NA	52	NA	NA	NA	NA	NA	NA	NA	82	15.8	NA	4.2	162	1097	30.7	33.5	91.7	447	NA	NA	3562	142	270	5.15
1	38.2	75	0	1	214	0	0	1	0	0	0	0	23	NA	21	4.4	360	99	94	NA	9.1	222	7.4	NA	NA	281	96	NA	42	8.5	17	77	42.7	44	14.7	5.8	4.3	135	2736	28.4	34.4	NA	441	9.8	2	4043	137	316	5.17
2	69.72602739726027	73	0	1	170	0	0	0	0	1	0	0	NA	NA	NA	NA	NA	NA	NA	NA	NA	NA	NA	NA	NA	NA	NA	NA	NA	NA	NA	96.8	41.6	NA	14	5	NA	NA	NA	32.1	33.6	96	NA	NA	NA	NA	NA	199	4.35
1	46.227397260273975	69	0	1	NA	0	0	0	0	1	0	0	NA	NA	NA	NA	NA	40	91	NA	9.3	169	NA	51	NA	68	NA	NA	41	15.5	NA	84	43.3	63	14.6	5.6	NA	92	1600	31.8	33.7	94.3	236	11	2.1	NA	NA	187	4.59
2	38.37260273972603	NA	0	1	171	0	0	0	0	1	0	0	18	NA	18	4.6	NA	100	NA	NA	9.8	189	NA	40.7	NA	200	NA	NA	NA	NA	NA	94	45.9	NA	15.3	5.2	4.5	87	2200	29.8	33.3	89	500	NA	NA	1900	139	225	5.14
2	47.47123287671233	59	1	0	113	0	1	0	0	0	0	0	NA	NA	NA	NA	NA	41	71	NA	9.7	176	NA	28	NA	61	NA	NA	21	14.1	NA	88	41	60	13.8	5.5	NA	96	1984	31.7	33.7	94.3	230	9.8	2.2	2785	NA	267	4.35
1	39.2	66	1	0	115	0	0	0	0	1	0	0	38	NA	37	NA	NA	NA	NA	NA	NA	NA	NA	NA	NA	NA	118	NA	35	NA	NA	NA	NA	NA	NA	NA	NA	NA	NA	NA	NA	NA	NA	NA	NA	NA	NA	NA	NA
2	51.0986301369863	63	1	0	142	0	0	0	0	1	0	0	14	NA	21	4.7	745.25	0	81	NA	9.44	194.208	20.308	45.668	110.701	300	94.972	NA	53	13.724	13	90.09	40	60.618	13.7	5.4	4.6	124.71	2100	32	33.9	93	400	NA	2.044	2200	140	245	4.3
2	35.96986301369863	NA	1	0	121	0	0	0	0	1	0	0	14	NA	18	4.7	551	31	173	NA	9.4	168	15	NA	96	51	167	NA	64	24	10	96	43.8	65	14.4	4.8	4.4	89	1677	31.4	32.9	95.6	437	12	2.2	1704	140	NA	4.58
1	42.13972602739726	66	1	0	120	0	0	0	0	1	0	0	22	NA	25	4.6	661	41	120	NA	9.9	165	14.7	58	129	168	93	NA	46	21.3	17	76	44	80	14.7	5.4	NA	72	1632	31.7	33.4	94.8	349	9.6	2	1911	137	321	4.64
2	64.32054794520548	71	0	1	240	0	0	0	0	1	0	0	16	NA	17	4.4	400	42	121	NA	9.3	220	17.1	41	NA	154	104	8.737	217	14.3	16	95	44.1	72	14.3	5.3	4	131	1484	29.5	32.4	90.9	477	10	2.3	3143	140	208	4.85
1	56.78356164383562	72	0	1	163	0	0	0	0	1	0	0	NA	NA	NA	4.1	NA	30	NA	NA	9.1	243	NA	NA	NA	180	NA	8.609	NA	NA	24	90	46.8	58	15.7	5.2	NA	163	2400	32.1	33.5	95.7	490	11.3	NA	1900	NA	195	4.89
2	34.9972602739726	66	1	0	122	0	0	0	0	1	0	0	NA	NA	NA	4.32	501.17	NA	NA	NA	9.4	174	NA	63	NA	NA	64	NA	31.31	NA	NA	83	39.9	78	13.6	NA	NA	88.8	NA	31.5	34.1	92.4	NA	NA	NA	NA	141	NA	4.32
1	60.391780821917806	73	0	1	182	0	0	0	0	1	0	0	16	NA	23	4.4	555.55	50	99	NA	NA	199.228	8.724	69.704	NA	100	145.252	6.391	NA	11.033	12	88.288	43	51.737	14.3	5.6	NA	131.66	2600	31	33.6	93	300	9	1.995	1500	143	281	4.6
1	28.83835616438356	67	1	0	190	0	0	0	0	1	0	0	12	NA	21	4.8	521.675	50	152	NA	9.36	183.398	15.675	39.659	188.192	100	162.011	NA	58	19.991	10	95.495	40	56.371	13.5	5.2	4.2	110.039	2200	32	33.9	94	300	8.6	2.044	2600	140	328	4.2
1	52.06575342465754	NA	0	1	198	0	0	0	0	1	0	0	NA	NA	NA	NA	NA	NA	NA	NA	NA	NA	8.76	NA	NA	NA	NA	5.8	NA	NA	NA	NA	NA	NA	NA	NA	NA	NA	NA	NA	NA	NA	NA	NA	NA	NA	NA	NA	NA
1	44.8986301369863	NA	0	1	143	0	0	1	0	0	0	0	NA	NA	NA	NA	NA	50	408	NA	9.6	189	NA	26	NA	138	NA	NA	66	14.8	NA	104	42.6	66	14.3	5.4	NA	106	2646	30.6	33.6	91.2	407	10.6	2.1	2261	NA	216	4.67
2	33.72054794520548	NA	0	1	174	0	0	0	0	1	0	0	NA	NA	NA	NA	705	20	NA	NA	9.84	NA	NA	62	NA	100	138.548	NA	123	12.9	NA	NA	40.7	NA	14.2	NA	NA	NA	2230	30.1	34.9	86.2	290	10.1	NA	1450	NA	254	4.72
1	35.38904109589041	64	1	0	132	0	0	0	0	1	0	0	NA	NA	NA	NA	NA	48	284	NA	9.1	140	NA	48	NA	168	NA	NA	51	11.4	NA	79	43	62	14.2	5.1	NA	65	1740	30.3	33	91.7	426	12.3	2	3618	NA	219	4.69
1	50.86027397260274	NA	0	1	165	0	0	0	0	1	0	0	38	NA	24	4.1	390	50	76	3.2	10.1	251	11.828	32.6	NA	290	116	NA	88	NA	22	100	49.4	59	NA	5.2	4.4	NA	NA	30.2	33.6	90	470	NA	2.2	3240	141	311	5.49
2	50.86027397260274	NA	0	1	165	0	0	0	0	1	0	0	NA	NA	NA	NA	NA	NA	NA	3.2	NA	NA	NA	NA	NA	NA	NA	NA	NA	NA	NA	NA	NA	NA	NA	NA	NA	NA	NA	NA	NA	NA	NA	NA	NA	NA	NA	NA	NA
1	31.18082191780822	NA	0	1	191	0	0	0	0	1	0	0	NA	NA	25	4.71	550.13	NA	230	NA	9.08	154.054	13.684	24.437	NA	NA	149.162	NA	156	15.137	26	NA	45	39.768	15.7	NA	4.2	107.722	2000	NA	34.9	96.1	400	NA	1.995	3800	141	232	4.68
1	46.54520547945206	71	0	1	201	0	0	0	0	1	0	0	NA	NA	NA	NA	NA	NA	NA	NA	NA	NA	NA	NA	NA	NA	NA	NA	NA	NA	NA	NA	NA	51	NA	NA	NA	158	NA	NA	NA	NA	NA	NA	NA	NA	NA	NA	5.31
2	46.54520547945206	71	0	1	201	0	0	0	0	1	0	0	NA	NA	NA	NA	NA	NA	NA	NA	NA	234	NA	NA	NA	NA	NA	NA	NA	NA	NA	NA	NA	NA	NA	NA	NA	NA	NA	NA	NA	NA	NA	NA	NA	NA	NA	NA	NA
1	32.49589041095891	71	0	1	158	1	0	0	0	0	0	0	24	NA	31	4.8	762	42	332	NA	9.8	178	13.4	58	NA	130	127	5.134	85	22.9	12	87	45.1	78	15.1	5.3	4.3	87	1420	29.8	33.5	89	412	10.2	2.4	2197	138	205	5.07
1	28.775342465753425	63	1	0	114	0	0	0	0	1	0	0	18	NA	17	4.3	431	42	51	NA	9.2	167	NA	40	112	78	92	NA	34	16.4	12	87	40.9	NA	13	4.9	NA	NA	2334	28.4	31.8	89.3	390	10	2.2	3156	139	293	4.58
1	58.50410958904109	NA	0	1	NA	0	0	0	0	1	0	0	21	NA	27	NA	NA	40	166	NA	NA	265	NA	39.2	NA	90	NA	NA	NA	NA	17	84	40.7	66	13.7	5.5	NA	NA	2420	30.2	33.7	89.8	460	NA	NA	2270	NA	258	4.53
2	36.84109589041096	NA	1	0	115	0	0	0	0	1	0	0	26	NA	34	4	NA	42	97	NA	NA	NA	NA	38	52	80	72	NA	56	12.4	25	90	39.5	46	12.9	5	4.2	64	1452	31.7	32.7	97.1	343	9.8	2.2	2782	138	227	4.07
2	48.04109589041096	66	1	0	136	0	0	0	0	1	0	0	NA	NA	NA	NA	NA	NA	NA	NA	NA	NA	NA	NA	82.1	NA	NA	NA	NA	NA	NA	NA	NA	NA	NA	NA	NA	NA	NA	NA	NA	NA	NA	NA	NA	NA	NA	NA	NA
1	53.83561643835616	73	0	1	175	0	0	0	0	1	0	0	17	NA	22	4.6	NA	40	100	NA	9.04	159.073	10.86	47.271	NA	100	122.905	7.823	95	13.592	14	75.676	47	44.402	15.4	5.3	NA	104.247	1200	31	32.8	95	NA	12	1.898	2600	142	NA	4.9
1	62.55342465753424	66	1	0	132	0	0	0	0	1	0	0	22	NA	29	4.7	NA	NA	NA	NA	NA	257	NA	NA	NA	NA	NA	NA	NA	NA	11	86	NA	NA	NA	5.4	NA	134	NA	NA	NA	NA	NA	NA	NA	NA	NA	NA	NA
1	38.87945205479452	71	0	1	173	0	0	0	0	1	0	0	NA	90	NA	NA	NA	21	NA	NA	NA	NA	NA	NA	NA	29	NA	NA	NA	NA	NA	NA	43	NA	14.9	NA	NA	NA	1084	30.7	34.7	88.5	391	10.6	NA	2675	NA	180	4.9
1	53.57808219178082	73	0	1	228	0	0	0	0	1	0	0	NA	NA	NA	NA	NA	29	NA	NA	NA	NA	NA	NA	NA	118	NA	NA	NA	NA	NA	87	44	NA	15	NA	4.4	NA	1163	32.1	33.6	95.3	420	12.2	NA	2470	137	213	4.7
1	60.47123287671233	70	0	1	180	0	0	0	0	1	0	0	21	NA	20	4.2	779	49	61	NA	9.3	169	18.5	NA	NA	190	143	8.972	41	17.9	16	86	41.7	56	14.8	5.2	4.9	99	1288	NA	NA	96.1	456	10.8	2.2	1816	140	299	4.34
1	32.487671232876714	71	0	1	163	0	0	0	0	1	0	0	NA	NA	NA	NA	NA	22	151	NA	9.5	180	NA	38	NA	150	NA	NA	63	17.1	NA	103	44.7	79	15	5.1	NA	85	1610	31.3	33.6	93.3	436	10.4	1.9	2182	NA	197	4.79
1	63.635616438356166	70	0	1	170	0	0	0	0	1	0	0	18	NA	16	4.6	NA	100	70	NA	10	245	NA	NA	NA	300	NA	NA	227	NA	NA	107	45.4	49	15.4	NA	4.6	165	1600	30.4	33.9	90	500	NA	NA	2800	139	185	5.07
1	62.56438356164384	70	0	1	186	0	0	0	0	1	0	0	NA	NA	NA	4.4	NA	48	NA	NA	9.5	155	NA	NA	NA	101	NA	7.044	NA	NA	19	98	47.4	56	16.4	NA	NA	84	1140	32	34.6	92.6	414	11.3	NA	2697	NA	206	5.12
1	41.89315068493151	71	0	1	135	0	0	1	0	0	0	0	41	NA	25	4.8	NA	62	NA	NA	9.6	167	NA	NA	NA	NA	NA	NA	NA	NA	NA	93	47.7	59	16.3	5.1	4.4	92	2285	30.4	34.2	89	403	11.1	NA	1483	140	184	5.36
1	59.38630136986301	72	0	1	160	0	0	0	0	1	0	0	11	NA	14	4.4	672	38	58	NA	9.3	152	17.2	65	NA	NA	78	9.702	79	15.9	9	83	45.8	64	15.2	5.1	4.4	72	1380	30.2	33.2	90.9	563	10.6	2.3	5100	137	240	5.04
1	48.02191780821918	63	0	1	170	0	1	0	0	0	0	0	17	NA	17	4.6	390	29	80	NA	9.5	186	19.4	20	NA	87	152	6.675	NA	11.2	17	104	45	73	15.4	5.6	4.2	91	2018	29.8	34.2	87.2	464	11.3	2.2	3202	139	NA	5.16
1	40.28767123287671	NA	0	1	251	0	0	0	0	1	0	0	36.57	NA	28.7	NA	373	40	NA	2.78	NA	198.05	14	54.7	NA	170	102.02	8.235	175.6	8.2	15.88	99	48.9	43.1	NA	NA	4.68	NA	1790	NA	NA	84.2	400	10.4	NA	4260	140	210	NA
1	48.61917808219178	62	1	0	105	0	0	0	0	1	0	0	17	NA	21	4.6	536	51	152	NA	8.9	175	NA	39	70	51	132	NA	62	9.6	16	80	42.2	66	14.1	4.9	4.4	94	1679	32	33.4	95.9	299	10	2	2521	140	249	4.4
1	44.2	71	0	1	160	0	1	0	0	0	0	0	NA	NA	NA	4.1	NA	49	NA	NA	9	163	NA	NA	NA	238	NA	6.531	NA	NA	31	85	44.4	58	15.4	5.2	NA	90	1603	NA	34.7	96.7	484	10	NA	1726	NA	171	4.59
1	50.01643835616439	66	1	0	170	0	0	0	0	1	0	0	13	NA	17	NA	374	41	102	NA	NA	147	NA	58	46	219	70	NA	55	24	10	93	39.4	65	13	4.9	4.5	66	1744	30.7	33	93.1	357	11.4	2.1	2739	139	214	4.23
1	26.112328767123287	NA	0	1	163	0	0	0	0	1	0	0	15	NA	26	4.5	495.93	0	171	1	9.96	150.579	14.589	47.671	NA	100	160	NA	147	12.798	12	90.09	46	57.915	15.1	5.1	NA	73.359	2200	31	32.8	93	500	NA	1.971	3500	141	310	5
1	51.701369863013696	68	0	1	236	0	1	0	0	0	0	0	26	NA	17	4.7	341	83	130	NA	9.5	157	8.7	31	NA	180	123	13.432	91	9.9	18	NA	46.8	NA	15.7	5.5	4.7	102	1755	28.8	33.5	85.7	510	8.6	2.1	4973	136	249	5.46
2	37.917808219178085	NA	1	0	NA	0	0	0	0	1	0	0	25	NA	26	4.3	986	49	175	NA	9.8	216	NA	56	186	72	130	NA	54	23.4	22	87	39.1	83	13.5	5.3	4.7	116	2189	NA	34.5	97.3	262	10.9	2	NA	136	NA	NA
1	51.0027397260274	72	0	1	225	0	0	0	0	1	0	0	NA	NA	33	NA	736	31	122	NA	8.9	177	6.9	27	NA	296	76	7.609	99	13.4	13	85	46.3	42	15.1	5.6	4.3	115	NA	29	32.6	89	507	9.1	2.1	4204	137	329	5.2
1	54.45753424657534	64	1	0	131	0	0	0	0	1	0	0	13	NA	18	4.3	541	0	NA	5.35	9.1	222	NA	75	49.3	100	NA	NA	30	17.5	NA	93	37.7	65	12.4	5.2	4.6	138	1900	29.2	32.9	89	400	NA	NA	1600	139	281	4.25
1	29.638356164383563	NA	1	0	136	0	0	0	0	0	1	0	21	NA	18	4.67	NA	0	79	1	NA	NA	NA	NA	143.174	200	89.386	NA	43.2	19.859	13	93.694	45	77.22	14.9	NA	4.6	NA	1700	30	33	91	300	NA	2.263	2100	NA	173	4.98
1	51.704109589041096	67	1	0	132	1	0	0	0	0	0	0	15	NA	19	4.6	NA	18	NA	NA	9.7	NA	NA	NA	NA	48	NA	NA	NA	NA	NA	90	39.6	NA	13.5	NA	NA	NA	2016	30.3	34.1	89	450	11	NA	3468	136	261	4.45
1	42.58904109589041	NA	1	0	154	0	0	0	0	1	0	0	NA	NA	NA	NA	NA	40	NA	NA	NA	NA	NA	NA	NA	100	NA	NA	63	NA	NA	NA	39.8	NA	13.7	NA	NA	NA	2260	31.4	34.4	91.3	420	NA	NA	3600	NA	256	4.36
1	62	71	0	1	195	0	0	0	0	1	0	0	NA	NA	21	4.2	668	20	150	NA	9.3	208	17.7	76	NA	39	101	NA	53	24	18	92	39.1	41	13.1	5.4	4.2	144	1314	30.3	33.5	90.5	347	11	2.3	2180	140	172	4.32
1	39.41917808219178	NA	0	1	154	0	0	0	0	1	0	0	25	NA	33	4.6	501.35	50	NA	0.4	NA	193.05	13.901	30.846	NA	200	84.916	NA	168	14.563	13	90.09	43	54.054	14.1	5.2	4.4	123.552	2700	29.3	32.8	90	400	10.3	2.092	2000	140	NA	4.81
1	65.53698630136986	71	0	1	159	0	0	0	0	1	0	0	26	NA	26	4.2	754	21	89	NA	9.1	160	6.7	42	NA	159	152	6.378	18	15.4	14	96	43.6	86	14.9	5.1	3.8	63	1346	NA	34.2	NA	518	9.6	2.1	4858	141	187	4.4
2	67.89041095890411	75	0	1	165	0	0	0	0	1	0	0	31	NA	NA	NA	NA	31	NA	NA	NA	NA	13.9	38	NA	31	NA	NA	40	NA	NA	89	37.7	NA	12.7	5.4	NA	NA	1147	32.1	33.7	95.2	397	10.4	1.9	1494	NA	222	NA
1	43.93972602739726	69	0	1	154	0	0	0	0	1	0	0	28	NA	29	4.7	NA	62	136	NA	9.9	184	12.3	66	NA	160	95	10.149	51	NA	10	NA	41.6	66	13.9	4.9	NA	97	1652	29.5	33.4	88.3	373	11.4	2.1	1853	138	199	4.71
1	42.02191780821918	70	0	1	150	0	0	0	0	1	0	0	19	NA	17	4.6	NA	42	NA	NA	9.4	179	19.2	NA	NA	90	112	NA	NA	NA	21	92	47.1	46	15.9	5.1	4.3	107	1972	31.8	33.8	94.2	482	11	NA	2714	140	178	5
1	30.654794520547945	72	0	1	185	0	0	0	0	1	0	0	14	NA	17	4.6	500	19	95	NA	9.7	164	13.3	52	NA	59	119	13.536	73	19.2	16	94	40.6	64	14.2	4.9	4.9	90	1476	32	35	91.4	400	10.5	2	NA	140	225	4.44
1	50.2027397260274	NA	1	0	116	0	1	0	0	0	0	0	20	NA	22	4.47	NA	10	NA	NA	9	238.3	15.74	71.9	NA	NA	74.34	NA	NA	NA	16	98.4	43.3	89.5	13.5	NA	4.34	138.3	2320	31.7	NA	NA	380	9.4	1.95	2060	136	229	4.26
1	42.11780821917808	71	0	1	205	0	0	0	0	1	0	0	35	NA	20	4.8	NA	50	NA	NA	9.9	177	NA	NA	NA	130	NA	NA	NA	NA	NA	84	43.4	60	14.6	5.2	4.1	100	2517	31.9	33.6	94.8	558	10.8	NA	2945	139	303	4.58
1	27.72876712328767	NA	0	1	205	0	0	0	0	1	0	0	NA	NA	NA	NA	589.425	0	NA	NA	NA	NA	NA	NA	NA	NA	NA	NA	46	21.58	NA	NA	38	NA	12.4	NA	NA	NA	2400	30	32.9	92	600	NA	NA	NA	NA	259	4.11
2	69.0931506849315	62	1	0	93	0	0	0	0	1	0	0	NA	NA	NA	NA	NA	72	135	NA	9.5	258	NA	52	NA	NA	NA	NA	106	7.9	NA	93	40.9	NA	13.6	4.7	NA	88	2129	31.6	33.3	94.9	457	10.9	2.1	2404	NA	203	4.31
1	44.26301369863014	71	0	1	170	0	0	0	0	1	0	0	14	NA	18	4.9	352.3	50	94	NA	9.6	NA	12.453	34.852	NA	100	NA	8.293	92	NA	12	75.676	NA	64.479	16.1	5.6	NA	NA	1300	31	NA	NA	NA	9.7	2.141	3000	142	213	5.2
1	45.18082191780822	62	1	0	131	0	0	0	0	1	0	0	17	NA	17	4.1	411	60	66	NA	NA	169	NA	55	77	43	176	NA	24	22.1	11	82	43	55	14.1	NA	4.2	97	2185	31.2	32.8	95.1	519	11	1.8	NA	139	275	4.52
1	51.12328767123287	62	1	0	130	0	0	0	0	1	0	0	11	NA	15	4.5	518	39	NA	NA	9.7	148	13.4	29	159	330	125	NA	16	20.2	12	87	40.7	54	13.4	4.9	4.2	76	1422	NA	32.9	NA	493	11.1	2.2	3315	140	260	NA
1	35.38904109589041	65	0	1	133	0	1	0	0	0	0	0	15	NA	20	4.3	650	38	273	NA	9.3	188	12.9	29	NA	192	107	NA	17	15.6	12	83	42.8	56	14.9	5	4	106	1397	32.4	34.8	93	422	NA	2.1	2750	140	177	4.6
1	50.608219178082194	69	0	1	170	0	0	0	0	1	0	0	16	NA	16	4.5	455	31	102	NA	9.7	199	11.4	39	NA	158	168	NA	44	10.8	12	85	43.7	64	15	4.9	4.3	117	1426	31.4	34.3	91.4	356	10.3	2.1	2429	139	245	4.78
2	62.38082191780822	68	1	0	175	0	0	0	0	1	0	0	23	NA	35	NA	NA	NA	NA	NA	NA	234	NA	NA	NA	NA	NA	NA	NA	NA	NA	NA	NA	71	NA	NA	NA	146	NA	NA	NA	NA	NA	NA	NA	NA	NA	NA	NA
1	37.97808219178082	NA	0	1	191	0	0	0	0	1	0	0	24	NA	25	5	514.9	0	NA	NA	9.88	158.301	NA	40.461	NA	NA	94.414	NA	227	10.856	14	82.883	48	42.857	16.3	5.1	4.5	99.614	NA	NA	34.1	98	500	NA	2.214	3100	140	194	4.87
1	36.18904109589041	NA	1	0	121	0	0	0	0	1	0	0	19	NA	20	4.7	880.75	100	NA	NA	9.52	169.884	NA	39.659	142.805	100	53.631	NA	55	NA	12	77.477	44	60.618	14.2	5	4.5	101.544	1900	33	32.4	NA	300	NA	1.825	2800	140	285	4.36
1	44.91232876712328	68	0	1	198	0	1	0	0	0	0	0	NA	NA	41	NA	NA	29	NA	NA	NA	166	NA	27.6	NA	145	108	NA	NA	NA	NA	94	48.6	NA	16.3	NA	NA	88	2070	29.9	33.5	89.3	466	NA	NA	2220	NA	223	5.44
1	35.32054794520548	62	1	0	115	0	0	0	0	1	0	0	15	NA	19	4.3	722	61	188	NA	9.5	NA	7.3	59	198	148	NA	NA	33	22.3	12	76	42.8	48	13.8	5	3.9	65	1418	30	32.2	93	266	12	2	1706	139	211	4.6
2	64.22739726027397	NA	0	1	172	0	0	0	0	1	0	0	NA	NA	NA	4.3	NA	31	NA	NA	9.3	195	NA	NA	NA	70	NA	6.866	NA	NA	13	85	46.9	66	16	5.1	NA	112	1314	32.5	34.1	95.1	351	10.7	NA	2133	NA	176	4.93
1	55.47123287671233	72	0	1	175	0	0	0	0	1	0	0	NA	NA	NA	NA	NA	31	106	NA	9.2	190	NA	39	NA	NA	NA	NA	75	9.5	NA	98	47.3	57	15.8	5.4	NA	115	2201	31.3	33.4	93.8	490	11.1	2.3	3081	NA	181	5.04
1	50.32054794520548	71	0	1	195	0	0	0	0	1	0	0	24	NA	19	4.9	682.92	50	219	NA	10	NA	10.064	48.072	NA	NA	128.492	6.87	148	11.694	35	88.288	NA	45.946	NA	5.6	NA	NA	1700	31	33.3	94	400	9.7	2.019	2400	140	200	5.3
1	27.964383561643835	71	1	0	160	0	0	0	0	1	0	0	NA	NA	NA	4.8	NA	100	NA	NA	10.1	NA	NA	NA	NA	200	NA	NA	NA	NA	NA	NA	41.2	NA	14.2	NA	4.7	NA	2500	32.4	34.6	93.7	600	9.4	NA	4900	139	196	4.4
1	56.09041095890411	NA	0	1	165	0	0	0	0	0	1	0	NA	NA	NA	NA	NA	10.5	NA	NA	NA	NA	NA	NA	NA	73.2	NA	NA	NA	NA	NA	94	41.7	NA	13.3	NA	4.3	NA	2170.5	NA	31.9	NA	402.7	9.4	NA	2573.2	141	279	NA
1	55.942465753424656	NA	0	1	NA	0	0	0	0	1	0	0	NA	NA	NA	NA	NA	NA	NA	NA	NA	250.965	NA	NA	NA	NA	NA	NA	NA	NA	NA	NA	NA	50.193	NA	NA	NA	NA	NA	NA	NA	NA	NA	NA	NA	NA	NA	NA	NA
1	36.78082191780822	NA	0	1	152	0	0	0	0	1	0	0	15	NA	23	4.3	NA	0	NA	0.7	NA	NA	NA	39.259	NA	100	89.386	NA	136	NA	12	NA	42	73.359	13.2	NA	4.4	NA	1800	30	31.7	93.2	400	NA	NA	1800	140	264	4.5
2	45.515068493150686	64	1	0	150	0	0	0	0	1	0	0	NA	NA	NA	NA	NA	22	175	NA	9.3	264	NA	44	NA	158	NA	NA	92	15	NA	94	39.5	67	13.3	5.1	NA	179	1448	32.4	33.7	96.1	515	10.8	1.9	2257	NA	253	4.11
2	41.93972602739726	64	1	0	106	0	0	0	0	1	0	0	40	NA	NA	4.9	1307	42	NA	NA	NA	207	16.1	42	225	63	60	NA	63	16.4	18	84	42.3	NA	14.1	5.1	3.8	90	1519	NA	33.3	NA	NA	9.9	2	4578	139	263	4.1
1	37.706849315068496	68	1	0	135	0	0	0	0	1	0	0	14	NA	18	4.6	654	72	62	NA	9.4	153	19.9	48	158	160	74	NA	23	18.7	24	NA	44.8	64	14.7	5	4	75	1628	32.8	32.8	NA	347	NA	2.1	3295	140	188	4.48
1	28.983561643835618	67	1	0	173	0	0	0	0	1	0	0	NA	NA	16	4.1	NA	11	55	NA	9.3	154	NA	NA	144	41	140	NA	52	11.9	12	86	37.2	53	12.5	4.9	4.3	87	1576	31.6	33.6	93.9	377	9.6	1.9	1695	138	307	NA
1	60.95068493150685	64	1	0	130	0	0	0	0	1	0	0	NA	NA	NA	NA	NA	100	78	NA	10	229	NA	39	NA	200	NA	NA	86	22.2	NA	96	47.6	87	15.3	5.6	NA	126	1200	31.7	32.2	NA	NA	10	2	2300	NA	304	4.83
2	35.586301369863016	69	0	1	133	0	0	0	0	1	0	0	NA	NA	NA	NA	NA	NA	NA	NA	NA	NA	NA	NA	NA	NA	NA	3.61	NA	NA	NA	NA	NA	NA	NA	NA	NA	NA	NA	NA	NA	NA	NA	NA	NA	NA	NA	NA	NA
1	49.7945205479452	75	0	1	226	0	0	0	0	1	0	0	NA	NA	NA	NA	NA	NA	NA	NA	NA	NA	NA	40.7	NA	NA	NA	1.07	NA	NA	NA	NA	NA	NA	NA	NA	NA	NA	NA	NA	NA	NA	NA	NA	NA	NA	NA	NA	NA
2	27.964383561643835	71	1	0	160	0	0	0	0	1	0	0	NA	NA	41	4.6	NA	100	NA	NA	10	NA	NA	NA	NA	200	155	NA	NA	NA	NA	NA	39.8	NA	13.8	NA	4.9	NA	2200	32.4	34.7	93.4	500	9.2	NA	3200	139	194	4.26
1	48.77534246575343	72	0	1	173	0	0	0	0	1	0	0	34	NA	33	4.5	517	0	195	NA	9.4	201	7.4	35	NA	100	114	5.964	158	15.2	NA	77	47	82	14.9	4.7	4.3	109	1700	30.4	31.7	95.7	NA	10	1.8	3000	141	NA	4.92
2	42.49315068493151	66	1	0	132	0	0	0	0	1	0	0	15	NA	20	4.5	NA	29	99	NA	9.4	157	11.6	52	234	58	160	NA	67	15.3	18	95	44.7	77	15.4	5.3	4.4	66	1646	31.8	34.5	92.2	307	11.3	2.1	2760	137	214	4.85
1	58.895890410958906	60	1	0	NA	0	1	0	0	0	0	0	NA	NA	NA	4.2	NA	100	NA	NA	NA	NA	NA	NA	185	59	71	NA	NA	NA	8	81	37.5	69	NA	5	NA	NA	1717	NA	32.5	84.3	289	10.8	NA	1536	NA	270	4.45
1	56.75068493150685	64	1	0	111	0	0	0	0	1	0	0	16	NA	20	4.6	419	49	48	NA	9.8	225	7.9	40	68	141	104	NA	102	19.5	19	98	41.4	NA	14.1	5.3	4.6	99	1581	31.8	34.1	93.2	407	11.1	2	1623	138	186	4.44
1	56.25753424657534	73	0	1	209	0	0	0	0	1	0	0	19	NA	30	4.6	538	30	162	NA	9.2	221	10.3	25	NA	181	140	11.261	59	14.7	14	88	43.9	65	14.5	5	4.9	140	1476	29.5	33	89.4	400	11.3	2.1	1613	NA	168	4.91
1	44.57534246575342	NA	0	1	163	0	0	0	0	1	0	0	33	NA	25	4.7	590.78	NA	131	NA	9.56	188.031	11.591	41.983	NA	NA	120.112	NA	168	NA	23	87.207	NA	54.054	15.146	5.6	NA	115.83	NA	27.872	NA	91.6	NA	12	NA	NA	143	256	5.5
1	62.945205479452056	70	1	0	181	0	0	0	0	1	0	0	NA	NA	NA	4.2	NA	22	NA	NA	NA	227	NA	NA	57	61	98	NA	NA	NA	8	88	43.9	71	14.4	5	NA	136	1130	28.8	32.8	87.8	259	10.8	NA	2128	NA	214	5
2	35.38904109589041	65	0	1	133	0	1	0	0	0	0	0	15	NA	20	4.3	650	38	273	NA	9.3	188	12.9	29	NA	192	107	10.935	17	15.6	12	83	42.8	56	14.9	5	4	106	1397	32.4	34.8	93	422	NA	2.1	2750	140	177	4.6
2	40.37260273972603	74	0	1	181	0	0	0	0	1	0	0	35	NA	28	4.4	390	49	147	NA	10	179	NA	58	NA	141	138	8.519	60	17.8	21	88	46.4	68	15.5	5.3	NA	93	1592	31.9	33.4	95.5	407	9.8	2	1611	140	225	4.86
2	55.73150684931507	NA	0	1	176	0	0	0	0	1	0	0	23	NA	NA	4.1	NA	80	118	NA	NA	191	NA	50	NA	20	84	NA	108	13.3	21	NA	42	63	14	4.9	NA	120	2090	29.5	33.2	88.8	NA	10.4	NA	NA	NA	244	4.7
1	55.32328767123288	69	0	1	168	0	0	0	0	1	0	0	32	NA	28	4.4	NA	51	215	NA	9.4	189	14.5	36	NA	210	104	8.684	31	16.1	21	100	41.7	87	14	5.2	4.8	92	1269	30.6	33.6	91	279	12	2.3	NA	140	195	4.58
1	63.536986301369865	69	0	1	170	0	0	0	0	1	0	0	29	NA	30	4.4	1014	21	218	NA	9.4	238	9.9	38	NA	122	172	6.725	119	13.9	11	97	42.9	62	14.1	5.1	4.2	147	NA	31.4	32.9	95.5	365	10.2	2	2843	140	261	4.49
2	48.72328767123288	68	0	1	202	0	0	0	0	1	0	0	14	NA	18	4.6	433	59	138	NA	9.3	220	10.5	53	NA	275	142	7.451	79	15.4	34	91	43.7	63	14.8	4.9	4.2	140	1850	31.3	33.9	92.4	423	9.9	2.1	1895	NA	210	4.73
1	62.07397260273972	66	0	1	184	0	0	0	0	1	0	0	NA	NA	NA	NA	NA	NA	76	NA	NA	NA	NA	NA	NA	NA	NA	NA	NA	NA	NA	NA	NA	NA	14.4	5.1	4.2	NA	NA	NA	NA	NA	NA	NA	NA	NA	139	NA	NA
1	42.9972602739726	73	0	1	195	0	0	0	0	1	0	0	23	NA	32	4.7	747	50	311	NA	9.5	148	17.9	40	NA	193	84	6.345	204	16.6	14	NA	47.9	52	15.9	5.6	4.3	80	2063	31.1	33.2	93.6	495	9.9	2	2701	139	237	5.12
1	34.3041095890411	70	0	1	232	0	0	0	0	1	0	0	NA	NA	NA	4.7	NA	51	NA	NA	9.8	259	NA	NA	NA	307	NA	6.185	NA	NA	17	89	NA	72	16.5	4.8	NA	172	1754	29.1	33	88.2	461	10.5	NA	3827	NA	271	NA
1	30.317808219178083	70	0	1	165	0	0	0	0	1	0	0	21	NA	24	4.7	909	32	125	NA	9.7	174	14.2	51	NA	112	108	9.143	54	14.5	17	92	43.8	41	14.4	5	4.3	113	1561	29.3	32.9	89	252	11.8	2	1544	139	NA	4.92
2	51.586301369863016	NA	0	1	121	0	0	0	0	0	1	0	22	NA	25	NA	632.785	30	318	0.2	9.72	212.355	10.3	62.814	NA	90	133.52	7.31	NA	NA	15	95.495	43	77.992	14	5.2	4.4	115.83	1160	NA	33	NA	230	9.2	2.214	NA	136	274	5.1
2	51.701369863013696	68	0	1	236	0	1	0	0	0	0	0	21	NA	16	4.6	NA	NA	NA	NA	9.2	148	NA	NA	NA	NA	NA	NA	NA	NA	NA	99	46.6	NA	15.9	NA	4.5	97	NA	28.8	33.9	84.9	NA	9.3	NA	NA	138	269	5.49
2	35.38904109589041	64	1	0	132	0	0	0	0	1	0	0	NA	NA	NA	NA	NA	NA	109	NA	9.3	174	NA	39	NA	NA	NA	NA	64	15.9	NA	83	NA	61	14.4	5.1	NA	99	NA	NA	NA	NA	NA	NA	2	NA	NA	NA	NA
2	26.816438356164383	62	1	0	122	0	0	0	0	1	0	0	NA	NA	NA	4.6	NA	52	NA	NA	NA	155	NA	NA	234	110	NA	NA	NA	NA	12	88	42.9	56	13.3	4.8	NA	82	1491	NA	NA	86.3	NA	NA	NA	3399	NA	191	4.97
1	61.43287671232877	70	0	1	167	0	0	0	0	1	0	0	NA	NA	NA	4.8	NA	23	NA	NA	10.1	250	NA	NA	NA	63	NA	9.073	NA	NA	17	88	42.4	56	14.2	5.4	NA	172	2234	29	33.5	86.7	581	11.5	NA	2799	NA	198	4.89
1	39.99178082191781	NA	0	1	165	0	0	0	0	1	0	0	NA	NA	NA	NA	NA	NA	NA	NA	NA	NA	NA	41.5	NA	NA	NA	NA	NA	NA	NA	NA	NA	NA	NA	NA	NA	NA	NA	NA	NA	NA	NA	NA	NA	NA	NA	NA	NA
1	53.21643835616438	72	0	1	183	0	0	0	0	1	0	0	28	NA	NA	4.9	638	50	NA	NA	9.6	197	NA	27	NA	20	61	NA	14	17.7	NA	89	39.5	73	12.7	NA	4.5	112	1160	29.9	32.2	92.9	420	10.5	NA	1660	143	310	4.25
1	40.56438356164384	66	1	0	163	0	0	0	0	1	0	0	18	NA	20	4.4	602	100	146	NA	9.1	181	17.1	63	167	100	82	NA	60	24	18	88	45.5	56	13.9	5.1	NA	113	2300	31	NA	NA	400	11	2	3800	141	NA	4.48
1	36.4	60	1	0	123	0	0	0	0	1	0	0	22	NA	26	4.5	NA	100	NA	NA	9.4	NA	NA	NA	NA	300	NA	NA	NA	NA	NA	101	40	NA	13.6	NA	4.2	NA	1900	31.9	34	94	400	NA	NA	2200	137	213	4.27
1	56.21643835616438	70	0	1	169	0	0	1	0	0	0	0	28	NA	30	4.4	NA	NA	NA	NA	NA	NA	NA	NA	NA	NA	NA	NA	NA	NA	NA	88	48.5	NA	16	NA	4.6	NA	NA	29.5	33	89.5	NA	11.4	NA	NA	141	264	5.42
1	57.66849315068493	NA	0	1	222	0	0	0	0	1	0	0	NA	NA	NA	NA	370	NA	NA	NA	NA	208	NA	27	NA	NA	NA	6.7	30	13.3	NA	NA	NA	63	NA	4.9	NA	120	NA	NA	NA	NA	NA	NA	NA	NA	NA	NA	NA
1	30.28767123287671	74	0	1	170	0	0	0	0	1	0	0	NA	NA	NA	NA	NA	82	148	NA	NA	161	NA	74	NA	202	NA	NA	85	13.5	NA	78	NA	47	NA	4.9	NA	97	1757	31.5	34.3	91.7	533	12	2.1	2227	NA	179	5.4
1	33.772602739726025	68	0	1	151	0	0	0	0	0	1	0	24	NA	20	4.9	635.495	30	166	NA	9.44	175.676	14.009	36.054	NA	100	128.492	11.427	204	10.635	17	81.081	46	69.498	15.8	5.3	NA	95.367	1100	31	34.4	89	NA	NA	2.238	1500	138	248	5.2
1	48.03013698630137	NA	0	1	194	0	0	0	0	0	1	0	27	NA	26	4.6	1020.32	100	156	5	9.76	154.44	11.186	36.455	NA	NA	86.034	NA	NA	23.345	22	81.081	44	39.768	15	5.4	NA	98.842	1800	30	34.4	86	NA	10.2	1.825	NA	NA	NA	5.07
1	55.42739726027397	72	0	1	176	0	0	0	0	1	0	0	13	NA	25	4	927	39	132	NA	9.4	164	20.7	53	NA	159	147	8.917	66	15.1	10	90	46.3	76	15.5	5.1	4.3	75	NA	31	33.5	92.6	387	12.1	2.4	2735	140	189	5
1	57.917808219178085	70	0	1	190	0	0	0	0	1	0	0	19	NA	19	4.2	NA	62	88	NA	9.1	161	16.7	66	NA	120	92	7.461	126	20.2	14	98	46.1	51	16.1	5.2	3.9	95	1914	31.4	34.9	90	442	9.4	2	2662	139	229	5.12
1	53.512328767123286	NA	0	1	136	0	0	0	0	1	0	0	NA	NA	NA	4.3	604.33	50	NA	NA	9.44	235.521	NA	24.837	NA	130	NA	NA	79	16.902	NA	91.892	43	88.803	14.4	5.1	4.5	123.552	1210	32.3	33.7	96	300	NA	1.849	1920	143	173	4.45
1	54.55890410958904	NA	0	1	171	0	0	0	0	1	0	0	25	NA	26	4.3	385	62	123	NA	9.1	166	17.1	39	NA	128	127	11.338	38	14.1	NA	95	44.9	63	15.8	4.8	3.9	86	2006	NA	NA	NA	400	9.1	2.2	1804	142	271	4.47
2	51.18904109589041	69	0	1	154	0	0	0	0	1	0	0	13	NA	17	4.2	752	NA	NA	NA	9.4	226	NA	61	NA	NA	NA	NA	NA	NA	NA	81	NA	80	14.7	5.2	4	134	NA	29.5	32.4	91.2	NA	11.3	NA	NA	NA	188	NA
2	38.87945205479452	71	0	1	173	0	0	0	0	1	0	0	18	NA	16	4.7	528	0	NA	NA	9.5	200	NA	53	NA	100	NA	NA	NA	NA	NA	98	43.9	60.5	15	5	4.8	114	1200	30.4	34.2	88.9	300	NA	1.8	2200	143	170	4.94
1	30.068493150684933	76	0	1	195	0	0	0	0	1	0	0	13	NA	19	4.7	653	67	NA	NA	9.3	219	NA	32	NA	189	NA	NA	NA	NA	NA	77	46.4	40	15.5	NA	4.1	156	2281	29.6	33.4	88.5	NA	NA	NA	2812	138	182	5.24
1	61.13424657534247	66	1	0	143	0	0	0	0	1	0	0	37	NA	NA	4	593	32	98	NA	9.1	143	10.7	59	43	101	NA	NA	96	17.2	27	78	43.1	64	14.6	5.1	4	62	1940	32.9	33.9	97.1	456	NA	1.8	2772	137	NA	4.44
1	48.942465753424656	69	1	0	166	0	0	0	0	1	0	0	11	NA	15	4	582	42	NA	NA	9.1	161	16.9	47	NA	99	68	NA	24	10.9	NA	85	39.5	49	12.9	5.1	4.1	93	2049	31.5	32.7	96.3	414	11.3	2	2096	137	214	4.1
1	45.249315068493154	NA	1	0	NA	0	0	0	0	1	0	0	NA	NA	NA	NA	NA	33	NA	NA	NA	NA	10.027	NA	NA	102	NA	NA	NA	NA	NA	NA	41.3	NA	13.8	NA	NA	NA	2130	30.2	33.5	90.3	462	NA	NA	2350	NA	311	4.57
2	32.83013698630137	66	0	1	137	0	0	0	0	1	0	0	38	NA	41	4.5	672	42	269	NA	9.6	219	16.3	40	NA	28	152	12.322	92	NA	27	90	47.8	82	15.9	5.3	4.3	119	1330	30.8	33.3	92.5	583	11.9	2	2717	137	230	5.17
1	47.632876712328766	70	0	1	184	0	0	0	0	1	0	0	27	NA	26	4.2	335	NA	NA	NA	9.2	177	9.1	46.2	NA	NA	NA	NA	NA	NA	NA	92	45.9	60.6	16.1	5.6	4.5	108.4	NA	NA	NA	95.9	NA	8.7	2	NA	NA	303	4.78
1	58.131506849315066	73	0	1	184	0	0	0	0	1	0	0	14	NA	17	4.2	NA	NA	NA	NA	9.2	209	NA	NA	NA	NA	NA	NA	NA	NA	NA	95	46.1	50	15.3	5.1	4.8	135	NA	31.1	33.2	93.7	NA	9.9	NA	NA	138	181	4.92
1	36.73698630136986	NA	0	1	176	0	0	0	0	1	0	0	12	NA	19	4.9	392.95	NA	113	NA	9.64	161.004	9.991	27.161	NA	NA	127.933	NA	80.8	10.415	14	80.18	47	62.934	15.146	5.6	NA	76.834	NA	32.222	32.06	NA	NA	NA	NA	NA	143	NA	4.7
1	37.73972602739726	68	0	1	184	0	0	0	0	0	1	0	31	NA	27	4.6	NA	0	NA	NA	9.5	190	NA	38.9	NA	NA	NA	NA	NA	NA	NA	96	45.8	49	15.7	NA	4.5	122	1700	28.1	34.3	NA	NA	NA	NA	NA	141	250	NA
1	55.68219178082192	64	1	0	104	0	0	0	0	1	0	0	14	NA	24	4.5	513	52	81	NA	9.8	201	15	72	NA	91	118	NA	61	16.2	35	89	42.2	81	14.1	5.4	3.9	102	1866	30.9	33.4	92.5	527	11.2	1.9	3965	137	254	4.56
1	45.96712328767124	63	1	0	118	0	0	0	0	1	0	0	17	NA	24	4.7	525	60	NA	NA	9.7	170	NA	25	NA	69	89	NA	18	NA	NA	84	43.2	58	14.6	4.7	3.9	90	1237	32	33.8	94.7	492	NA	2.1	2742	140	229	4.56
1	28.183561643835617	70	1	0	160	0	0	0	0	1	0	0	23	NA	25	4.3	428	29	72	NA	9.3	149	NA	65	135	139	155	NA	52	19.5	12	NA	42	65	13.7	5	4.1	71	1663	30.6	32.6	94	340	10.1	2.3	2029	140	193	4.47
1	39.536986301369865	69	0	1	189	0	0	0	0	1	0	0	NA	NA	NA	NA	NA	NA	NA	NA	NA	198	NA	NA	NA	NA	NA	NA	NA	NA	NA	NA	NA	NA	NA	NA	NA	132	NA	NA	NA	NA	NA	NA	NA	NA	NA	NA	NA
1	31.54794520547945	66	1	0	115	0	0	0	0	0	1	0	NA	NA	NA	NA	NA	NA	NA	NA	NA	NA	NA	NA	NA	NA	89	NA	37	NA	NA	NA	NA	NA	NA	NA	NA	NA	NA	NA	NA	NA	NA	NA	NA	NA	NA	NA	NA
2	31.54794520547945	66	1	0	115	0	0	0	0	0	1	0	NA	NA	NA	NA	NA	80	NA	NA	NA	NA	NA	NA	NA	NA	NA	NA	NA	NA	NA	NA	39	NA	12.9	NA	NA	NA	1830	31.2	32.9	95	420	NA	NA	2480	NA	NA	4.13
2	49.7945205479452	75	0	1	226	0	0	0	0	1	0	0	NA	NA	NA	NA	NA	NA	NA	NA	NA	NA	NA	NA	NA	NA	NA	9.85	NA	NA	NA	NA	NA	NA	NA	NA	NA	NA	NA	NA	NA	NA	NA	NA	NA	NA	NA	NA	NA
1	43.59452054794521	67	0	1	175	0	0	0	0	1	0	0	NA	NA	NA	NA	NA	NA	NA	NA	9	NA	NA	NA	NA	NA	NA	NA	NA	NA	NA	97	NA	NA	NA	NA	4.4	NA	NA	NA	NA	NA	NA	NA	NA	NA	140	NA	NA
2	36.18904109589041	NA	1	0	121	0	0	0	0	1	0	0	24	NA	24	4.6	NA	50	NA	NA	NA	150.579	NA	NA	NA	170	NA	NA	NA	NA	12	90.09	44	46.332	14.8	NA	5	96.525	2290	32	33.3	96	350	NA	NA	3330	136	272	4.62
1	47.84109589041096	67	1	0	140	0	0	0	0	1	0	0	23	NA	33	NA	517	21	196	NA	9.1	162	19.7	56	80	60	144	NA	23	23.2	20	91	NA	91	12.3	4.9	3.9	NA	NA	NA	34.3	NA	273	10.9	1.8	1555	138	199	NA
1	44.79726027397261	72	0	1	180	0	0	0	0	1	0	0	NA	NA	NA	4.5	NA	39	NA	NA	9.4	161	NA	NA	NA	189	NA	6.871	NA	NA	12	88	41.1	55	14.1	5.1	NA	88	1131	31.5	34.3	91.7	335	10.7	NA	2606	NA	197	4.48
1	46.36986301369863	68	0	1	195	0	1	0	0	0	0	0	NA	NA	NA	4.8	NA	32	NA	NA	9.6	NA	NA	NA	NA	239	NA	9.056	NA	NA	13	84	44	61	14.9	5.2	NA	NA	2173	30.5	33.9	90.2	429	10.7	NA	2427	NA	290	4.88
2	34.75342465753425	64	1	0	130	0	0	0	0	1	0	0	29	NA	38	4.2	477	0	286	NA	9.5	141	15.6	NA	40	100	109	NA	25	11.1	10	NA	42.8	62	13.2	5.1	4.1	67	1800	30.7	NA	NA	NA	10	1.9	1900	140	250	4.31
1	49.38630136986301	75	0	1	209	0	0	0	0	1	0	0	19	NA	21	4.5	808.935	50	180	NA	9.08	NA	9.883	42.464	NA	300	111.732	7.392	251	19.197	19	86.486	43	NA	14.2	4.8	NA	77.992	1500	33	32.7	NA	600	NA	1.995	2800	141	238	4.4
1	47.602739726027394	76	0	1	218	0	0	0	0	1	0	0	21	NA	21	4.3	470	82	209	NA	9.4	220	11.6	38	NA	101	86	5.073	50	15.3	29	90	44	44	14.5	5.4	4.1	145	1254	28.2	33	85.4	485	9.5	2	4379	138	238	5.15
2	57.08493150684932	68	0	1	148	0	0	1	0	0	0	0	NA	NA	NA	NA	NA	73	91	NA	9.7	172	NA	30	NA	201	NA	NA	93	19.2	NA	NA	43.7	47	14.5	5.6	NA	95	2288	28.6	33.2	86.2	372	9.9	1.9	3166	NA	221	5.07
1	55.30958904109589	70	0	1	179	0	0	0	0	1	0	0	28	NA	36	4.8	NA	NA	NA	NA	9.5	220	NA	NA	NA	NA	NA	NA	NA	NA	NA	84	NA	38	NA	NA	4.4	144	NA	NA	NA	NA	NA	NA	NA	NA	141	NA	NA
1	57.90958904109589	69	0	1	165	0	0	0	0	1	0	0	NA	NA	NA	NA	NA	60	NA	NA	10	198	NA	NA	NA	280	NA	NA	NA	NA	NA	94	48.9	75	16.2	NA	NA	113	1280	30.9	33.1	93.3	NA	10.9	NA	3760	141	248	5.24
2	23.339726027397266	66	1	0	148	0	0	0	0	1	0	0	12	NA	16	4.2	611	31	88	NA	9.1	153	22.2	40	198	180	148	NA	40	14.3	9	83	41.9	65	14	5.3	4	76	NA	31.9	33.4	95.4	508	10.5	2	1934	NA	241	4.39
1	42.6	NA	1	0	123	0	0	0	0	1	0	0	28	NA	34	4.5	NA	52	NA	NA	9.4	215	NA	54	NA	91	117	NA	38	NA	NA	100	41.7	83	13.5	4.9	5	117	2301	30.3	32.4	93.7	449	10.3	2	3608	137	238	4.45
1	68.35890410958905	70	0	1	178	0	0	0	0	1	0	0	20	NA	17	4.4	493	29	118	NA	9.4	178	9.4	41	NA	173	130	5.83	137	19.8	17	102	38.6	48	13.2	5.6	4.3	107	2398	NA	34.2	97	583	10.4	2.2	4018	139	179	NA
2	61.17808219178082	69	0	1	157	0	0	0	0	0	1	0	23	NA	19	4.5	535	30	68	NA	9.3	203	10.3	23	NA	69	64	6.944	63	12.9	NA	96	43.5	70	14.5	5.6	4.3	118	1187	31.3	33.3	94	374	10.4	2.4	2640	140	162	4.63
1	38.64931506849315	66	1	0	115	0	0	0	0	1	0	0	25	NA	26	4.2	681	18	69	NA	9.2	143	NA	56	NA	92	97	NA	23	14	20	82	42.2	64	13.9	5	4.4	70	2042	32.1	32.9	97.5	373	10.7	2	2075	139	NA	4.33
1	58.1945205479452	NA	0	1	NA	0	0	0	0	1	0	0	NA	NA	NA	4.5	525.74	20	284	1	9.16	223.938	9.81	40.2	NA	240	95.531	8.948	218	NA	NA	NA	40.3	54.054	14.3	5.3	4.1	173.745	NA	31.3	NA	88.2	360	NA	2.238	2700	140	193	4.57
1	41.75342465753425	NA	1	0	198	0	0	0	0	1	0	0	38	NA	NA	NA	NA	30	58	NA	NA	201	NA	38	121	NA	NA	NA	46	NA	21	NA	39	65	12.4	5.3	NA	124	1860	32	NA	NA	410	NA	2.2	3440	142	NA	NA
1	51.36164383561644	NA	0	1	220	0	0	0	0	1	0	0	24	NA	29	4.5	NA	NA	331	NA	10.1	157	NA	NA	NA	NA	NA	NA	NA	NA	NA	95	NA	54	NA	NA	NA	101	NA	NA	NA	NA	NA	NA	NA	NA	NA	NA	NA
1	40.17260273972602	70	0	1	180	0	0	0	0	1	0	0	15	NA	19	4.6	380	12	125	NA	9.5	142	7	35	NA	20	97	8.298	29	12.5	15	90	40.3	39	13.7	5.2	4.6	88	1282	31.2	34	91.8	418	11.6	2	NA	137	270	4.39
1	42.98630136986301	68	0	1	180	0	0	0	0	1	0	0	NA	NA	NA	NA	NA	NA	NA	NA	10	NA	NA	35	NA	NA	NA	NA	NA	NA	NA	91	NA	80	NA	NA	4.6	167	NA	NA	NA	NA	NA	NA	NA	NA	137	NA	NA
1	38.33698630136986	64	1	0	157	0	0	0	0	1	0	0	NA	NA	NA	NA	NA	20	98	NA	9.5	204	NA	25	NA	32	NA	NA	17	12.9	NA	89	45.5	57	14.9	5.1	NA	127	1612	30.5	32.7	93	360	NA	2	1976	NA	NA	4.89
2	31.334246575342465	64	1	0	117	0	0	0	0	1	0	0	NA	NA	NA	NA	NA	31	114	NA	9.4	222	NA	27	NA	78	NA	NA	17	18.9	NA	98	39.7	50	13.1	4.9	NA	154	2293	31.3	33	95	369	10.8	2	2428	NA	272	4.18
1	64.4876712328767	71	0	1	177	0	0	0	0	1	0	0	NA	NA	NA	NA	NA	30	123	NA	9.5	148	NA	NA	NA	89	NA	NA	55	17.8	NA	94	43.7	52	14.7	5.5	NA	77	1168	31.5	33.6	93.6	297	10.9	2.2	1716	NA	180	4.67
1	58.96986301369863	69	0	1	140	0	0	0	0	1	0	0	14	NA	20	4.2	739	72	74	NA	9	239	6.9	64	NA	130	91	8.601	80	24	14	82	43.5	77	14.6	5.1	4.4	148	1382	31.9	33.6	95	461	10	2	2755	NA	212	4.58
1	32.794520547945204	61	1	0	110	0	0	0	0	0	1	0	32	NA	33	NA	712	48	246	NA	NA	NA	21.3	37	106	242	91	NA	31	NA	NA	NA	41	NA	13.4	NA	NA	NA	1320	30.9	32.7	94.7	251	9	2	2539	NA	NA	4.33
1	62.55890410958904	NA	0	1	165	0	0	0	0	1	0	0	24	NA	28	4.3	1272.34	0	NA	NA	9.4	142.857	NA	NA	NA	40	83.799	NA	155	18.093	16	97.297	43	NA	14.3	NA	NA	65	1300	31	NA	94	300	NA	NA	2600	NA	187	4.6
1	34.654794520547945	72	0	1	180	0	0	0	0	1	0	0	NA	NA	NA	NA	NA	NA	NA	NA	NA	227	NA	NA	NA	NA	NA	NA	NA	NA	NA	85	NA	61	NA	NA	NA	138	NA	NA	NA	NA	NA	NA	NA	NA	NA	NA	NA
1	28.446575342465756	73	0	1	186	0	0	0	0	1	0	0	13	NA	23	4.6	724	32	187	NA	9.1	139	17.3	35	NA	58	111	6.883	92	15	13	NA	42.6	65	14.5	5	4	NA	2242	31.5	34	92.4	440	10.3	2	2528	138	196	4.61
2	41.18082191780822	65	1	0	130	0	0	0	0	1	0	0	13	NA	19	4.5	NA	53	306	NA	9.5	181	20.2	26	163	210	114	NA	59	7.7	12	84	40.7	75	14.1	4.9	4.2	88	2436	32.4	34.6	93.6	NA	10.7	2	NA	137	189	4.35
1	68.08219178082192	NA	0	1	154	0	1	0	0	0	0	0	35	NA	NA	4.4	NA	NA	NA	NA	9.2	235.521	NA	NA	NA	NA	NA	NA	NA	NA	18	100.901	42	63.32	14.4	NA	4.9	162.162	NA	31	34	90	NA	NA	NA	NA	NA	254	4.7
2	57.66849315068493	NA	0	1	222	0	0	0	0	1	0	0	NA	NA	NA	4.3	NA	31	NA	NA	9.3	240	NA	NA	NA	192	NA	6.978	NA	NA	19	98	41.7	75	14.2	5	NA	143	1357	29	34.1	85.3	504	9.3	NA	3115	NA	280	4.89
2	53.512328767123286	NA	0	1	136	0	0	0	0	1	0	0	33	NA	NA	4.1	NA	50	NA	NA	NA	NA	NA	NA	NA	70	NA	NA	NA	NA	28	NA	42	NA	14.5	NA	4	NA	NA	32.3	34.1	95	420	NA	NA	3380	140	173	4.48
1	48.67123287671233	70	0	1	NA	0	0	0	0	1	0	0	NA	NA	15	4.3	722	49	54	NA	9.5	NA	10.2	73	NA	110	126	6.279	129	16.6	15	96	42.1	61	14.2	4.9	4.4	NA	1569	30.3	33.7	90	395	10.8	2.2	1676	139	243	4.68
1	48.5013698630137	68	1	0	151	0	0	0	0	1	0	0	16	NA	21	4.4	537	63	96	NA	9.3	189	18.9	34	169	68	141	NA	NA	19.9	10	87	40.7	77	13.7	5	4.6	97	1562	31	33.7	92.1	581	10.9	2	3426	138	285	4.42
2	51.704109589041096	67	1	0	132	1	0	0	0	0	0	0	39	NA	26	4.7	NA	NA	NA	NA	9.9	183	NA	NA	NA	NA	NA	NA	NA	NA	NA	89	NA	87	NA	NA	4.2	86	NA	NA	NA	NA	NA	NA	NA	NA	137	NA	NA
1	40.40821917808219	66	1	0	150	0	0	0	0	1	0	0	NA	NA	NA	4	NA	48	NA	NA	NA	212	NA	NA	54	297	67	NA	NA	NA	10	77	38.4	NA	12.5	4.8	NA	94	1950	29	32.6	89.1	350	10.4	NA	2655	NA	309	4.31
1	53.895890410958906	71	0	1	209	0	1	0	0	0	0	0	42	NA	34	NA	585	0	NA	NA	NA	183	NA	NA	NA	300	NA	NA	NA	10.3	NA	94	46.7	44	15.4	5.6	NA	135	1000	27.7	33	84	400	9.1	NA	3200	NA	188	NA
2	54.69315068493151	65	1	0	155	0	0	0	0	1	0	0	16	NA	18	4.2	633	49	80	NA	9.4	198	18.5	63	100	160	91	NA	35	20.8	19	100	42.5	62	13.5	5.6	4.2	118	1948	28	31.8	88.2	258	NA	2.2	1685	141	209	4.82
2	50.83013698630137	61	1	0	108	0	0	0	0	1	0	0	29	NA	36	4	NA	40	NA	NA	9.3	178	NA	72	NA	30	107	NA	NA	NA	NA	86	42.6	90	14.1	NA	NA	79	1940	NA	33.1	NA	300	11.5	NA	2210	138	224	4.14
1	46.66301369863014	63	1	0	143	0	0	0	0	1	0	0	NA	NA	NA	4.4	NA	51	NA	NA	NA	177	NA	NA	81	131	95	NA	NA	NA	12	77	42.4	65	13.9	5.1	NA	95	1773	31	32.8	94.4	650	10.5	NA	3095	NA	304	4.49
2	32.413698630136984	NA	0	1	187	0	0	0	0	1	0	0	NA	NA	NA	4.5	NA	39	NA	NA	9.7	NA	NA	NA	NA	78	NA	10.524	NA	NA	13	91	NA	58	NA	4.9	NA	NA	1758	28.1	32.7	85.7	431	10.4	NA	3293	NA	216	NA
1	56.16164383561644	59	1	0	NA	0	0	0	0	1	0	0	NA	NA	NA	NA	NA	NA	NA	NA	NA	263	NA	NA	NA	NA	NA	NA	NA	NA	NA	NA	NA	83	NA	NA	NA	167	NA	NA	NA	NA	NA	NA	NA	NA	NA	NA	NA
1	40.03013698630137	63	1	0	128	0	0	0	0	1	0	0	21	NA	22	4.1	NA	NA	NA	NA	9.3	187	NA	31	NA	NA	NA	NA	33.3	NA	NA	95	42	69	14.6	NA	4.2	109	NA	32	35	92	NA	NA	NA	NA	140	239	4.58
1	40.31780821917808	64	1	0	126	0	0	0	0	1	0	0	21	NA	17	4.3	484	52	83	NA	9	195	NA	52	113	138	143	NA	31	18.3	9	100	42.5	50	14.3	5.2	4.1	124	1406	30.6	33.6	90.8	387	11.1	2.1	2318	136	252	4.68
1	48.035616438356165	NA	1	0	132	0	0	0	0	1	0	0	NA	NA	NA	NA	NA	40	NA	NA	NA	193.05	NA	NA	NA	190	NA	NA	NA	NA	NA	NA	NA	84.942	NA	NA	NA	104.247	1500	30.7	33.2	92.4	300	NA	NA	1900	NA	218	NA
1	82.45479452054795	70	0	1	170	0	0	0	0	1	0	0	19	NA	24	4.3	494	42	49	NA	9.8	197	10.3	71	NA	101	78	5.053	218	15.9	34	99	39.5	71	13.1	5.6	4.9	110	2173	29.6	33.2	89.4	413	9.8	2	2571	138	272	4.42
2	27.96712328767123	63	1	0	112	0	0	0	0	0	1	0	12	NA	17	4.6	804	52	109	NA	9.3	NA	11.8	37	NA	110	82	NA	46	24	8	80	39.8	59	12.9	5.4	4	NA	2453	29.1	32.4	89.6	313	11.5	2	2871	139	203	4.44
1	38.91232876712328	68	0	1	150	0	0	0	0	1	0	0	21	NA	16	4.7	585	28	NA	NA	9.7	169	NA	42	NA	71	139	NA	NA	13.1	NA	78	46.1	53	16.3	5	4	101	1363	30	NA	84.9	320	10.2	2.3	2919	138	250	5.43
1	61.52054794520548	67	0	1	172	0	0	0	0	1	0	0	27	NA	25	4.2	813	98	102	NA	9.1	195	19.9	42	NA	150	101	7.103	35	14.8	24	88	45.9	56	15.2	5.1	4	119	1762	28.8	33.1	87.1	481	10	1.8	4011	138	230	5.27
2	50.895890410958906	70	0	1	152	0	0	0	0	1	0	0	31	NA	36	4.4	474	29	311	NA	9	201	16.3	49	NA	98	126	10.686	51	7.9	11	90	42.5	80	14.4	5.2	4.5	107	1820	28.4	33.9	83.8	439	12.2	2	1714	137	192	5.07
1	32.8054794520548	75	0	1	172	0	0	0	0	1	0	0	NA	NA	NA	NA	NA	62	106	NA	9.6	147	NA	NA	NA	382	NA	NA	27	12.3	NA	93	43.4	64	14.5	5	NA	70	1767	30	33.4	89.9	394	11.5	2.1	NA	NA	195	4.83
2	54.81643835616438	66	1	0	135	0	0	0	0	1	0	0	21	NA	29	4.7	581	69	87	NA	9.3	208	12.5	71	91	69	111	NA	104	16.9	12	NA	45.1	NA	14.7	5.4	4.4	86	2433	30.5	32.6	93.6	373	11.8	2	1656	139	270	4.82
1	32.33424657534247	68	1	0	157	0	0	0	0	1	0	0	24	NA	29	4.3	645	29	343	NA	9.4	237	11.1	25	229	49	111	NA	25	15.1	10	77	41.6	92	14.2	5	4.8	130	1456	31.2	34.1	91.4	331	10.2	2.1	NA	139	261	4.55
1	26.48493150684932	NA	1	0	135	0	0	0	0	1	0	0	NA	NA	NA	4	NA	19	NA	NA	NA	220	NA	NA	186	99	56	NA	NA	NA	11	88	NA	NA	NA	5.2	NA	101	NA	28.9	32.9	87.8	269	11.7	NA	1933	NA	279	4.09
2	48.61917808219178	62	1	0	105	0	0	0	0	1	0	0	21	NA	26	4.4	NA	0	NA	NA	8.9	NA	NA	NA	NA	100	NA	NA	NA	NA	NA	NA	40.3	NA	14	NA	4.3	NA	1400	32.2	34.7	92.6	500	9.7	NA	NA	139	264	4.35
2	47.74794520547945	NA	1	0	112	0	0	0	0	1	0	0	16	NA	26	4.3	418	40	NA	NA	9.48	163	NA	59	82.7	150	106.145	NA	26.6	NA	11	92	42.4	65	13.6	5.1	NA	90	2040	28	32.1	87.2	410	NA	NA	2740	138	232	4.86
1	45.1013698630137	70	0	1	212	0	1	0	0	0	0	0	NA	NA	NA	NA	NA	32	171	NA	9.4	193	NA	44	NA	59	NA	NA	227	21.9	NA	77	45.9	44	15.5	5	NA	127	1589	30	33.8	88.8	396	10.2	2	2426	NA	237	5.17
1	60.18082191780822	68	0	1	158	0	0	0	0	1	0	0	15	NA	17	NA	817	49	128	NA	NA	226	14.3	75	NA	104	NA	6.314	92	NA	NA	81	42.8	46	14.1	5	NA	158	2135	30	32.9	91.1	555	9.7	2	3257	NA	280	4.7
1	31.82191780821918	NA	0	1	NA	0	0	0	0	1	0	0	19	NA	21	5	913	20	NA	NA	NA	220.077	NA	NA	NA	120	91.62	NA	167	13.7	17	84.685	44.2	65.637	15.3	NA	4.4	138.996	1670	29.7	NA	85.7	460	NA	NA	3490	139	303	5.16
2	31.82191780821918	NA	0	1	NA	0	0	0	0	1	0	0	NA	NA	NA	NA	NA	NA	NA	NA	NA	NA	NA	32.889	NA	NA	NA	NA	NA	NA	NA	NA	NA	NA	NA	NA	NA	NA	NA	NA	NA	NA	NA	NA	NA	NA	NA	NA	NA
2	55.30958904109589	70	0	1	179	0	0	0	0	1	0	0	NA	NA	NA	NA	NA	NA	NA	NA	NA	198	NA	NA	NA	NA	NA	NA	NA	NA	NA	NA	NA	41	NA	NA	NA	144	NA	NA	NA	NA	NA	NA	NA	NA	NA	NA	NA
1	52.12602739726027	74	0	1	178	0	0	0	0	1	0	0	28	NA	32	5	731	21	NA	NA	9.6	209	12.4	NA	NA	48	156	6.206	67	11.7	19	NA	44.2	70	15.2	4.9	4.4	122	NA	31.8	34.4	92.5	297	11.4	2.3	1647	138	170	4.78
1	51.983561643835614	67	1	0	139	0	0	0	0	1	0	0	14	NA	18	4.5	385	60	55	NA	9.5	185	9.5	37	136	188	NA	NA	21	14.4	10	91	42.1	89	13.8	5.2	4.2	81	1664	30.3	32.8	92.5	368	10.2	2.2	1720	138	216	4.55
1	68.76164383561644	NA	0	1	175	0	0	0	0	1	0	0	26	NA	29	4.5	558	30	287	NA	9.5	232	10.3	47	NA	171	103	5.706	NA	24	18	103	41.1	80	14.1	5.1	3.8	133	1022	30.9	34.3	89.9	342	9.3	2.1	2234	140	263	4.57
1	27.353424657534248	67	1	0	133	0	0	0	0	1	0	0	NA	NA	15	4.4	601	42	71	NA	9.2	179	8.4	62	124	52	71	NA	31	NA	8	83	39	54	13	4.7	4	112	1565	30.3	33.3	90.9	334	10.8	1.8	2707	136	208	4.29
2	62.07397260273972	66	0	1	184	0	0	0	0	1	0	0	33	NA	22	4.2	479	50	100	NA	NA	158	6.7	55	NA	174	61	3.79	77	11.6	13	91	42.4	60	14.1	5.2	4.4	81	1826	30.5	33.3	91.6	504	10.5	2.2	3046	142	237	4.63
1	68.87945205479453	NA	0	1	196	0	0	0	0	1	0	0	21	NA	21	4.7	NA	NA	184	NA	9.5	230	12.6	26	NA	NA	NA	NA	253	8	27	99	47	59	16	5.7	NA	147	NA	30.9	34	90.7	NA	10.1	NA	NA	140	213	5.2
2	68.87945205479453	NA	0	1	196	0	0	0	0	1	0	0	NA	NA	NA	NA	NA	NA	NA	NA	NA	NA	NA	NA	NA	NA	NA	NA	NA	NA	NA	NA	NA	NA	NA	NA	NA	NA	NA	NA	NA	NA	NA	NA	NA	NA	NA	NA	NA
1	42.2054794520548	72	0	1	NA	0	0	0	0	1	0	0	27	NA	23	4.5	860	0	80	NA	9.4	190	15.4	28	NA	100	74	8.624	120	21.1	30	98	48.6	47	15.8	5.5	4.7	118	1900	31	32.5	95.3	500	11	2	3200	142	286	5.1
1	37.62191780821918	73	0	1	166	0	0	0	0	1	0	0	37	NA	39	4.9	499	38	389	NA	10.1	240	16.7	NA	NA	277	NA	8.975	110	13.4	19	83	47.2	88	15.9	5	4.3	132	2247	32.5	33.7	96.5	296	10.2	2.1	1842	141	221	4.89
1	59.89315068493151	74	0	1	185	0	0	0	0	1	0	0	NA	NA	NA	NA	NA	37	152	NA	9.8	184	NA	50	NA	99	NA	NA	114	14.8	NA	89	43.5	53	14.9	5.1	NA	116	1438	32	34.3	93.3	NA	10	2.1	3658	NA	NA	4.66
1	45.4986301369863	61	1	0	125	0	0	0	0	1	0	0	NA	NA	NA	NA	NA	NA	NA	NA	NA	NA	NA	NA	NA	NA	NA	NA	NA	NA	NA	NA	NA	NA	12.5	NA	NA	NA	NA	NA	34.1	NA	NA	NA	NA	NA	NA	NA	NA
1	33.74246575342466	63	1	0	133	0	0	0	0	1	0	0	18	NA	16	4.1	NA	30	NA	2	9.2	173	NA	NA	NA	69	NA	NA	NA	NA	NA	82	NA	81	12.4	NA	4.3	76	1484	30.2	34.3	87.8	327	10.6	NA	2391	139	226	4.11
1	45.95890410958904	71	0	1	165	0	0	0	0	1	0	0	16	NA	16	4.8	439	36	103	NA	NA	184	10.5	59	NA	55	123	5.094	45	22.5	15	89	42.7	59	14	5.7	NA	110	1593	NA	32.8	NA	592	12.3	1.9	NA	139	222	5.3
1	53.54520547945206	69	0	1	151	0	1	0	0	0	0	0	22	NA	29	4.5	585	59	344	NA	9.4	184	9.9	32	NA	90	129	9.087	49	14.5	10	94	46.8	60	14.8	5.6	5	110	1130	28.5	31.6	90.2	401	10.3	2	2822	139	250	5.19
2	57.83561643835616	62	1	0	147	0	0	0	0	1	0	0	NA	NA	NA	NA	NA	NA	NA	NA	NA	173	NA	NA	NA	NA	NA	NA	NA	NA	NA	97	NA	62	NA	5	NA	96	NA	NA	NA	NA	NA	NA	NA	NA	NA	NA	NA
1	52.04931506849315	65	1	0	154	0	0	0	0	1	0	0	17	NA	21	4.9	459	42	60	NA	9.9	172	10.6	NA	118	122	141	NA	198	14.1	11	78	40	59	13.3	4.9	4.2	95	2322	32.9	33.3	NA	404	10	2.2	1810	140	NA	4.04
1	37.71780821917808	72	0	1	183	0	1	0	0	0	0	0	NA	NA	NA	4.6	NA	20	NA	NA	9.7	178	NA	NA	NA	100	NA	11.902	NA	NA	10	100	39.1	51	13.2	5.2	NA	111	1280	30.4	33.8	90.1	332	10.6	NA	2268	NA	191	4.34
1	39.106849315068494	68	0	1	180	0	0	0	0	1	0	0	20	NA	21	4.8	NA	40	NA	NA	9.3	184	NA	34	NA	360	NA	11.35	NA	NA	NA	84	46.1	75	14.9	5.3	4.5	88	2350	30.9	32.3	95.6	390	10.5	NA	1800	NA	233	4.82
1	27.383561643835616	65	1	0	122	0	0	0	0	1	0	0	15	NA	17	4.3	323	60	104	NA	9	NA	NA	32	NA	60	NA	NA	50	8.9	NA	76	38	NA	12.9	NA	3.9	NA	1892	29.9	33.9	88	320	9.6	NA	1668	137	272	4.32
1	30.117808219178084	75	0	1	179	0	0	0	0	1	0	0	22	NA	19	4.6	470	51	150	NA	9.6	179	NA	44	NA	82	120	6.998	30	14.2	10	87	41.4	80	14.6	4.7	4.5	87	2040	32.9	NA	93.2	510	10.7	2.3	2417	139	208	4.44
1	42.27945205479452	73	0	1	170	0	0	0	0	1	0	0	15	NA	18	4.8	416	22	147	NA	9.4	154	12.2	20	NA	82	136	10.193	132	12.2	13	79	NA	61	16.3	4.8	4.1	78	1750	30.1	32.9	91.5	348	11.1	2.3	2098	136	182	5.42
1	62.59178082191781	69	0	1	154	0	0	0	0	1	0	0	29	NA	30	4.3	747	NA	237	NA	9.4	191	16.1	NA	NA	NA	104	5.289	73	18	19	90	NA	69	NA	5.4	4.2	107	NA	NA	NA	NA	NA	NA	2.4	NA	137	NA	NA
1	45.106849315068494	70	0	1	190	0	1	0	0	0	0	0	23	NA	29	4.3	344	41	442	NA	9.1	NA	10.2	46	NA	199	110	12.269	155	14.3	13	94	44.6	92	14.7	5.1	4.3	156	1709	31.1	33	94.5	388	11	2.3	2764	137	216	4.72
1	36.06849315068493	70	0	1	174	0	0	0	0	1	0	0	23	NA	22	4.3	543	39	261	NA	9.5	198	14.9	44	NA	347	115	7.658	36	14.9	12	NA	41.5	77	13.8	5.7	4.6	107	1579	28.9	33.3	86.8	510	11.2	2	3125	138	267	4.78
1	33.224657534246575	70	0	1	188	0	1	0	0	0	0	0	NA	NA	NA	NA	NA	NA	NA	NA	9.7	255	NA	NA	NA	NA	NA	NA	NA	NA	NA	95	49.3	62	NA	NA	4.4	171	NA	30.1	NA	87.9	NA	NA	NA	NA	138	242	NA
1	36.08219178082192	65	1	0	117	0	0	0	0	1	0	0	14	NA	20	4.8	410	60	129	NA	9.8	181	12.9	31	268	198	128	NA	44	19.3	11	92	39.9	91	13.7	5	4.7	81	2344	NA	34.3	97.8	400	12	2.2	NA	138	280	4.08
1	38.79726027397261	69	1	0	157	0	0	0	0	1	0	0	NA	NA	NA	4.2	NA	NA	NA	NA	NA	192	NA	NA	71	NA	118	NA	NA	NA	9	NA	39.3	73	13.3	4.8	NA	103	1420	32.7	33.8	96.6	519	9.9	NA	2708	NA	227	4.07
2	54.55890410958904	NA	0	1	171	0	0	0	0	1	0	0	25	NA	NA	NA	556.905	100	NA	NA	NA	NA	12.163	NA	NA	100	NA	NA	84	NA	NA	NA	47.2	NA	16.4	5.5	5	NA	2160	NA	34.7	NA	360	NA	NA	1800	140	337	4.67
1	37.36438356164384	NA	0	1	NA	0	1	0	0	0	0	0	30	NA	NA	4.76	NA	8.46	NA	NA	NA	NA	12.9	43.7	NA	25.38	84	NA	218.7	11.4	23	94	49.3	50	15.9	5.4	NA	69	1252.08	28.5	32.2	88.5	262.26	10.2	2	2681.82	NA	165	NA
1	44.37260273972603	76	0	1	212	0	0	0	0	1	0	0	35	NA	NA	4.3	712.2	NA	NA	3	9.4	168	NA	48.3	NA	NA	NA	1.34	NA	20	NA	93	44.1	76	15.5	NA	4.3	82	NA	31.4	35.1	89.3	NA	9.5	NA	NA	139	251	4.94
2	54.45753424657534	64	1	0	131	0	0	0	0	1	0	0	19	NA	17	4.4	420	NA	NA	NA	9.1	194	NA	NA	102	NA	NA	NA	52	20	NA	84	NA	51	NA	5.3	4	122	NA	NA	NA	NA	NA	NA	NA	NA	139	NA	NA
2	51.99452054794521	76	0	1	228	0	0	0	0	1	0	0	22	NA	22	4.5	404	29	252	NA	9.8	249	9	64	NA	49	134	5.59	189	10.9	40	83	45.4	78	15.4	4.9	4.4	149	1546	31.5	33.9	92.8	361	9.8	2.4	2116	137	300	4.89
1	38.96438356164384	66	1	0	165	0	0	0	0	1	0	0	26	NA	26	4.1	403	19	57	NA	NA	173	15.7	43	90	141	58	NA	39	11.5	27	93	38	50	12.5	5.4	4.3	109	1481	29.3	32.9	89	418	10.9	2	2641	139	247	4.27
1	43.131506849315066	69	0	1	168	0	0	0	0	1	0	0	NA	NA	NA	NA	NA	38	112	NA	8.9	223	NA	26	NA	211	NA	NA	225	13.8	NA	94	47.4	62	NA	5.3	NA	141	1869	30.8	35	87.9	640	9.9	2.1	3642	NA	204	5.39
2	53.57808219178082	73	0	1	228	0	0	0	0	1	0	0	19	NA	22	4.9	NA	NA	NA	NA	9.3	220	NA	NA	NA	NA	NA	NA	NA	NA	NA	75	NA	46	NA	5.2	4.3	147	NA	NA	NA	NA	NA	NA	NA	NA	139	NA	NA
1	59.013698630136986	74	0	1	190	0	0	0	0	1	0	0	27	NA	30	4.5	NA	NA	NA	NA	9.7	201	NA	NA	NA	NA	NA	NA	NA	NA	NA	84	42.9	76	13.6	NA	4.4	112	NA	30.7	31.6	97	NA	NA	NA	NA	140	260	4.42
1	48.41095890410959	67	1	0	155	0	0	0	0	1	0	0	15	NA	19	NA	478	29	92	NA	NA	NA	NA	59	79	101	175	NA	275	NA	NA	NA	42.2	NA	13.9	NA	NA	NA	NA	31.4	32.9	95.3	468	10.6	2	3010	NA	230	4.43
1	52.32328767123288	66	1	0	282	0	0	0	0	1	0	0	22	NA	18	4	NA	28	56	NA	9.2	155	8	59	55	61	95	NA	113	24	18	75	41.7	54	14.1	4.7	4.5	80	1528	30.5	33.8	90.3	249	11.4	2.2	2834	141	253	4.62
1	47.41917808219178	NA	0	1	187	0	0	0	0	1	0	0	NA	NA	30	4.7	NA	NA	142	NA	9.4	200	NA	NA	NA	NA	NA	NA	NA	NA	NA	86	43.8	79	14.9	NA	4.6	102	NA	31.9	33.9	94	NA	NA	NA	NA	140	197	4.66
1	45.35068493150685	65	1	0	135	0	0	0	0	1	0	0	15	NA	23	4.3	1028	30	87	NA	9.4	169	19.7	NA	220	111	72	NA	63	17.8	14	86	38.2	62	13.2	NA	4.1	91	1487	32.8	34.6	94.8	259	11.2	2.2	1813	142	205	4.03
2	44.8986301369863	NA	0	1	143	0	0	1	0	0	0	0	NA	NA	NA	NA	NA	57	301	NA	9.7	193	NA	21	NA	177	NA	NA	80	17.6	NA	95	42.4	58	14.2	5.4	NA	118	2502	30.2	33.5	90.2	439	10.3	2.2	2525	NA	272	4.7
1	31.81095890410959	76	0	1	186	0	0	0	0	1	0	0	17	NA	26	4.7	587	19	186	NA	9.9	178	20.3	34	NA	41	181	8.308	52	8.3	10	94	39.3	57	13.3	5.3	4.2	104	1602	30.4	33.8	89.9	322	11.9	2.1	1717	140	180	4.37
1	60.73150684931507	61	1	0	222	0	0	0	0	1	0	0	41	NA	25	4.4	394	67	90	NA	9.7	217	7.8	36	135	188	65	NA	17	14.2	NA	87	41	57	13.3	5.7	4.1	129	1548	27.7	32.4	85.2	549	10.4	2.2	4348	138	271	4.8
1	55.72054794520548	72	0	1	200	0	0	0	0	1	0	0	NA	NA	NA	NA	NA	NA	NA	NA	NA	214	7.7	33	NA	NA	NA	NA	NA	NA	NA	NA	NA	NA	NA	NA	NA	162	NA	NA	NA	NA	NA	NA	NA	NA	NA	NA	NA
1	28.16986301369863	NA	0	1	147	0	0	0	0	1	0	0	NA	NA	NA	NA	NA	NA	NA	NA	NA	NA	NA	36.8	NA	NA	NA	NA	41.7	NA	NA	NA	39.3	NA	13.8	NA	NA	NA	NA	31.6	35.1	89.9	NA	8.8	NA	NA	NA	175	4.37
1	61.40547945205479	63	1	0	132	0	0	0	0	1	0	0	24	NA	22	4.9	626.01	0	73	NA	9.04	236.293	11.439	64.497	NA	NA	122.905	NA	261	14.342	12	88.288	41	69.884	13.3	5	4.8	140.927	NA	30	32.4	93	NA	9.9	2.384	2300	139	251	4.4
2	42.58904109589041	NA	1	0	154	0	0	0	0	1	0	0	NA	NA	NA	NA	NA	NA	NA	NA	NA	207	NA	36	NA	NA	NA	NA	NA	NA	NA	NA	NA	84	NA	NA	NA	90	NA	NA	NA	NA	NA	NA	NA	NA	NA	NA	NA
1	50.07671232876712	71	0	1	NA	0	0	0	0	1	0	0	37	NA	34	4.5	620.59	0	285	NA	9.52	237.065	20.453	39.259	NA	200	72.626	8.091	195	11.871	NA	NA	43	70.656	14.4	5	NA	155.212	2600	32	33.8	96	300	9.9	2.117	1900	141	290	4.5
1	50.8986301369863	NA	0	1	156	0	0	0	0	1	0	0	25.9	NA	26.5	4.7	463.41	2	233.35	1	9.56	NA	18.172	36.855	NA	360	143.576	NA	33	14.21	15.66	91.892	44.9	65.637	15.4	5.2	4.1	177.606	NA	30.9	NA	90.1	340	10	NA	3060	139	161	4.99
2	49.87671232876713	77	0	1	180	0	0	0	0	1	0	0	24	NA	25	4.5	NA	52	69	NA	9.8	174	10.4	NA	NA	159	109	10.81	36	13.5	22	96	NA	69	NA	5.1	4.6	89	1075	31.5	33.9	92.7	292	NA	2.2	2722	139	NA	5.37
2	62.59178082191781	69	0	1	154	0	0	0	0	1	0	0	34	NA	40	NA	NA	100	NA	NA	9	178	NA	NA	NA	200	NA	NA	NA	NA	NA	91	43.1	53	14	5.8	4.4	114	1700	NA	32.5	85.5	500	NA	NA	2100	138	238	5.04
1	37.05205479452055	64	1	0	145	0	0	0	0	1	0	0	NA	NA	NA	NA	NA	43	125	NA	9.5	176	NA	NA	NA	232	NA	NA	34	21.9	NA	77	38.8	64	13.4	5.1	NA	102	1610	32.1	34.5	93	537	10.1	NA	3678	NA	NA	4.17
1	20.56438356164384	70	0	1	132	1	0	0	0	0	0	0	NA	NA	NA	NA	NA	NA	131	NA	9.7	NA	NA	40	NA	NA	NA	NA	39	10.2	NA	75	NA	NA	14.1	4.9	NA	NA	NA	NA	NA	NA	NA	NA	NA	NA	NA	NA	NA
1	33.64657534246575	69	0	1	154	0	1	0	0	0	0	0	41	NA	34	4.8	520	100	215	NA	10.1	185	10.7	34	NA	300	97	NA	68	24	18	76	42	88	13.9	4.9	4.8	81	1300	32.3	33	98	300	11	2.3	2700	143	270	4.29
1	45.90684931506849	NA	0	1	182	0	0	0	0	1	0	0	18	NA	23	NA	297	0	135	1	9.3	166	16.1	41	NA	200	56	NA	183	8.9	10	101	40	51	13.4	5.4	4.5	97	1700	28.7	NA	85	300	NA	2.2	1800	141	233	4.7
1	61.175342465753424	NA	1	0	121	0	0	0	0	1	0	0	17	NA	NA	NA	NA	50	NA	NA	NA	NA	NA	48.473	NA	220	NA	NA	NA	19.8	16	NA	38.5	NA	13.4	NA	NA	NA	1760	32.4	34.7	93.4	270	NA	NA	2330	NA	293	4.13
1	53.23561643835617	74	0	1	270	0	0	0	0	1	0	0	20	NA	20	4.7	517	22	NA	NA	9.7	255	NA	NA	NA	78	75	NA	209	19.7	30	85	45.8	45	15.7	NA	4.5	NA	1949	31.7	34.3	92.5	258	10.4	2.3	3293	140	170	5
2	46.227397260273975	69	0	1	NA	0	0	0	0	1	0	0	24	NA	NA	NA	NA	NA	NA	NA	9.8	NA	NA	NA	NA	NA	NA	NA	NA	NA	NA	94	NA	NA	NA	NA	4.1	NA	NA	NA	NA	NA	NA	NA	NA	NA	139	NA	NA
1	68.24109589041096	69	1	0	NA	0	0	0	0	1	0	0	NA	NA	NA	NA	NA	51	69	NA	9.4	198	NA	56	NA	87	NA	NA	94	21	NA	91	39.7	69	13.4	5.5	NA	112	2001	NA	33.8	NA	419	10.9	2.3	2042	NA	238	NA
1	42.93150684931507	68	1	0	150	0	0	0	0	1	0	0	23	NA	24	NA	719	32	75	NA	NA	NA	6.6	50	199	212	134	NA	124	NA	NA	NA	45.7	NA	14.6	NA	NA	NA	1197	31.1	31.9	97.4	414	10.9	2.1	2646	NA	232	4.69
2	43.345205479452055	64	1	0	120	1	0	0	0	0	0	0	20	NA	22	4.5	NA	29	60	NA	9.5	176	8.9	NA	44	50	141	NA	60	19.7	19	79	42.6	76	13.5	5	4	86	1937	NA	31.7	NA	306	10.5	NA	NA	138	260	NA
1	35.986301369863014	66	0	1	122	0	0	0	0	1	0	0	34	NA	34	4.6	483	49	269	NA	9.6	184	21.6	46	NA	250	143	7.719	48	24	11	89	45.3	61	15.4	5.1	4.3	105	1882	31.7	34	93.2	431	10.8	2.1	2288	138	188	4.86
1	50.67671232876712	69	0	1	158	0	0	0	0	1	0	0	36	NA	36	4.2	691	48	142	NA	NA	170	18.1	40	NA	260	87	8.241	28	24	13	82	44.3	51	15.3	4.9	4	102	1048	NA	34.5	95.9	460	NA	2.4	2184	138	NA	4.62
1	31.76986301369863	62	1	0	132	0	0	0	0	1	0	0	25	NA	24	4.8	699	76	121	NA	9.9	179	17	30	240	289	141	NA	56	16.7	16	90	46.8	59	15.6	5.1	4.6	101	NA	30.2	33.3	90.5	479	10.4	2.2	3108	137	NA	5.17
1	61.02191780821918	66	1	0	130	0	0	0	0	1	0	0	NA	NA	NA	4.6	NA	49	NA	NA	NA	218	NA	NA	NA	110	53	NA	NA	NA	11	103	42.9	NA	13.6	5.1	NA	104	1516	28.9	31.7	91.3	388	NA	NA	1737	NA	195	4.7
1	45.18356164383562	73	0	1	280	0	0	0	0	1	0	0	NA	NA	NA	4.9	NA	0	NA	NA	9.8	161	NA	NA	NA	300	NA	NA	NA	NA	NA	83	48.8	NA	NA	5.7	4.2	105	NA	31.1	34	91.4	NA	NA	NA	NA	137	215	5.34
2	33.64657534246575	69	0	1	154	0	1	0	0	0	0	0	NA	NA	NA	NA	NA	NA	NA	NA	NA	NA	NA	NA	NA	NA	NA	NA	NA	NA	NA	NA	NA	NA	NA	NA	NA	NA	NA	NA	NA	NA	NA	NA	NA	NA	NA	NA	NA
2	50.07671232876712	71	0	1	NA	0	0	0	0	1	0	0	35	NA	NA	NA	NA	100	NA	NA	NA	227.027	NA	NA	NA	100	NA	NA	NA	NA	41	90.09	43	76.448	14.4	5.1	4.1	138.996	1200	31.9	33.8	94	400	NA	NA	2600	139	275	4.52
1	40.99452054794521	64	1	0	130	0	0	0	0	1	0	0	20	NA	24	4.3	NA	39	174	NA	9.4	214	NA	74	150	211	162	NA	28	15.6	13	91	NA	69	NA	5	4.1	130	1832	30.6	33.1	92.7	249	11.4	2.2	1969	137	266	NA
2	43.57534246575342	68	1	0	130	0	0	0	0	1	0	0	15	NA	19	4.6	NA	51	NA	NA	9.4	NA	NA	71	NA	301	NA	NA	NA	NA	NA	85	39.9	NA	13.2	NA	4.5	NA	NA	31.4	33.1	95	536	11.1	NA	3244	139	219	4.2
1	43.92602739726028	NA	0	1	189	0	0	0	0	1	0	0	29	NA	41	4.9	NA	40	NA	NA	9.6	NA	NA	NA	NA	70	NA	NA	NA	NA	17	91.892	40.4	NA	14.2	4.9	4.2	NA	1850	30.5	NA	86.9	470	NA	1.946	1580	138	206	4.65
1	29.14794520547945	63	1	0	123	0	0	0	0	1	0	0	15	NA	20	4.4	NA	29	69	NA	9.7	212	NA	22	175	50	169	NA	NA	13.2	11	83	39.4	89	13	5	4.5	107	1537	29	33	87.8	270	11.6	2	1714	141	223	4.49
2	39.2	66	1	0	115	0	0	0	0	1	0	0	39	NA	37	NA	NA	NA	NA	NA	NA	172	NA	61	108	NA	87	NA	24	NA	17	78	39	80	12.5	5.1	4	80	NA	31.8	32.1	NA	NA	NA	NA	NA	139	210	NA
1	32.9972602739726	67	0	1	150	0	0	0	0	1	0	0	NA	NA	NA	NA	NA	80	NA	NA	NA	NA	9	NA	NA	NA	91	NA	NA	NA	NA	NA	43.4	NA	14.3	NA	NA	NA	NA	28.7	32.9	87	540	9.5	NA	2400	NA	225	4.98
1	44.87945205479452	62	1	0	190	0	0	0	0	1	0	0	12	NA	16	NA	501	48	80	NA	9.2	206	NA	NA	84	143	142	NA	34	13.2	12	81	43.5	80	14.3	NA	4.9	107	NA	30.1	32.9	91.6	513	9.9	2.2	NA	139	271	4.75
2	56.09041095890411	NA	0	1	165	0	0	0	0	0	1	0	33.8	NA	24.2	4.63	327.5	61	119	NA	9.69	185.1	NA	26.31	NA	121	159	NA	NA	NA	37	100	NA	50.3	13.7	NA	4.63	109	2671	NA	33.4	NA	546	9	NA	2671	143	272	NA
1	53.62739726027397	71	0	1	178	0	0	0	0	1	0	0	NA	NA	NA	4.5	NA	40	NA	NA	9.6	234	NA	NA	NA	92	NA	10.574	NA	NA	14	76	42.9	65	14.8	NA	NA	147	1637	30.7	34.5	89	436	10.4	NA	2196	NA	209	4.82
2	30.04931506849315	60	1	0	105	0	1	0	0	0	0	0	24	NA	28	4.6	534	59	253	NA	9.5	186	10.1	36	178	119	135	NA	29	16.8	14	77	40.8	69	13.5	5	4.3	102	2000	29.6	33.1	89.5	495	11.1	2.1	3927	137	255	4.56
1	37.25753424657534	71	0	1	174	0	0	0	0	1	0	0	37	NA	25	4.6	NA	30	NA	NA	9.7	158	NA	NA	NA	30	NA	NA	NA	NA	NA	93	48.5	40	NA	NA	4.6	100	1968	31.3	34.2	91.5	504	10.8	NA	3468	139	222	5.3
1	26.726027397260275	71	1	0	189	0	0	0	0	1	0	0	NA	NA	17	NA	302	49	99	NA	10	225	NA	23	NA	59	NA	NA	39	17.8	9	90	47.9	83	15.4	4.8	4.4	124	1539	30.1	32.2	93.6	400	12	2.2	3353	142	242	5.12
1	51.221917808219175	72	0	1	184	0	0	0	0	1	0	0	29	NA	24	4.4	575	60	83	NA	9	185	18	59	NA	140	161	7.255	192	12	10	99	42.4	48	14.4	5.2	4.3	116	1792	30.2	34	88.9	492	11.6	2.1	1516	138	202	4.77
2	59.20821917808219	68	1	0	145	0	0	0	0	1	0	0	NA	NA	NA	NA	NA	NA	NA	NA	NA	NA	NA	NA	NA	NA	NA	NA	NA	NA	38	NA	NA	NA	NA	NA	NA	NA	NA	NA	NA	NA	NA	NA	NA	NA	NA	NA	NA
1	51.85205479452055	NA	0	1	163	0	0	0	0	1	0	0	NA	NA	NA	NA	NA	NA	78	NA	9.2	189.575	NA	28.843	NA	NA	NA	NA	83	NA	NA	99.099	NA	61.776	15.3	5.4	NA	104.633	NA	NA	NA	NA	NA	NA	1.995	NA	NA	NA	NA
1	41.47397260273973	NA	0	1	NA	0	1	0	0	0	0	0	25	NA	20	5	567	70	248	0.5	9.6	168	11.1	50	NA	200	82	NA	NA	15.9	15	90	NA	50	NA	5.1	4.6	101	1580	31	34.3	90.3	620	11	2.2	2730	141	249	NA
1	49.5013698630137	67	0	1	165	0	0	0	0	1	0	0	20	NA	25	4.7	NA	1	NA	NA	9.2	239	NA	NA	NA	NA	NA	NA	NA	NA	NA	85	43.8	80	14.8	5.2	4.3	148	1700	31.1	33.8	92	300	NA	NA	3000	140	176	4.76
1	46.47397260273973	66	1	0	135	0	0	0	0	1	0	0	14	NA	19	4.1	357	29	69	NA	9.5	195	12.2	63	66	21	NA	NA	45	14.8	11	86	40.5	NA	13	4.9	4.2	83	1243	31.2	32.1	97.1	231	11.6	2.1	2675	137	251	4.17
1	41.74520547945205	69	1	0	151	0	0	0	0	1	0	0	15	NA	21	4.5	642	29	118	NA	9.2	222	15.9	54	60	82	146	NA	51	19.7	20	80	46.3	NA	15.5	5	4.2	95	1095	31.2	33.5	93.2	394	11.4	2.3	2501	137	192	4.97
2	34.57534246575342	63	1	0	121	0	1	0	0	0	0	0	NA	NA	NA	4.3	NA	41	62	NA	9.3	152	21	25	245	242	103	NA	22	16.8	8	84	41.1	46	13.2	5.1	4.1	84	2714	30.7	32.1	95.6	437	10.9	2.2	2466	137	282	4.3
2	62.56438356164384	70	0	1	186	0	0	0	0	1	0	0	33	NA	27	4.6	718	59	104	NA	9.6	187	13.5	72	NA	113	89	6.662	66	18.3	17	88	48.3	62	16.4	4.7	4.5	108	1157	31.5	34	92.9	423	11.2	2.1	2750	141	204	5.2
1	35.71506849315068	68	0	1	145	0	0	0	0	1	0	0	NA	NA	31	4.9	862	32	239	NA	10	164	20.2	53	NA	51	149	6.255	174	18	14	83	46.4	43	15.4	5.1	4.8	106	2573	30.9	33.2	93.2	474	12.1	2.3	3270	140	257	4.98
1	39.76986301369863	74	0	1	174	0	0	0	0	1	0	0	16	NA	17	4.6	610	21	59	NA	10.1	187	11.8	44	NA	71	98	7.458	84	14.7	11	76	43.5	79	14.4	5.2	4.7	94	1646	28.9	33.1	87.3	361	10.5	2	2100	137	249	4.98
1	52.76438356164383	69	0	1	236	1	0	0	0	0	0	0	46	NA	26	4.3	766	0	NA	NA	10	144	11.9	20	NA	100	95	5.043	151	18.5	36	NA	NA	49	16.2	NA	NA	84	1100	28.8	NA	92.9	300	11	2	2100	141	NA	NA
1	47.59452054794521	NA	1	0	128	0	0	0	0	1	0	0	NA	NA	14	NA	661	39	67	NA	NA	147	7	53	87	90	81	NA	35	17.1	12	92	37.7	53	12.4	5.1	4.4	82	1441	30.5	32.9	92.6	443	NA	1.9	2288	139	162	4.07
1	45.90684931506849	65	1	0	125	0	0	0	0	1	0	0	40	NA	28	4.6	705	39	164	NA	9.5	189	18.3	40	124	70	94	NA	42	13.8	37	81	38.6	80	13.1	4.8	4.2	95	1131	30.2	33.9	88.9	316	9.8	2.1	2344	140	252	4.34
1	25.734246575342464	69	0	1	151	0	0	0	0	1	0	0	24	NA	22	4.5	698	19	138	NA	9.5	174	8.5	49	NA	52	155	8.876	24	14.8	13	88	46.4	87	15.5	5.2	4.9	72	1521	30.4	33.4	91	370	10.9	2	1739	138	193	5.1
2	39.99178082191781	NA	0	1	165	0	0	0	0	1	0	0	25	NA	22	4.61	1122	10	NA	NA	9.91	202.8	12.9	34.2	NA	80	146.48	NA	138	19.5	12	91.3	42.4	87.2	14	NA	4.3	101.1	1220	29.8	33	90.2	NA	9.5	1.98	1830	140	241	NA
1	47.26849315068493	73	0	1	206	0	0	0	0	1	0	0	31	NA	36	4.2	582	50	245	NA	9.5	201	20.4	42	NA	173	130	8.054	110	11	18	87	43.1	53	14.6	5.2	4.7	125	NA	31.1	33.9	91.7	569	9.4	NA	2995	140	311	4.7
1	62.18630136986302	70	0	1	163	0	0	0	0	1	0	0	23	NA	21	4.3	496	29	75	NA	9.2	145	20.9	49	NA	91	120	7.77	29	17	13	95	41.7	NA	14.2	5.6	4.1	96	1767	32.2	34.1	94.6	428	11.1	2	3386	141	276	4.41
1	31.235616438356164	68	1	0	156	0	0	0	0	1	0	0	24	NA	27	4.7	NA	82	154	NA	NA	215	11.6	59	174	113	NA	NA	47	15.9	11	90	42.3	82	14.5	5.3	4.3	118	1123	30.3	34.3	88.5	335	9.2	2.1	2246	137	237	4.78
1	41.32054794520548	NA	0	1	235	0	0	0	0	1	0	0	16	NA	16	4.6	855	29	92	NA	9.8	257	7.6	36	NA	120	59	6.126	185	11.1	30	95	44.7	41	15.7	5.4	4.4	176	1910	29.7	35.1	84.7	342	10	2.2	3300	138	267	5.28
1	38.55890410958904	66	1	0	135	0	0	0	0	1	0	0	NA	NA	NA	4.3	445	43	NA	NA	9.5	208	14.6	64	160	268	143	NA	30	23	12	101	41.7	70	14.2	5.4	4.3	120	1678	29.3	34.1	86	378	10.8	2	3733	138	292	4.85
1	32.62191780821918	64	1	0	178	0	0	0	0	0	0	1	24	NA	25	4.5	395	28	85	NA	9.7	182	15.2	28	218	123	149	NA	54	17	16	92	46.2	68	15.4	4.8	4.5	98	1736	30.7	33.3	92.2	442	9.6	2.3	3270	141	292	5.01
1	32.95342465753425	67	1	0	150	0	0	0	0	1	0	0	16	NA	26	4.8	NA	NA	NA	NA	NA	NA	NA	NA	NA	NA	NA	NA	NA	NA	NA	82	NA	NA	NA	NA	3.9	NA	NA	NA	NA	NA	NA	NA	NA	NA	141	NA	NA
2	51.035616438356165	NA	0	1	123	0	0	0	0	1	0	0	19	NA	23	5	709.6	60	NA	NA	NA	259	NA	NA	NA	170	NA	NA	NA	17	NA	94	48.1	88	NA	5.4	NA	157	1200	32.2	34.5	93.2	310	11.6	2	2710	140	175	5.16
1	50.54246575342466	NA	0	1	187	0	0	0	0	1	0	0	NA	NA	NA	5	487.8	40	108	1	10	NA	NA	40	NA	130	NA	6.072	NA	NA	19	84.685	43	69.498	15.1	5.6	4.6	NA	2340	33	35	94	280	NA	NA	2390	143	167	4.61
1	58.136986301369866	69	0	1	170	0	0	0	0	1	0	0	29	NA	20	4.4	729	39	77	NA	9.3	NA	6.9	48	NA	83	102	7.37	280	19.3	16	90	41.2	43	13.8	5.3	4.3	NA	1793	30.9	33.5	92.2	479	10.3	2.2	3108	141	286	4.47
2	51.36164383561644	NA	0	1	220	0	0	0	0	1	0	0	25	NA	30	NA	NA	NA	393	NA	NA	167	NA	NA	NA	NA	NA	NA	NA	NA	NA	NA	NA	50	NA	5.4	NA	109	NA	NA	NA	NA	NA	NA	NA	NA	NA	NA	NA
1	69.86301369863014	70	0	1	176	0	0	0	0	1	0	0	26	NA	21	4.5	512	40	NA	NA	9.5	190	NA	32.6	NA	150	NA	11.47	NA	NA	NA	92	48	NA	15.6	5.4	4.5	135	2370	31.3	32.5	96.4	530	12.2	NA	2400	139	229	4.98
1	30.27671232876712	67	1	0	148	0	0	0	0	1	0	0	12	NA	15	4.3	NA	40	84	NA	9.2	158	22.8	26	92	230	151	NA	28	13.3	18	81	43	50	13.9	4.9	4.2	93	1495	27.8	32.3	86	330	11	2.3	2905	139	NA	5
1	51.26575342465753	71	0	1	179	0	0	0	0	1	0	0	19	NA	16	4.5	646	19	83	NA	10	181	16.4	36	NA	48	173	7.548	190	9.3	13	99	46.4	43	16.5	5	4.2	111	1291	31.9	NA	89.7	398	12.1	2.1	3043	138	163	5.17
1	50.79178082191781	NA	0	1	202	0	0	0	0	1	0	0	NA	NA	41	4.7	1131.43	90	NA	NA	NA	227.799	NA	40.06	NA	NA	69.274	NA	111	18.976	21	82.883	45	NA	14.7	5.4	4.8	108.108	2000	30.6	33	93	320	NA	NA	1650	140	321	4.8
1	53.56164383561644	68	1	0	140	0	0	0	0	1	0	0	NA	NA	NA	4.5	774	68	NA	NA	9.2	154	NA	54	118	211	76	NA	60	18.3	14	85	40.5	65	13.6	5.6	4.7	75	1457	29.8	33.6	88.8	453	10.4	1.9	4011	NA	232	4.56
1	37.50958904109589	71	0	1	NA	0	0	0	0	1	0	0	16	NA	24	4.8	457	39	126	NA	NA	148	15.8	58	NA	109	156	9.717	64	24	11	88	48.8	51	NA	4.7	4.1	83	1393	31.3	34.2	91.6	399	11	2.2	1561	140	263	5.33
1	47.15890410958904	70	0	1	179	0	0	0	0	1	0	0	NA	NA	NA	NA	NA	NA	NA	NA	NA	NA	NA	NA	NA	NA	NA	NA	NA	NA	NA	NA	NA	85	NA	NA	NA	173	NA	NA	NA	NA	NA	NA	NA	NA	NA	NA	NA
1	41.5972602739726	77	0	1	195	0	0	0	0	1	0	0	27	NA	18	4.3	395	19	116	NA	9.3	176	11.1	45	NA	61	157	5.73	79	18.8	31	97	45.1	53	15	5.8	4.6	106	1501	30.4	33.3	91.3	403	10.3	2	1816	139	291	4.94
2	35.583561643835615	62	1	0	113	0	0	0	0	1	0	0	12	NA	17	4.7	507	81	65	NA	9.3	175	11	29	210	140	91	NA	33	12.2	12	80	39.6	79	13.3	5.1	4.3	86	1944	31.1	33.6	92.5	508	11	2.1	2727	139	251	4.28
1	42.56712328767123	NA	1	0	193	0	0	0	0	0	1	0	25	NA	22	4.1	632	20	162	NA	9.4	195	13.4	28	131	130	106	NA	52	10.7	12	95	40.9	43	12.9	5.7	4.5	127	2145	NA	31.5	NA	520	NA	2	3686	138	262	4.91
2	60.47123287671233	70	0	1	180	0	0	0	0	1	0	0	30	NA	28	4.5	1026	71	73	NA	10.1	189	NA	NA	NA	62	94	8.509	28	15.2	19	76	41.8	54	14.5	5.3	NA	120	1522	NA	34.7	95.7	623	10.6	2.2	NA	142	269	4.37
1	59.57808219178082	65	1	0	115	0	0	0	0	1	0	0	27	NA	32	4.8	552	0	132	NA	10	191	16.1	72	NA	200	89	NA	150	13.1	NA	90	39.8	78	12.6	5.5	4.7	96	2100	31.6	31.7	NA	300	10	2.3	2900	138	309	NA
1	42.51780821917808	64	1	0	135	0	0	0	0	1	0	0	14	NA	22	4.3	453	78	157	NA	9.3	163	12.4	29	134	123	87	NA	27	13.6	NA	89	39.5	75	13.5	5.2	4.3	74	2332	32.6	34.2	95.4	500	NA	1.9	1867	138	220	4.14
2	33.1013698630137	68	0	1	212	0	1	0	0	0	0	0	30	NA	23	4.7	432	49	321	NA	9.5	188	10.5	23	NA	118	109	10.092	58	10.7	23	86	41.1	46	14.5	4.8	4.2	119	1695	NA	NA	97.4	309	12.2	2.2	2729	140	219	4.22
1	49.9972602739726	73	0	1	180	0	0	0	0	1	0	0	30	NA	32	4.3	783.19	90	187	NA	9.76	146.332	13.973	38.858	NA	100	NA	8.327	85	19.991	17	NA	47	44.402	15.9	4.9	NA	91.506	1500	31	33.7	91	400	11.1	1.971	2300	143	216	5.2
1	40.46027397260274	NA	0	1	167	0	0	0	0	1	0	0	23	NA	24	NA	NA	NA	108	0.1	9.4	184	NA	31.6	260	NA	94	NA	70.6	8.5	18	91	45.5	71	15.5	5	NA	104	NA	29.9	33.3	89.6	NA	NA	2.2	NA	137	209	5.19
2	41.84109589041096	69	1	0	136	0	0	0	0	1	0	0	13	NA	NA	4.2	537	50	55	NA	9.1	165	17.8	28	50	112	87	NA	30	18.1	15	83	41.4	67	13.5	5.4	4.3	84	1145	31	32.6	95	241	NA	2	2052	139	NA	4.36
2	40.41917808219178	64	1	0	136	0	0	0	0	1	0	0	NA	NA	NA	4.1	NA	52	NA	NA	NA	197	NA	NA	85	164	NA	NA	NA	NA	19	88	NA	82	NA	5.4	NA	100	1892	NA	32.8	NA	336	NA	NA	1556	NA	260	4.51
1	38.75068493150685	68	0	1	130	0	0	0	0	1	0	0	NA	NA	18	4.5	621	21	101	NA	9.7	146	18.6	52	NA	69	104	10.91	66	16.6	11	84	47.5	56	15.9	5.1	4.7	72	NA	30.1	33.5	90	258	NA	2.3	1752	138	NA	5.28
1	45.81917808219178	62	1	0	140	0	0	0	0	1	0	0	16	NA	23	4.1	763	61	195	NA	9.1	175	16.2	35	90	88	79	NA	55	13.8	10	90	39.1	69	13.2	5	4.1	92	1364	NA	33.8	NA	352	11	2	3636	139	254	NA
1	49.5013698630137	NA	0	1	160	0	0	0	0	1	0	0	21	90	23	5	519	30	149	0.2	NA	243	14.7	27	NA	60	107	7	101	20	12	101	42.6	NA	14.7	5.1	3.9	124	1510	31.5	34.5	91.2	340	NA	2.3	2330	NA	208	4.7
2	31.18082191780822	NA	0	1	191	0	0	0	0	1	0	0	32	NA	21	NA	492	NA	NA	NA	9.7	155	NA	32	NA	NA	93	NA	NA	NA	13	NA	45	NA	15.4	NA	3.9	109	NA	31	34.1	92	NA	11	NA	NA	141	245	4.9
1	64.81095890410958	65	0	1	135	0	0	0	0	1	0	0	23	NA	28	4.6	909	70	119	NA	9.6	146	19.8	55	NA	130	166	8.972	66	NA	10	80	47.9	75	15.9	5.1	4.3	NA	1976	NA	33.2	NA	491	10.7	2.4	2732	139	239	4.8
1	26.41917808219178	67	0	1	165	0	0	0	0	1	0	0	NA	NA	NA	NA	NA	32	143	NA	9.5	225	NA	38	NA	92	NA	NA	45	17.5	NA	90	45.5	49	15.8	4.7	NA	151	1704	31.3	34.7	90.3	464	12.1	2.2	1708	NA	240	5.04
1	51.347945205479455	66	1	0	151	0	0	0	0	1	0	0	11	NA	20	4.3	661.24	0	72	NA	9	187.645	14.48	NA	125.461	200	83.799	NA	47	13.46	17	NA	41	NA	13.4	5.4	4.5	76.062	1600	30	33	92	300	10.2	2.263	2800	139	274	4.4
1	54.81095890410959	76	0	1	190	0	0	0	0	1	0	0	24	NA	26	NA	473	50	208	NA	NA	NA	NA	36	NA	99	NA	8.735	40	NA	NA	NA	48	NA	15.8	NA	NA	NA	1678	30.9	32.9	93.8	413	10	2.1	3262	NA	262	5.12
1	54.93150684931507	61	1	0	125	0	0	0	0	1	0	0	22	NA	NA	NA	NA	1	NA	NA	9	158	NA	NA	NA	NA	NA	NA	NA	NA	NA	99	NA	54	NA	5.5	NA	NA	NA	29.6	33.4	88.4	NA	NA	NA	NA	NA	197	NA
1	43.36164383561644	NA	1	0	NA	0	0	0	0	1	0	0	27	NA	20	4.7	617	40	NA	NA	9.6	154	NA	49.674	NA	140	108	NA	36	NA	8	85	NA	92.664	13.6	NA	4.2	NA	1640	31.3	32.6	96	300	NA	2.1	2210	141	177	4.3
1	51.07123287671233	68	1	0	155	0	0	0	0	1	0	0	18	NA	32	4.4	846	29	221	NA	9.1	195	15.3	NA	56	108	118	NA	73	21.2	13	82	41.3	66	13.9	5.3	NA	114	1447	30.6	33.7	91	576	11.2	1.9	5040	139	226	4.54
2	71.6986301369863	68	0	1	175	0	0	0	0	1	0	0	NA	NA	NA	NA	NA	NA	141	NA	10.1	202	NA	64	NA	NA	NA	NA	42	13.1	NA	100	NA	77	NA	NA	NA	109	NA	NA	NA	NA	NA	NA	1.8	NA	NA	NA	NA
1	47.24383561643835	69	0	1	NA	0	0	0	0	1	0	0	32	NA	32	4.9	365	50	141	NA	10.1	183	NA	41	NA	154	153	8.699	92	20.4	15	79	46.4	60	15.9	5.3	4.2	106	2299	30	34.3	87.5	484	9.6	2.1	2514	140	241	5.3
2	50.8986301369863	NA	0	1	156	0	0	0	0	1	0	0	NA	NA	NA	NA	NA	NA	158.2	NA	NA	239.382	NA	NA	NA	NA	NA	NA	NA	NA	NA	NA	NA	54.054	NA	NA	NA	150.579	NA	NA	NA	NA	NA	NA	NA	NA	NA	NA	NA
1	49.36438356164384	70	0	1	200	0	0	0	0	1	0	0	28	NA	23	4.4	471	50	272	NA	9.5	184	11.8	21	NA	108	91	9.465	66	15.1	29	NA	43.4	46	15	5.3	4.5	106	1865	30.4	34.6	87.9	554	10	2.1	4622	139	179	4.94
1	58.62739726027397	68	0	1	182	0	0	0	0	1	0	0	NA	NA	NA	4.4	NA	31	NA	NA	9.1	206	NA	NA	NA	73	NA	8.022	NA	NA	27	98	46.1	63	15.1	5.5	NA	126	1570	28.7	32.8	87.6	411	10.6	NA	3115	NA	225	5.26
2	50.865753424657534	67	1	0	150	0	0	0	0	1	0	0	NA	NA	NA	NA	NA	19	324	NA	9.1	161	NA	60	NA	41	NA	NA	20	7.2	NA	82	NA	70	NA	5.1	NA	75	1314	30.7	31.9	96.2	392	10.8	1.8	1935	NA	250	NA
1	43.67945205479453	69	0	1	162	0	0	0	0	1	0	0	21	NA	27	4.4	520	21	321	NA	9.4	235	NA	61	NA	182	174	11.835	37	16.2	10	85	45.6	79	15.8	5.3	4.6	141	1379	32	34.6	92.3	315	10	1.9	1603	138	310	4.94
2	56.78356164383562	72	0	1	163	0	0	0	0	1	0	0	NA	NA	NA	NA	NA	39	95	NA	9.1	218	NA	42	NA	118	NA	NA	207	17.1	NA	86	45.1	60	15.4	5.1	NA	141	2430	32.4	34.1	94.9	534	11.6	2.3	1779	NA	209	4.75
2	42.51780821917808	64	1	0	135	0	0	0	0	1	0	0	14	NA	22	4.3	453	78	157	NA	9.3	163	12.4	29	134	123	87	NA	27	13.6	NA	89	39.5	75	13.5	5.2	4.3	74	2332	32.6	34.2	95.4	500	NA	1.9	1867	138	220	4.14
1	46.94794520547945	63	1	0	125	0	0	0	0	1	0	0	19	NA	15	4.1	724	21	NA	NA	9	158	15.4	47	119	132	126	NA	40	17.6	15	77	38.9	66	13.4	4.8	3.9	79	1098	31.3	34.4	90.9	261	9.5	1.9	1488	138	194	4.28
1	57.18356164383562	NA	1	0	142	0	0	0	0	1	0	0	NA	NA	NA	4.5	NA	28	NA	NA	NA	193	NA	NA	111	61	92	NA	NA	NA	20	81	39.4	74	13.4	5.2	NA	105	2026	31.3	34	92.1	343	10.5	NA	2242	NA	253	4.28
1	41.13424657534247	73	0	1	168	0	0	0	0	1	0	0	NA	NA	NA	4.9	NA	NA	NA	NA	NA	NA	NA	NA	NA	NA	NA	NA	NA	NA	NA	NA	NA	NA	NA	NA	NA	NA	NA	NA	NA	NA	NA	NA	NA	NA	NA	NA	NA
2	50.463013698630135	69	0	1	190	0	1	0	0	0	0	0	19	NA	27	4.1	NA	0	NA	NA	9.5	192	NA	NA	NA	100	142	NA	20.3	NA	NA	102	42.8	54	14.4	5.3	4.2	107	1700	29.3	NA	87.5	400	8.8	NA	NA	142	289	4.9
1	46.79178082191781	63	1	0	136	0	0	0	0	1	0	0	19	NA	23	4.7	285	100	181	NA	9.6	164	11.8	NA	139	100	NA	NA	19	22.8	14	91	40.1	85	12.9	5.8	4.1	69	1800	29.1	32	90.9	300	10	2	3300	141	214	4.42
1	52.64657534246575	70	0	1	195	0	0	0	0	1	0	0	31	NA	30	4.4	660	41	367	NA	9	222	14.8	36	NA	123	54	8.221	50	19.3	17	94	44.6	83	15	5.2	4	122	1132	30.2	33.6	89.9	312	10.7	2.2	2493	139	270	4.96
2	37.36438356164384	NA	0	1	NA	0	1	0	0	0	0	0	NA	NA	NA	NA	NA	NA	NA	NA	NA	NA	NA	NA	NA	NA	NA	NA	NA	NA	NA	NA	45	NA	14.6	NA	NA	NA	1479	28.7	32.4	88.8	394.4	9.6	NA	3007.3	NA	NA	5.07
1	34.8054794520548	62	1	0	134	0	0	0	0	1	0	0	NA	NA	15	4.3	561	38	80	NA	9.6	148	18.8	25	119	92	86	NA	77	9.4	19	91	40.1	53	13.2	5.1	4.5	81	1561	29.7	32.9	90.1	459	10.8	2	3251	136	320	4.45
2	38.04109589041096	70	0	1	204	0	0	0	0	1	0	0	NA	NA	NA	4.8	NA	NA	163	1	9.3	212	NA	NA	NA	NA	NA	NA	NA	NA	NA	101	NA	43	NA	NA	4.6	156	NA	NA	NA	NA	NA	NA	NA	NA	140	NA	NA
1	52.55342465753424	72	0	1	167	0	0	0	0	1	0	0	NA	NA	NA	NA	NA	NA	NA	NA	NA	211	NA	NA	NA	NA	NA	NA	NA	NA	NA	NA	NA	62	NA	NA	NA	127.8	NA	NA	NA	NA	NA	NA	NA	NA	NA	NA	NA
1	43.62465753424657	74	0	1	154	0	0	0	0	1	0	0	25	NA	19	4.1	NA	NA	NA	NA	9.5	207	NA	NA	NA	NA	NA	9.21	NA	NA	NA	92	45	47	14	5.4	4.6	139	1360	NA	NA	87.5	270	11.2	NA	3070	141	167	5.14
1	41.156164383561645	64	1	0	130	0	0	0	0	1	0	0	18	NA	30	4.7	NA	62	NA	NA	10	NA	NA	NA	NA	49	NA	NA	19	NA	NA	78	38.8	NA	13.3	NA	4	NA	1230	NA	34.3	97.7	303	10.7	NA	2456	141	252	NA
1	52.68767123287671	71	0	1	182	0	0	0	0	1	0	0	24	NA	22	4.8	322	39	122	NA	9.6	200	13	40	NA	98	139	NA	91	18.6	17	90	47.8	58	15.2	5.2	4.7	128	1586	30.8	31.8	96.8	319	9.8	2	1460	140	226	4.94
2	28.16986301369863	NA	0	1	147	0	0	0	0	1	0	0	40	NA	29	NA	NA	NA	236	NA	NA	NA	16	NA	NA	NA	NA	NA	NA	NA	15	NA	NA	NA	NA	NA	NA	NA	NA	NA	NA	NA	NA	NA	NA	NA	NA	NA	NA
1	40.08219178082192	74	0	1	174	0	0	0	0	1	0	0	NA	NA	NA	NA	NA	NA	NA	NA	NA	218	NA	NA	NA	NA	NA	NA	NA	NA	NA	80	NA	71	NA	5	NA	137	NA	NA	NA	NA	NA	NA	NA	NA	NA	NA	NA
1	67.81643835616438	64	0	1	128	0	0	0	0	1	0	0	20	NA	24	4.5	675	52	98	NA	10.1	228	9.9	68	NA	60	174	8.277	78	16.3	19	89	40.4	53	13.9	5.5	5	159	1752	29.3	34.4	85.2	528	11.1	2.2	1608	137	278	4.74
1	28.994520547945207	NA	1	0	99	0	0	0	0	0	1	0	NA	NA	NA	NA	NA	0	NA	NA	NA	NA	NA	NA	NA	100	NA	NA	NA	NA	NA	NA	39.7	NA	13.4	NA	NA	NA	1600	31.8	33.8	94	300	NA	NA	NA	NA	184	4.22
1	34.26849315068493	73	0	1	160	0	0	0	0	1	0	0	22	NA	28	4.5	517	38	261	NA	9.6	190	20.9	45	NA	154	178	7.95	79	11.4	12	85	46.2	61	15.5	5	4.6	116	1603	32.4	33.5	96.5	466	10.5	2.3	2539	139	234	4.79
1	35.44109589041096	71	1	0	137	0	0	0	0	1	0	0	15	NA	19	4.2	703	50	52	NA	9.5	171	20	42	94	203	143	NA	20	18.9	10	88	42.4	50	14.4	5.1	4.2	102	1098	31.9	34	94	392	9.5	1.9	2759	NA	221	4.51
1	52.394520547945206	68	0	1	202	0	0	0	0	1	0	0	26	NA	21	4.4	529	38	55	NA	9.8	181	12	33	NA	103	137	8.605	50	14.5	17	87	49.3	47	NA	NA	NA	115	1264	30.5	34.7	88	313	9.1	1.9	3683	138	270	NA
1	55.8986301369863	68	0	1	160	0	0	0	0	1	0	0	28	NA	23	4.2	798	29	219	NA	9.3	175	9.5	57	NA	68	NA	6.237	30	24	22	91	41	62	14.2	5	4.1	90	1318	32.3	34.6	93.2	328	10.7	2	1858	139	197	4.4
1	39.18630136986302	68	1	0	163	0	0	0	0	1	0	0	22	NA	22	4	NA	48	122	NA	9.4	206	NA	31	36	91	172	NA	96	24	16	83	46.7	73	15.1	4.9	4.5	114	2064	28.7	32.3	88.6	408	10.9	2.1	2189	140	204	5.27
1	41.602739726027394	64	1	0	NA	0	0	0	0	1	0	0	21	NA	27	4.1	NA	20	145	NA	9.1	NA	NA	NA	NA	90	NA	NA	NA	NA	NA	85	NA	92	NA	NA	4.5	NA	1123	30.9	33.2	93.4	277	10.6	NA	2391	136	184	NA
2	55.01095890410959	66	1	0	192	0	0	0	0	1	0	0	NA	NA	NA	4.1	NA	38	NA	NA	NA	182	NA	NA	68	83	93	NA	NA	NA	8	NA	41	45	13.8	5.2	NA	121	2541	29.8	33.7	88.6	602	11.7	NA	3136	NA	206	4.63
1	52.608219178082194	75	0	1	168	0	0	0	0	1	0	0	NA	NA	NA	4.9	NA	79	NA	NA	9.6	192	NA	NA	NA	130	NA	6.96	NA	NA	17	83	42.6	92	14	4.9	NA	88	1663	31.3	32.9	95.3	281	11.5	NA	1447	NA	228	4.47
1	45.48767123287672	NA	0	1	160	0	0	0	0	1	0	0	30	NA	NA	4.4	NA	NA	NA	NA	9.6	190	NA	NA	NA	NA	NA	NA	NA	NA	NA	103	NA	70	NA	NA	NA	103	NA	NA	NA	NA	NA	NA	NA	NA	139	NA	NA
1	29.0986301369863	66	0	1	NA	0	0	0	0	1	0	0	17	NA	NA	NA	537	NA	NA	NA	NA	NA	20	29	NA	NA	170	NA	29	14.2	NA	NA	NA	NA	NA	NA	4.5	NA	NA	NA	NA	NA	NA	NA	NA	NA	139	NA	NA
1	51.31506849315068	75	0	1	195	1	0	0	0	0	0	0	22	NA	26	4.5	555	50	203	NA	9.7	230	12.4	24	NA	220	NA	9.813	98	16.3	11	92	43.6	NA	15	5	4.4	119	NA	32.1	34.4	93.2	428	NA	2.1	1708	138	261	4.68
2	41.91232876712328	66	1	0	140	0	0	0	0	1	0	0	NA	NA	NA	NA	NA	39	69	NA	9.7	221	NA	23	NA	198	NA	NA	29	19.2	NA	87	40.1	NA	12.9	5.4	NA	104	NA	28.6	32.2	88.9	512	11.7	2.1	1463	NA	273	4.51
2	45.49041095890411	67	0	1	160	0	1	0	0	0	0	0	NA	NA	NA	4.7	NA	100	NA	NA	9.6	259	NA	41.1	NA	NA	NA	NA	NA	NA	NA	83	NA	49	NA	5.4	4.1	NA	NA	30.4	33.7	90	400	NA	NA	3100	141	253	NA
2	43.465753424657535	63	1	0	100	1	0	0	0	0	0	0	18	NA	20	4.5	775	29	200	NA	9.9	197	NA	54	149	59	138	NA	26	17.1	15	79	41.3	87	13.9	5.3	NA	95	2200	31.4	33.7	93.4	515	12.1	2.1	2097	138	244	4.42
2	34.88767123287671	67	1	0	172	0	0	0	0	1	0	0	38	NA	29	4.6	NA	NA	NA	NA	9.5	NA	NA	NA	NA	NA	105	NA	NA	NA	NA	93	NA	NA	NA	NA	4.5	NA	NA	NA	NA	NA	NA	NA	2.1	NA	137	NA	NA
2	52.06575342465754	NA	0	1	198	0	0	0	0	1	0	0	32	NA	31	NA	696	30	183	NA	9.24	NA	NA	43.5	NA	160	92.738	NA	81.6	10.3	31	89.369	45	58.687	15.2	5.5	4.54	NA	1770	29	33.9	87	620	9.9	2.19	3320	141	303	5.2
1	47.945205479452056	72	0	1	226	0	0	0	0	1	0	0	14	NA	NA	5	444	48	47	NA	10.1	183	14.6	56	NA	133	100	NA	212	17.3	12	104	44	49	14.7	5.2	3.9	116	1458	31.1	33.4	93.2	461	10.8	NA	3201	140	205	4.72
1	44.81095890410959	70	0	1	147	0	0	0	0	1	0	0	16	NA	24	4.8	386	59	144	NA	9.6	175	8.7	57	NA	113	115	8.97	50	15.9	13	87	41.7	65	14.3	5.1	4.5	97	1578	31.8	34.3	92.9	402	10.5	1.9	2749	NA	227	4.49
2	57.37534246575343	64	1	0	155	0	0	0	0	1	0	0	19	NA	16	4.2	530	38	53	NA	9.5	NA	10.3	NA	70	28	112	NA	83	7.1	NA	99	39	66	13.1	5.1	4.9	NA	2167	28.9	33.6	86.1	437	10.4	2.3	2030	138	248	4.53
1	43.21369863013699	68	1	0	145	0	0	0	0	1	0	0	13	NA	17	4.6	733	39	82	NA	9.6	210	12.6	30	199	67	162	NA	26	16.9	13	82	37.7	NA	13.2	4.8	4.3	100	1943	31	35	88.5	336	10.6	1.9	3214	138	239	4.26
1	34.6958904109589	68	0	1	167	0	0	1	0	0	0	0	33	NA	30	4.8	467	63	295	NA	9.7	230	9.1	22	NA	274	169	11.281	NA	19.4	12	86	42.6	40	14.2	5.4	4.6	159	1710	27.8	33.3	NA	353	11.7	1.9	3300	138	272	5.11
2	37.64109589041096	64	1	0	180	0	0	0	0	1	0	0	NA	NA	NA	NA	NA	43	NA	NA	9.1	172	NA	29	NA	92	NA	NA	22	14.6	NA	80	39	55	13.3	NA	NA	98	1958	30.5	34.1	89.4	439	11	2	3569	NA	244	4.36
1	63.38082191780822	NA	1	0	129	0	0	0	0	1	0	0	17	NA	20	4.3	312	29	62	NA	9.8	196	15.2	38	73	142	105	NA	57	11.4	35	91	41.9	67	14.1	5.7	4.5	114	1999	30.7	33.7	91.3	382	12.3	2	2347	141	271	4.59
2	29.0986301369863	66	0	1	NA	0	0	0	0	1	0	0	NA	NA	NA	5	NA	40	NA	NA	9.8	171	NA	NA	NA	131	NA	8.616	NA	NA	12	84	47.2	76	15.4	5.4	NA	81	2098	27.9	32.6	85.5	519	10.5	NA	2913	NA	298	5.52
1	40.276712328767125	63	1	0	122	0	0	0	0	1	0	0	25	NA	34	4.6	637	62	261	NA	9.7	209	NA	47	104	90	117	NA	NA	23.8	18	94	40.3	82	13.4	4.9	4.2	110	NA	31.7	33.3	95.3	319	11.1	2.2	2307	136	250	4.23
2	46.038356164383565	72	0	1	NA	0	0	0	0	1	0	0	21	NA	27	4.5	NA	100	116	NA	9.8	NA	9.2	41	NA	100	145	8.715	261	12	21	95	NA	NA	15.6	5.2	5	160	2200	30.7	NA	98.2	500	11	2.4	3400	NA	220	5.08
1	41.12602739726027	68	1	0	150	0	0	0	0	1	0	0	20	NA	22	4.3	541	41	102	NA	9.2	166	13.6	38	64	131	126	NA	36	17.4	14	85	40.7	85	14.4	4.8	4.1	69	1886	NA	NA	93.6	401	11.9	2	2043	138	176	4.35
1	52.5013698630137	68	1	0	159	0	0	0	0	1	0	0	NA	NA	NA	4.9	NA	49	NA	NA	NA	NA	NA	NA	90	118	146	NA	NA	NA	19	78	37.9	70	12.8	5.1	NA	NA	1671	31.4	33.8	92.9	515	10.4	NA	2548	NA	319	4.08
2	48.77534246575343	72	0	1	173	0	0	0	0	1	0	0	28	NA	26	4.4	321	0	137	NA	9.4	227	15.2	33	NA	100	75	9.582	164	12.6	31	83	48.5	92	15.5	4.8	4.4	122	1700	30.8	32	96.4	NA	11	2	2600	142	NA	5.03
1	50.14246575342466	64	1	0	121	0	0	0	0	1	0	0	20	NA	24	4.6	514	100	66	NA	10.1	229	6.6	25	86	300	NA	NA	60	17.7	20	83	NA	NA	15.4	5.3	4.7	121	2100	30.6	NA	NA	400	10	2.2	NA	142	309	5.03
1	27.90684931506849	63	1	0	123	0	1	0	0	0	0	0	18	NA	27	4.2	815	29	187	NA	8.9	233	13.3	31	147	80	NA	NA	26	11	12	83	37.6	73	NA	5.1	4.4	146	NA	29.3	32.4	90.4	381	9.9	2.1	1885	140	216	4.16
1	38.92602739726028	70	0	1	155	0	0	0	0	1	0	0	18	NA	18	4.5	469	28	190	NA	9.6	198	11.7	41	NA	221	161	9.249	101	13.5	NA	90	44.7	NA	14.9	5	3.9	75	1720	32	33.3	96.1	437	10.4	2	2194	137	226	4.65
2	68.76164383561644	NA	0	1	175	0	0	0	0	1	0	0	24	NA	26	4.5	593	41	198	NA	9.5	231	12.1	50	NA	158	114	5.933	16	23.2	17	102	42.6	66	14.8	5	3.8	140	1166	31.3	34.7	90.1	351	9.5	2	2786	139	274	4.73
1	60.10410958904109	71	0	1	230	0	0	0	0	1	0	0	NA	NA	NA	NA	NA	41	178	NA	9.5	NA	NA	42	NA	174	NA	NA	40	15.7	NA	93	47.1	52	16.2	5.5	NA	NA	1339	32.1	34.4	93.5	448	10.7	2.2	1698	NA	NA	5.04
1	37.53972602739726	71	0	1	185	0	0	0	0	1	0	0	NA	NA	NA	4.6	NA	19	NA	NA	9.8	217	NA	NA	NA	223	NA	6.191	NA	NA	16	91	44.2	48	14.8	5.4	NA	149	2542	30.7	33.5	91.7	490	10.2	NA	2926	NA	231	4.82
1	54.81917808219178	70	0	1	164	0	0	0	0	1	0	0	23	NA	24	4.4	366	32	88	NA	9.8	235	11.7	40	NA	230	123	6.767	54	18.4	19	104	45.4	70	15.4	5	4.9	143	1652	30.2	33.9	89	320	11.6	2.1	2268	141	169	5.1
1	50.602739726027394	69	0	1	158	0	0	0	0	1	0	0	27	NA	26	4.6	409	39	125	NA	9.7	242	14.6	58	NA	70	90	5.909	151	10.5	20	89	46.7	64	16.3	5	4.3	163	1267	30.8	34.9	88.3	361	10.1	2.3	1764	137	247	5.29
1	38.701369863013696	NA	1	0	121	0	0	0	0	1	0	0	11	NA	NA	NA	398.37	50	NA	NA	NA	NA	NA	21.232	NA	NA	94.972	NA	43	NA	NA	86.486	38	NA	13.1	5	4.3	NA	1400	33	35	93	NA	NA	NA	2600	138	285	NA
2	38.701369863013696	NA	1	0	121	0	0	0	0	1	0	0	NA	NA	NA	NA	NA	NA	NA	NA	NA	NA	NA	NA	NA	NA	NA	NA	NA	NA	NA	NA	NA	NA	NA	NA	NA	NA	NA	NA	NA	NA	NA	NA	NA	NA	NA	NA	NA
2	55.88493150684931	63	1	0	130	0	0	0	0	1	0	0	NA	NA	NA	NA	735	NA	NA	NA	NA	223	NA	NA	NA	NA	NA	NA	NA	NA	NA	NA	NA	75	NA	NA	NA	127	NA	NA	NA	NA	NA	NA	NA	NA	NA	NA	NA
2	40.31780821917808	64	1	0	126	0	0	0	0	1	0	0	27	NA	32	4.2	NA	40	NA	NA	NA	178	NA	57.2	NA	NA	NA	NA	NA	NA	NA	97	39.9	52	12.9	5.7	4	112	1380	31	32.3	95.9	NA	11.1	NA	NA	136	214	4.16
2	65.53698630136986	71	0	1	159	0	0	0	0	1	0	0	NA	NA	40	4.1	477	21	113	NA	NA	150	9.2	45	NA	130	74	8.331	24	16	12	95	42.9	87	14.4	5.1	NA	NA	1189	NA	33.6	NA	441	9.4	2.1	2419	137	197	4.28
1	42.75068493150685	71	0	1	NA	0	0	0	0	1	0	0	NA	NA	NA	NA	NA	52	88	NA	9.8	250	NA	70	NA	52	NA	NA	NA	18.5	NA	95	NA	38	NA	5.3	NA	175	1856	NA	32.8	NA	551	11	2.2	3289	NA	238	NA
1	42.41643835616439	67	0	1	215	0	1	0	0	0	0	0	47	NA	28	4.9	469	29	116	NA	9.6	176	15.8	23	NA	58	137	3.679	171	8.7	36	87	42.7	43	14.9	NA	4.6	102	NA	30.2	34.9	86.6	427	11.6	2.1	3302	137	230	4.93
1	35.68767123287671	NA	0	1	NA	0	0	0	0	1	0	0	NA	NA	38	NA	527.095	100	NA	NA	NA	193.05	NA	37.656	NA	NA	NA	NA	74	NA	22	88.288	NA	57.915	16.3	NA	4.4	123.552	1900	30	32.9	92	400	NA	NA	4700	141	266	5.37
2	51.12328767123287	62	1	0	130	0	0	0	0	1	0	0	16	NA	17	4.5	549	32	54	NA	10.1	152	9.2	31	125	NA	147	NA	28	23	12	81	41.8	61	14.1	5.1	4	73	1320	NA	33.7	98.4	423	11.4	2.3	2383	139	252	4.25
1	48.54520547945206	64	1	0	206	0	0	0	0	1	0	0	19	NA	18	4.2	NA	70	59	NA	9.2	205	NA	29	167	192	170	NA	NA	10.7	17	82	39.3	71	12.9	5.3	4.1	108	1645	28.9	32.8	88.1	467	11.8	2.1	4026	137	236	4.46
2	42.2027397260274	69	0	1	150	0	0	0	0	0	1	0	15	NA	18	4.4	658	40	91	NA	9.8	248	20.4	65	NA	272	NA	10.423	NA	19.3	15	86	46.8	70	15.2	5.6	4.1	160	1672	NA	32.5	NA	376	10.8	2.2	1640	137	290	NA
2	50.32054794520548	71	0	1	195	0	0	0	0	1	0	0	NA	NA	NA	NA	NA	NA	NA	NA	NA	NA	NA	NA	NA	NA	NA	NA	NA	NA	NA	NA	NA	47.876	NA	5.6	NA	NA	NA	NA	NA	NA	NA	NA	NA	NA	NA	NA	NA
1	36.29041095890411	71	0	1	190	0	0	0	0	1	0	0	37	NA	24	4.9	564	41	177	NA	9.8	177	11.7	33	NA	143	125	7.329	160	21.5	25	95	44.3	38	15.3	5.1	NA	119	1352	29.9	34.5	86.7	372	10.6	2.1	3193	139	302	5.11
1	45.86301369863013	63	1	0	113	0	0	0	0	1	0	0	11	NA	15	4.4	498	38	48	NA	9.3	195	19.2	31	154	130	182	NA	19	8.7	11	83	41.8	72	14.2	4.8	4	108	1939	31.5	34	92.7	448	NA	2	2846	137	197	4.51
1	29.75068493150685	68	0	1	199	0	0	0	0	1	0	0	27	NA	28	4.7	NA	49	NA	NA	9.1	222	NA	27	NA	103	96	NA	275	NA	13	84	43.3	84	14.4	5.3	4.3	124	NA	30.1	NA	90.6	344	10.2	2	2616	139	253	4.78
1	28.92054794520548	69	0	1	NA	0	1	0	0	0	0	0	NA	NA	27	4.7	NA	NA	NA	NA	NA	NA	NA	28	NA	NA	NA	10.2	NA	NA	NA	NA	NA	NA	NA	NA	NA	NA	NA	NA	NA	NA	NA	NA	NA	NA	NA	NA	NA
1	54.2	71	0	1	190	0	0	0	0	1	0	0	19	NA	19	4.8	931	19	79	NA	9.4	227	8.9	45	NA	NA	107	12.383	25	8.6	16	80	NA	40	NA	5.3	4.4	164	NA	27.8	33.1	84	379	9.5	2	3845	137	209	NA
2	30.654794520547945	72	0	1	185	0	0	0	0	1	0	0	14	NA	16	4.5	405	21	93	NA	9.4	167	13.6	31	NA	51	108	13.303	77	18.1	15	84	42	68	14.1	5	4.4	86	1320	30.6	33.6	91.1	327	10.4	2.1	NA	139	229	4.61
2	48.03013698630137	NA	0	1	194	0	0	0	0	0	1	0	26	NA	20	4.3	487.8	0	NA	NA	9.28	172.973	NA	33.29	NA	100	56.983	NA	94.6	16.725	25	NA	43	41.313	14.6	NA	4.5	110.039	1900	29	33.6	86	600	NA	2.044	NA	138	NA	5.05
1	47.01917808219178	NA	0	1	NA	0	1	0	0	0	0	0	NA	NA	NA	NA	NA	NA	NA	NA	NA	NA	NA	22	NA	NA	NA	NA	NA	NA	NA	NA	NA	68	NA	NA	NA	NA	NA	NA	NA	NA	NA	NA	NA	NA	NA	NA	NA
1	47.59178082191781	NA	0	1	NA	0	0	0	0	1	0	0	19	NA	22	4.5	287	10	218	NA	9.3	181	NA	39	NA	112	165	7.71	46	17.6	13	84	44.9	78	15.7	4.9	4.2	89	1026	NA	35	94.7	251	10.1	2.2	1901	141	197	4.74
1	33.68767123287671	65	1	0	112	0	0	0	0	0	1	0	20	NA	20	4.2	433	29	56	NA	NA	244	NA	28	63	160	158	NA	40	14	NA	85	40.5	76	13.4	5.2	4.1	154	2013	30.9	33.1	93.3	NA	11.4	2.3	1710	137	237	4.34
2	28.983561643835618	67	1	0	173	0	0	0	0	1	0	0	NA	NA	NA	NA	NA	NA	NA	NA	NA	180	NA	61	NA	NA	NA	NA	NA	NA	NA	NA	NA	61	NA	NA	NA	104	NA	NA	NA	NA	NA	NA	NA	NA	NA	NA	NA
1	41.64931506849315	66	1	0	127	0	0	0	0	1	0	0	NA	NA	NA	NA	NA	0	NA	NA	NA	NA	NA	NA	NA	200	NA	NA	NA	NA	NA	NA	40.7	NA	13.9	NA	NA	NA	1800	29.1	34.2	85	600	NA	NA	2600	NA	253	4.78
1	71.81369863013698	73	0	1	200	0	0	0	0	1	0	0	NA	NA	NA	4.1	NA	41	NA	NA	9.2	190	NA	NA	NA	122	NA	9.025	NA	NA	15	91	44.2	44	15.2	5.1	NA	131	1611	31.1	34.4	90.4	468	9.8	NA	2259	NA	221	4.89
1	49.04109589041096	NA	1	0	121	0	0	0	0	0	1	0	16	NA	24	4.2	887	20	NA	2.08	9.9	175	NA	48.661	252.7	180	103	NA	35.75	NA	11	95	42.2	70.8	14.5	5.4	NA	102	1710	31	34.3	90.3	340	9.9	NA	2250	139	216	4.67
1	24.994520547945207	NA	1	0	125	0	0	0	0	1	0	0	NA	NA	NA	NA	NA	NA	NA	NA	NA	203	NA	NA	NA	NA	NA	NA	NA	NA	NA	NA	NA	82	NA	NA	NA	100	NA	NA	NA	NA	NA	NA	NA	NA	NA	NA	NA
1	54.79178082191781	NA	1	0	143	0	0	0	0	1	0	0	12	NA	20	4.81	NA	NA	89	0.76	9.98	252	16.218	61.6	139	NA	NA	NA	NA	7.4	14	85	NA	60	NA	NA	4.27	173	NA	28.8	33.6	86	NA	9	2.25	NA	NA	265	4.23
2	40.28767123287671	NA	0	1	251	0	0	0	0	1	0	0	31	NA	20	4.9	574	20	NA	NA	9.3	241	13.8	71	NA	130	71	7	163	8.5	15	86	46.9	54	15.9	4.7	NA	177	1670	NA	NA	87	390	9.9	NA	2690	139	206	5.3
1	39.71780821917808	66	0	1	163	0	0	0	0	1	0	0	26	NA	25	4.9	861	0	NA	NA	NA	NA	NA	44.7	NA	200	NA	NA	NA	19.5	NA	NA	48.8	NA	NA	5.6	NA	NA	1700	31	34.4	90	400	NA	NA	3500	143	194	5.42
2	49.9972602739726	73	0	1	180	0	0	0	0	1	0	0	34	NA	NA	NA	489.155	100	139	NA	9.4	169.498	NA	31.047	NA	200	89.386	NA	95	NA	20	NA	45	47.49	15.9	5.2	3.9	96.525	1600	NA	NA	88	400	NA	1.971	3000	139	218	5.1
1	67.57534246575342	61	1	0	112	0	0	0	0	1	0	0	NA	NA	NA	NA	NA	NA	NA	NA	NA	185	10	37	NA	NA	NA	NA	NA	NA	NA	NA	NA	NA	NA	NA	NA	148	NA	NA	NA	NA	NA	NA	NA	NA	NA	NA	NA
2	49.07945205479452	70	0	1	153	0	0	0	0	1	0	0	42	NA	NA	4.7	739	28	89	NA	9.3	197	18.1	40	NA	252	126	7.878	37	10.1	16	NA	46.8	NA	16	5.2	NA	87	1876	31.2	34.2	91.2	465	9.3	2.1	2979	139	321	5.13
2	30.068493150684933	76	0	1	195	0	0	0	0	1	0	0	11	NA	15	4.3	NA	48	NA	NA	8.9	213	NA	NA	NA	139	NA	NA	NA	NA	NA	87	44.2	43	15.4	NA	NA	145	2059	30.7	34.8	88	581	11.8	NA	1973	139	187	5.02
1	43.70958904109589	64	1	0	172	0	0	0	0	1	0	0	20	NA	15	4.4	363	51	107	NA	9	227	11	48	155	NA	92	NA	64	11.9	9	83	42.1	58	14	5.3	4.3	155	1872	30.2	33.3	90.9	321	11.1	2.1	2453	139	217	4.63
1	69.53424657534246	72	0	1	197	0	0	0	0	1	0	0	16	NA	20	4.5	493	80	NA	NA	9.6	NA	NA	NA	NA	130	NA	NA	NA	NA	NA	101	NA	45	15.2	NA	NA	NA	1500	29.8	NA	97.8	420	9.4	NA	3740	NA	280	5.1
1	28.827397260273973	64	1	0	110	0	0	0	0	1	0	0	31	NA	30	4.3	488	71	164	NA	9.8	240	18.6	48	83	NA	157	NA	39	16.1	11	81	43.6	81	14.4	5.2	4.5	130	2560	30.5	33	92.4	479	11.7	2.1	1489	141	231	4.72
1	44.50684931506849	64	1	0	137	0	0	0	0	1	0	0	NA	NA	NA	4.5	NA	21	NA	NA	NA	170	NA	NA	74	201	81	NA	NA	NA	12	87	40.1	63	13.1	4.9	NA	94	1378	32.2	32.7	98.5	435	10.4	NA	3265	NA	NA	4.07
2	46.47397260273973	66	1	0	135	0	0	0	0	1	0	0	NA	NA	NA	NA	NA	NA	NA	NA	NA	NA	NA	NA	NA	NA	110	NA	NA	NA	NA	NA	NA	NA	NA	NA	NA	NA	NA	NA	NA	NA	NA	NA	NA	NA	NA	NA	NA
1	52.38356164383562	63	1	0	130	0	0	0	0	1	0	0	16	NA	19	4.4	644	48	105	NA	9.5	182	NA	53	NA	101	149	NA	85	21.4	16	NA	44.8	69	14.7	5.2	NA	94	1703	28	32.8	85.3	396	11.4	2	2152	NA	256	5.25
1	55.45753424657534	66	1	0	138	0	0	0	0	1	0	0	NA	NA	NA	NA	NA	32	127	NA	9.8	242	NA	NA	NA	53	NA	NA	70	21.4	NA	98	38.5	91	12.8	5.3	NA	137	1776	31.1	33.2	93.7	435	10.8	2.2	3005	NA	243	4.11
1	45.16164383561644	62	1	0	144	0	0	0	0	1	0	0	15	NA	NA	4.2	566	42	67	NA	9.3	213	18	61	99	143	169	NA	22	10.3	14	86	41.3	71	13.5	5	3.9	125	1548	30.7	32.7	93.9	424	NA	2.2	3143	138	215	4.4
1	49.97260273972603	NA	0	1	NA	0	0	0	0	1	0	0	NA	NA	NA	NA	NA	NA	NA	NA	NA	262.548	10.788	45.7	NA	NA	89.944	5.406	238	NA	NA	NA	NA	NA	NA	4.7	NA	169.884	NA	NA	NA	NA	NA	NA	NA	NA	NA	NA	NA
1	61.56438356164384	67	0	1	176	0	0	0	0	1	0	0	NA	NA	NA	NA	NA	NA	NA	NA	NA	213.899	NA	NA	NA	NA	NA	NA	NA	NA	NA	97.297	NA	53.282	NA	NA	NA	148.262	NA	NA	NA	NA	NA	NA	NA	NA	NA	NA	NA
1	32.95342465753425	67	1	0	167	0	0	0	0	1	0	0	11	NA	18	4.4	1028	31	80	NA	9.3	191	9	24	201	48	95	NA	14	14.7	13	77	38.1	55	12.8	4.9	4.1	116	1236	30.7	33.6	91.4	321	10.1	2.2	2763	138	315	4.17
1	35.394520547945206	62	1	0	125	0	0	0	0	1	0	0	17	NA	17	4.4	421	38	103	NA	9.6	NA	9.4	27	106	101	108	NA	20	17.8	12	85	40.7	69	13.4	5.1	4.5	NA	1968	31.3	32.9	95.1	394	11.6	2	2299	138	247	4.28
1	59.52054794520548	64	1	0	128	0	0	0	0	1	0	0	20	NA	27	4.2	828	61	98	NA	10	225	13.6	36	46	141	149	NA	26	15.8	15	79	41.4	65	14	5.4	4.7	136	1758	30.7	33.8	90.8	400	10.9	2.2	2341	142	264	4.56
1	46.6958904109589	63	1	0	135	0	0	0	0	1	0	0	13	NA	26	NA	761.51	100	NA	0.6	NA	171.042	NA	NA	NA	200	NA	NA	NA	NA	NA	79.279	39	65.637	12.8	NA	3.8	97.683	1800	NA	32.8	96	400	NA	NA	2600	138	307	NA
2	27.72876712328767	NA	0	1	205	0	0	0	0	1	0	0	NA	NA	NA	NA	NA	100	NA	NA	NA	NA	NA	NA	NA	100	NA	NA	NA	NA	NA	NA	40	NA	13.1	NA	NA	NA	2300	30	32.4	92	500	NA	NA	NA	NA	279	4.4
1	60.54520547945206	71	0	1	175	0	0	0	0	1	0	0	15	NA	25	4.5	605	21	446	NA	9.2	NA	10.8	58	NA	69	158	NA	49	22.6	15	99	45	39	15.2	5.2	3.9	NA	NA	30	33.8	88.8	366	10.1	1.9	1701	137	249	5.07
2	43.70958904109589	64	1	0	172	0	0	0	0	1	0	0	NA	NA	NA	NA	NA	NA	NA	0.7	NA	231	NA	NA	NA	NA	NA	NA	104	NA	NA	NA	NA	63	NA	NA	NA	130	NA	NA	NA	NA	NA	NA	NA	NA	NA	NA	NA
2	51.221917808219175	72	0	1	184	0	0	0	0	1	0	0	35	NA	28	4.3	713	60	69	NA	9.5	198	16.3	58	NA	202	134	8.274	182	10	11	89	44	49	15.2	5.2	4.6	128	1909	30.3	34.5	87.6	506	11.6	1.9	1923	138	202	5.02
1	41.56438356164384	68	1	0	157	0	0	0	0	1	0	0	20	NA	22	4.5	631	31	193	NA	9.3	143	19	60	116	79	159	NA	53	22.2	8	74	NA	60	12.3	4.7	3.8	72	1417	30.5	33.6	90.8	343	12	2.1	2530	139	178	4.03
1	41.95616438356164	69	0	1	153	0	1	0	0	0	0	0	40	NA	23	4.3	NA	NA	NA	NA	10	213	17.4	NA	NA	NA	NA	NA	NA	NA	NA	95	41.6	62	13.4	5.1	4.2	127	NA	NA	32.2	NA	NA	10.8	NA	NA	139	263	5.1
1	46.14246575342466	65	1	0	138	0	0	0	0	1	0	0	16	NA	21	4.1	763	30	72	NA	9	163	20.5	72	140	60	81	NA	21	24	NA	94	38.9	59	13.1	5	4	91	1243	32.8	33.7	97.3	366	10.1	1.9	2602	NA	224	NA
1	38.273972602739725	69	0	1	159	0	0	0	0	1	0	0	37	NA	34	4.7	744	31	196	NA	9.8	135	19.1	36	NA	128	125	10.325	43	20.4	14	85	44.8	69	15.2	4.9	4.1	NA	1999	NA	33.9	97.8	469	11.6	2.3	2474	138	179	4.58
1	53.87397260273973	71	0	1	179	0	0	0	0	1	0	0	32	NA	27	4.4	831	52	56	NA	9.8	167	14.6	NA	NA	184	166	8.143	72	22.2	12	77	43.6	51	14.7	5.2	NA	95	1356	31.2	33.7	92.6	456	10.5	2	1952	140	206	4.71
1	48.2958904109589	74	0	1	190	0	0	0	0	1	0	0	24	NA	30	4.7	381	29	208	NA	10.1	180	11.4	31	NA	49	117	7.44	45	20.3	17	82	40.5	68	13.9	5.2	NA	96	1415	30.1	34.3	87.7	392	11.2	2.1	NA	138	248	4.62
2	36.56438356164384	NA	0	1	152	0	0	0	0	1	0	0	20	68	32	4.5	804	100	169	NA	9.4	162	15.4	44	NA	100	63	NA	212	20	11	90	47	54	15.3	5.3	4.6	90	2600	30	32.5	93	500	NA	NA	2500	NA	NA	5.1
1	45.24383561643835	71	0	1	225	0	0	0	0	1	0	0	23	NA	17	5	NA	70	147	NA	9.8	197	11.3	34	NA	319	83	9.034	222	15.2	13	100	39.4	62	13.2	5.3	4.3	118	2111	29.6	33.5	88.3	551	12	2	2349	140	210	4.46
1	42.85479452054795	NA	0	1	218	0	1	0	0	0	0	0	NA	NA	NA	NA	NA	NA	NA	NA	NA	NA	NA	NA	NA	NA	NA	NA	NA	NA	NA	NA	NA	NA	NA	NA	NA	NA	NA	NA	NA	NA	NA	NA	NA	NA	NA	NA	NA
2	29.367123287671237	62	1	0	155	0	0	0	0	1	0	0	NA	NA	NA	NA	NA	NA	NA	NA	9.3	186	NA	NA	NA	NA	96	NA	17	NA	NA	NA	NA	78	NA	NA	NA	93	NA	NA	NA	NA	NA	NA	NA	NA	136	NA	NA
1	36.8	69	0	1	182	0	1	0	0	0	0	0	29	NA	24	4.3	754	71	365	NA	8.9	196	18.4	68	NA	NA	165	10	117	12.3	19	NA	49.2	61	16	5.1	4.7	115	NA	32	32.5	98.4	442	12.3	NA	2899	143	191	5
2	51.6958904109589	NA	1	0	141	0	1	0	0	0	0	0	13	NA	20	4.2	NA	40	NA	NA	9.4	163	NA	NA	NA	130	NA	NA	NA	NA	12	90	41.9	57	13.3	NA	4.4	96	1960	NA	31.7	85.3	670	NA	1.9	2760	NA	284	4.91
1	37.83013698630137	NA	0	1	194	0	0	0	0	1	0	0	20	NA	25	4	NA	100	NA	0.7	NA	NA	NA	NA	NA	200	149.721	NA	45	NA	11	NA	47	NA	15.5	NA	4.3	NA	1700	NA	32.8	91	300	NA	NA	3200	141	273	5.2
1	36.44109589041096	NA	0	1	NA	0	0	0	0	1	0	0	14.6	NA	24.2	4.51	NA	50	NA	0.3	9.96	160.618	12.344	27.241	NA	270	70.391	NA	119.96	12.136	14.5	85.946	40	45.946	13.7	4.9	NA	111.197	1970	29.3	34.3	85.7	550	9.5	NA	2130	137.5	271	4.67
1	48.72876712328768	70	0	1	162	0	0	0	0	1	0	0	28	NA	23	5	483	11	137	NA	9.8	201	11.4	41	NA	81	66	7.917	251	20.5	15	95	43.8	49	14.6	5.4	4.3	133	1254	28.8	33.3	86.4	377	10	2.3	1976	139	247	5.07
2	27.65753424657534	68	0	1	177	0	0	0	0	1	0	0	32	NA	34	4.7	NA	41	NA	NA	NA	210	NA	35	NA	70	NA	NA	NA	NA	NA	82	45.2	47	15.9	NA	4.3	147	1966	30.9	NA	87.8	394	10.8	NA	3329	139	253	5.15
2	35.32054794520548	62	1	0	115	0	0	0	0	1	0	0	17	NA	20	4.6	446	NA	60	NA	9.5	138	12.2	40	172	NA	74	NA	21	24	15	88	NA	55	NA	NA	4.7	70	NA	NA	NA	NA	NA	NA	1.9	NA	140	NA	NA
1	51.61369863013699	61	1	0	107	0	0	0	0	1	0	0	19	NA	22	4.8	332	100	91	NA	9.7	141	20.9	31	46	200	57	NA	78	12.5	14	NA	46.3	82	14.9	5.3	4	NA	2300	29.4	32.1	91.5	400	11	1.9	3200	NA	229	5.06
2	42.85479452054795	NA	0	1	218	0	1	0	0	0	0	0	NA	NA	NA	NA	NA	NA	NA	NA	NA	NA	NA	NA	NA	NA	NA	NA	NA	NA	NA	NA	NA	NA	NA	NA	NA	NA	NA	NA	NA	NA	NA	NA	NA	NA	NA	NA	NA
1	55.89315068493151	NA	0	1	NA	0	0	0	0	1	0	0	NA	NA	NA	NA	NA	NA	NA	NA	NA	193.05	NA	NA	NA	NA	NA	NA	NA	NA	NA	NA	46.7	NA	15.5	NA	NA	100.772	2300	29.1	33.1	87.8	300	NA	NA	3400	NA	258	5.32
1	50.28767123287671	61	1	0	129	0	0	0	0	1	0	0	NA	NA	NA	NA	NA	NA	NA	NA	NA	NA	NA	48	NA	NA	NA	NA	NA	NA	NA	NA	NA	NA	NA	NA	NA	NA	NA	NA	NA	NA	NA	NA	NA	NA	NA	NA	NA
1	40.54246575342466	NA	0	1	176	0	0	0	0	1	0	0	22	NA	31	4.5	500	40	NA	4	9.08	191.12	NA	51.277	NA	NA	122.905	NA	96	9.34	24	75.676	39.6	41.699	13.7	5.4	NA	131.66	1660	NA	34.7	96.4	260	10.9	2.19	2800	141	218	4.11
1	71.12328767123287	73	0	1	180	0	0	0	0	1	0	0	NA	NA	NA	NA	NA	NA	131	NA	9.2	NA	NA	NA	NA	NA	142	NA	NA	NA	NA	93	NA	NA	NA	NA	4.1	NA	NA	NA	NA	NA	NA	NA	NA	NA	NA	NA	NA
1	52.6986301369863	72	0	1	175	0	0	0	0	1	0	0	14	NA	21	4.6	336	18	186	NA	9.9	227	10.6	35	NA	42	170	10.781	28	11.1	12	84	44.1	65	15.3	5.3	4.4	144	1362	31.7	34.7	91.3	384	11.5	2.1	4194	138	164	4.83
2	42.13972602739726	66	1	0	120	0	0	0	0	1	0	0	29	NA	37	4.8	979	41	289	NA	10	157	12.5	61	159	NA	119	NA	60	20.2	20	84	45.7	78	15.2	5.4	4.3	67	2349	31	33.3	93.1	464	9.6	2.3	2500	NA	NA	4.91
1	29.052054794520547	63	1	0	147	0	0	0	0	1	0	0	NA	NA	NA	NA	NA	0	164	NA	9.6	159	NA	24	NA	200	NA	NA	77	7.4	NA	87	40.4	48	13	5.3	NA	93	NA	31	32.2	96.2	500	12	2	4000	NA	236	4.2
1	42.65753424657535	NA	1	0	132	0	1	0	0	0	0	0	17	NA	30	NA	NA	0	NA	NA	10	205	NA	NA	NA	100	NA	NA	NA	NA	NA	91	40.9	NA	14.4	NA	NA	81	1600	NA	35.1	94.1	400	NA	1.9	NA	139	276	4.34
2	42.65753424657535	NA	1	0	132	0	1	0	0	0	0	0	NA	NA	NA	NA	NA	NA	NA	NA	NA	NA	NA	33	NA	NA	NA	NA	NA	NA	NA	NA	NA	NA	NA	NA	NA	NA	NA	NA	NA	NA	NA	NA	NA	NA	NA	NA	NA
1	38.75616438356165	NA	0	1	154	0	0	0	0	1	0	0	23.2	NA	32.6	4.95	556	30	170	0.4	9.04	NA	10.027	43.9	NA	100	106.704	NA	NA	NA	NA	83.063	47.4	41.699	15.5	5.27	NA	NA	1690	30.8	32.9	94	310	10.5	1.946	2090	142	NA	5.04
1	58.14246575342466	61	1	0	132	0	0	0	0	1	0	0	NA	NA	NA	NA	NA	12	69	NA	9.4	239	NA	42	NA	98	NA	NA	149	16.8	NA	85	37.5	75	12.3	5.3	NA	148	1671	29.2	32.8	89.1	580	NA	1.9	3739	NA	203	4.21
1	40.87671232876713	68	1	0	136	0	0	0	0	1	0	0	12	NA	16	4.6	730	21	55	NA	9.3	159	8.4	68	225	91	94	NA	45	14.1	10	90	41.2	80	13.6	5.2	4.4	65	NA	31.1	33	94.3	508	NA	2	2174	138	166	4.37
1	44.65205479452055	70	0	1	185	0	0	0	0	1	0	0	17	NA	16	4.5	NA	40	85	NA	9.6	224	16.7	36	NA	230	76	9.425	58	13.3	15	100	49.3	NA	NA	5.2	4.5	112	1386	30.9	33.7	91.8	302	10.8	2.2	1642	139	182	5.37
1	24.827397260273973	71	0	1	NA	0	1	0	0	0	0	0	NA	NA	NA	NA	NA	19	317	NA	NA	NA	NA	37	NA	70	NA	NA	47	13.1	NA	86	47.5	49	16.5	5.6	NA	NA	1347	29.9	34.7	86.2	355	10.9	2.1	1909	NA	222	5.51
1	39.63013698630137	63	1	0	114	0	0	0	0	1	0	0	21	NA	NA	NA	1072	NA	209	NA	NA	202	NA	60	108	NA	138	NA	94	NA	NA	92	40.4	79	13.7	NA	NA	120	NA	31.4	33.9	93	NA	NA	NA	NA	NA	333	4.4
1	52.45205479452055	69	0	1	190	0	0	0	0	1	0	0	15	NA	24	4.7	353	NA	182	NA	9.7	230	8.8	52.9	NA	NA	NA	4.74	194	16.1	20	94	NA	38	NA	5.2	4.5	155	NA	NA	NA	NA	NA	NA	NA	NA	139	NA	NA
1	47.65753424657535	NA	0	1	NA	0	0	0	0	1	0	0	18	NA	16	4.3	529	20	NA	NA	NA	217	NA	49.8	NA	160	NA	NA	98.1	NA	16	NA	47.9	68	15.8	5.8	4.1	128	2200	30.6	33	92.8	390	10	NA	2840	141	187	5.16
1	33.6986301369863	NA	0	1	180	0	0	0	0	1	0	0	NA	NA	NA	NA	NA	30	NA	1	9.3	219	8.31	32.6	NA	100	NA	NA	130.72	NA	NA	94	46.1	62	16.3	NA	NA	139	1780	31.3	NA	88.5	440	10.2	2.28	2060	NA	259	5.21
1	41.50410958904109	NA	1	0	159	0	0	0	0	1	0	0	16	NA	17	4.2	NA	NA	NA	NA	9.1	NA	14.3	52	NA	NA	NA	NA	NA	NA	NA	85	NA	NA	NA	NA	4.2	NA	NA	NA	NA	NA	NA	NA	NA	NA	137	NA	NA
1	40.74520547945205	77	0	1	225	0	0	0	0	1	0	0	NA	NA	NA	4.5	NA	0	NA	NA	9.5	188	NA	NA	NA	100	NA	NA	NA	NA	NA	97	43.3	NA	14.4	NA	5	153	2000	29.8	33.3	90	NA	NA	NA	5100	140	226	4.83
2	28.775342465753425	63	1	0	114	0	0	0	0	1	0	0	19	NA	19	4.9	546	43	52	NA	9.6	177	22.1	NA	209	92	89	NA	27	15.9	14	96	38.1	76	12.8	4.7	4.7	87	2196	29.6	33.6	88	390	10.8	2.1	3379	NA	292	4.33
2	63.536986301369865	69	0	1	170	0	0	0	0	1	0	0	21	NA	30	NA	625	22	398	NA	NA	NA	16.8	42	NA	60	55	6.498	57	NA	NA	NA	38.1	NA	13.2	NA	NA	NA	NA	32	34.6	92.3	378	10.5	2.1	3032	NA	250	4.13
1	56.821917808219176	67	0	1	154	0	0	0	0	1	0	0	25	NA	31	4.9	656	48	118	NA	10.1	212	15.8	38	NA	143	111	11.253	79	24	20	98	46.7	86	16.5	5.2	4.8	106	1611	NA	NA	94.5	440	10.9	2.2	3058	140	209	4.94
1	43.54794520547945	73	0	1	152	0	0	0	0	1	0	0	26	NA	27	4.8	456	20	80	NA	9.6	182	12.1	34	NA	70	172	9.666	54	10.2	14	94	42.2	43	14.2	5.5	4.4	119	NA	31.6	33.6	94	302	11.8	2	1633	139	NA	4.49
1	43.25753424657534	63	1	0	122	0	0	0	0	1	0	0	11	NA	14	4.3	NA	41	NA	NA	9.5	186	NA	NA	NA	224	68	NA	21	NA	NA	94	40.3	57	13.6	NA	4.1	112	1180	31.3	33.7	92.9	354	11.4	NA	4101	140	193	4.34
1	50.26575342465753	NA	0	1	NA	0	1	0	0	0	0	0	32	NA	25	4.5	310	50	106	NA	9.4	164	9.3	37	NA	158	NA	8.449	158	15.3	27	86	44.1	62	15.2	5.2	4.4	86	NA	31.6	34.5	91.7	495	11.5	2.3	1676	141	178	4.81
1	45.0986301369863	NA	1	0	137	0	0	0	0	1	0	0	15	NA	20	NA	575	19	64	NA	NA	NA	13.2	33	199	61	174	NA	50	NA	NA	NA	40.5	NA	13.8	NA	NA	NA	1672	31.6	34.1	92.7	327	11.3	2.3	1721	NA	166	4.37
1	48.93424657534246	65	1	0	125	0	0	0	0	1	0	0	24	NA	23	4.2	875	41	105	NA	9.5	155	15	71	101	72	121	NA	26	11.2	14	84	42.6	60	13.8	4.8	4.7	81	1368	32.4	32.4	NA	311	11.2	2.1	2709	139	280	4.26
1	54.88493150684931	NA	0	1	207	0	0	0	0	1	0	0	NA	NA	NA	NA	373	NA	NA	NA	NA	NA	NA	47	NA	NA	NA	NA	NA	NA	36	79	43.7	44	15.5	5.6	NA	80	NA	31.9	NA	89.9	NA	NA	NA	NA	NA	171	4.9
1	47.1945205479452	73	0	1	184	0	0	0	0	1	0	0	20	NA	20	4.3	NA	0	NA	NA	9.1	NA	NA	NA	NA	100	NA	NA	NA	NA	NA	97	43.5	48	14.6	NA	3.9	76	1200	28.9	33.5	86.1	400	NA	NA	1600	139	184	5.1
1	52.99452054794521	NA	0	1	178	0	0	0	0	1	0	0	17	NA	21	4.7	428	51	112	NA	9.6	198	18	30	NA	NA	94	5.095	116	13.1	17	93	37.7	60	12.9	5	4.8	116	2168	NA	34.2	97.2	311	11.8	2.1	2152	138	299	NA
1	32.47123287671233	64	1	0	136	0	0	0	0	0	1	0	19	NA	20	4.3	1167	100	136	NA	9.7	161	20.8	NA	105	NA	108	NA	45	10.8	11	88	48.3	67	15	5.4	NA	76	2200	31.2	NA	NA	300	10	2	3500	143	301	4.82
1	66.12602739726027	73	0	1	NA	0	0	0	0	1	0	0	NA	NA	15	4.5	336	52	72	NA	9.6	141	16.8	51	NA	99	85	7.164	63	9.2	12	89	46	59	15.9	5.1	4.6	68	1316	30.8	34.6	89	340	9.1	1.9	2494	141	NA	5.17
1	34.74794520547945	72	0	1	205	0	0	0	0	1	0	0	38	NA	25	NA	938	50	83	NA	10.1	212	8.3	23	NA	39	120	8.747	165	18.5	19	88	NA	50	NA	4.8	4.6	144	1730	29	33.2	87.4	358	10.8	2.3	3422	139	262	NA
2	44.945205479452056	NA	0	1	158	0	0	0	0	1	0	0	21	NA	NA	4.3	NA	30	95	NA	NA	203	13.2	27	NA	130	80	NA	51	19.5	31	85	47.2	59	15.6	NA	NA	123	1220	29.4	33.1	88.8	410	9.4	NA	2710	NA	303	5.3
1	37.18356164383562	66	1	0	134	0	0	0	0	1	0	0	15	NA	17	4.4	488	21	NA	NA	9.5	212	19.1	31	156	48	138	NA	130	15.4	NA	83	42.7	56	14.4	5	4.1	139	1680	29.1	33.7	86.3	NA	10.6	2.2	2740	NA	251	4.95
1	38.156164383561645	76	0	1	228	0	0	0	0	1	0	0	NA	NA	NA	NA	NA	NA	190	NA	9.48	147.49	NA	33.65	NA	NA	NA	NA	159.24	17.608	NA	95.495	NA	NA	12.3	5.6	NA	95.367	NA	NA	NA	NA	NA	NA	2.141	NA	NA	NA	NA
1	50.50410958904109	64	1	0	133	0	0	0	0	1	0	0	NA	NA	NA	NA	NA	NA	NA	NA	NA	NA	NA	NA	NA	NA	NA	NA	NA	NA	NA	NA	NA	NA	NA	NA	NA	NA	NA	NA	NA	NA	NA	NA	NA	NA	NA	NA	NA
1	55.865753424657534	68	0	1	175	0	0	0	0	1	0	0	28	NA	NA	NA	NA	60	NA	NA	NA	208.108	15.095	NA	NA	200	NA	NA	92	NA	15	NA	NA	48.649	NA	5.4	4.5	137.066	1800	32	33.7	94	600	10.1	NA	3100	140	165	5.3
1	39.33698630136986	73	0	1	185	0	0	0	0	1	0	0	32	NA	30	4.3	921	19	341	NA	9.2	171	13.6	69	NA	122	66	7.728	79	14.9	22	90	42.3	62	13.8	5.3	4.2	97	1392	28.6	32.6	87.6	266	10.1	2.1	NA	140	230	4.83
1	27.23013698630137	76	0	1	200	0	0	0	0	1	0	0	NA	NA	NA	4.5	NA	42	NA	NA	9.2	167	NA	NA	NA	71	NA	7.071	NA	NA	13	94	42.4	45	15.3	5.1	NA	108	1936	31.8	NA	88.1	409	10.7	NA	2242	NA	213	4.81
1	42.632876712328766	70	0	1	172	0	0	0	0	1	0	0	21	NA	23	4.8	731	50	NA	1	9.5	158	17.33	28.34	NA	340	80	NA	97.6	NA	23	98	46.8	53	NA	NA	4.5	106	2150	29.9	NA	84	430	8.8	2.2	3540	141	207	5.55
1	54.46027397260274	68	1	0	144	0	0	0	0	1	0	0	NA	NA	NA	NA	NA	NA	NA	NA	NA	NA	14.9	NA	NA	NA	NA	NA	NA	NA	NA	NA	NA	NA	NA	NA	NA	NA	NA	NA	NA	NA	NA	NA	NA	NA	NA	NA	NA
1	56.23287671232877	NA	0	1	194	0	0	0	0	1	0	0	36	NA	NA	4.3	NA	NA	NA	NA	NA	239.382	NA	NA	NA	NA	NA	8.127	NA	NA	NA	NA	NA	41.699	NA	NA	NA	169.884	NA	NA	NA	NA	NA	NA	NA	NA	NA	NA	NA
1	31.66575342465753	67	1	0	119	0	0	0	0	1	0	0	17	NA	21	4.6	440	49	91	NA	9.7	156	16.9	62	189	119	127	NA	44	17	12	80	44.6	67	15.3	4.7	4.6	73	1513	32.7	34.3	95.3	291	10.5	NA	2128	139	222	4.68
1	50.23561643835617	NA	0	1	211	0	0	0	0	1	0	0	32	NA	26	4.6	522	0	228	NA	9.8	227	NA	NA	NA	100	125	4.604	226	10.8	42	90	46	43	15.2	5.4	4.2	151	2600	30.5	33.1	92.1	600	NA	2	4100	143	182	4.99
1	45.87671232876713	64	0	1	173	0	0	0	0	0	1	0	NA	NA	NA	5	NA	52	NA	NA	9.8	NA	NA	NA	NA	120	NA	7.136	NA	NA	24	91	43.9	40	14.9	5.4	NA	NA	1232	29.1	33.9	85.7	332	9.9	NA	2264	NA	286	5.12
1	79.147945205479445	63	1	0	NA	0	0	0	0	1	0	0	NA	NA	NA	NA	NA	60	NA	NA	NA	174.517	NA	70.9	NA	160	NA	NA	NA	NA	NA	96.937	46.3	NA	15.6	NA	NA	NA	1610	31.2	33.7	92.6	NA	NA	NA	4830	NA	203	5
2	38.8986301369863	70	0	1	185	0	0	0	0	1	0	0	18	NA	22	4.4	419	38	292	NA	9.1	176	15.5	36	NA	157	142	7.553	44	10.4	9	88	42.1	62	13.9	4.9	4.7	96	NA	31.3	33	94.8	483	9.9	2.1	1770	138	303	4.44
1	33.33698630136986	63	1	0	120	0	0	0	0	0	1	0	12	NA	21	4.4	549	42	136	NA	9.3	208	15.8	31	187	120	116	NA	NA	16.4	11	90	37.3	72	12.7	5	4.1	121	2350	30.2	34	88.8	291	9.7	2.2	2397	139	291	4.2
1	38.67671232876712	72	0	1	162	0	0	0	0	1	0	0	14	NA	20	4.7	352	20	91	NA	9.2	152	10	38	NA	70	108	6.428	68	24	14	97	43.5	77	15.2	NA	NA	64	NA	NA	34.9	95	277	11	1.9	1490	139	NA	4.58
1	36.26027397260274	71	0	1	172	0	0	0	0	1	0	0	NA	NA	NA	4.8	NA	42	NA	NA	9.5	163	NA	NA	NA	168	NA	3.142	NA	NA	27	79	45.4	74	15.8	NA	NA	76	1810	31.3	34.8	90.1	281	12.3	NA	1898	NA	179	5.04
2	44.17260273972602	68	1	0	155	0	0	0	0	1	0	0	20	NA	28	4.3	915	42	NA	NA	9.3	186	NA	48	NA	63	NA	NA	NA	NA	NA	93	NA	48	NA	5.3	4.5	113	1232	28.2	32.4	87	567	10.7	NA	5096	NA	242	4.08
1	35.36164383561644	69	0	1	159	0	0	0	0	1	0	0	12	NA	19	4.5	NA	NA	NA	NA	10	198	NA	NA	NA	NA	NA	NA	NA	NA	NA	98	45.9	55	14.8	NA	4.4	135	NA	30.6	32.2	94.8	NA	9.2	NA	NA	137	247	4.8
1	54.45753424657534	65	1	0	148	0	0	0	0	1	0	0	NA	NA	NA	4.4	NA	38	NA	NA	NA	207	NA	NA	67	151	62	NA	NA	NA	15	87	39.4	83	NA	5.4	NA	111	2306	29.5	NA	95.2	459	11.9	NA	2446	NA	251	4.14
1	30.14246575342466	NA	0	1	NA	0	0	0	0	1	0	0	31	NA	32	NA	379	40	367	NA	9.7	NA	16.2	23	NA	110	97	NA	114	NA	18	90	44.6	69	15.2	NA	4.8	NA	2130	30	34.1	89	340	NA	2	2290	NA	192	5
1	61.64383561643836	67	1	0	NA	0	0	0	0	1	0	0	NA	NA	NA	NA	343	NA	NA	NA	9.4	NA	NA	53	NA	NA	95	NA	81	NA	NA	89	NA	NA	NA	NA	4	NA	NA	29.7	32.3	91.8	NA	10.9	NA	NA	NA	200	NA
2	42.632876712328766	70	0	1	172	0	0	0	0	1	0	0	NA	NA	NA	NA	NA	NA	NA	NA	NA	NA	NA	NA	NA	NA	NA	NA	NA	NA	NA	NA	NA	NA	NA	4.9	NA	NA	NA	NA	NA	NA	NA	NA	NA	NA	NA	NA	NA
1	44.1972602739726	65	1	0	197	0	0	0	0	1	0	0	14	NA	14	4.2	504	29	NA	NA	9.4	226	13	21	124	128	121	NA	30	8.3	16	83	44.7	73	14.2	5.3	4.1	122	1844	27.6	31.8	86.8	383	9.3	2.1	3416	139	NA	5.15
1	40.45479452054794	NA	0	1	260	0	1	0	0	0	0	0	NA	NA	NA	NA	NA	NA	NA	NA	NA	NA	NA	NA	NA	NA	NA	NA	NA	NA	NA	79	NA	NA	NA	NA	NA	NA	NA	NA	NA	NA	NA	NA	NA	NA	NA	NA	NA
1	63.46849315068493	62	1	0	103	1	0	0	0	0	0	0	NA	NA	NA	4.2	NA	0	NA	NA	NA	243	NA	NA	37	100	104	NA	NA	NA	14	78	39.6	66	13.3	5.4	NA	166	2100	32.4	33.5	96.8	NA	11	NA	1600	NA	243	4.09
1	44.61917808219178	70	0	1	NA	0	0	0	0	1	0	0	17	NA	20	4.5	568	31	143	NA	9.7	244	14.8	30	NA	31	85	9.629	143	NA	13	89	45.5	76	15.4	5	4.7	153	1251	29.1	33.8	86	231	9.9	1.9	1856	139	250	5.29
1	40.93972602739726	NA	0	1	238	0	0	0	0	1	0	0	40	NA	24	4.7	NA	70	NA	0.4	NA	142.857	NA	NA	NA	150	130.168	NA	NA	NA	13	NA	43	NA	14.5	NA	4.3	96.525	1960	29.9	34	88	420	NA	NA	2340	140	170	4.9
1	55.67397260273973	68	0	1	158	0	0	0	0	1	0	0	18	NA	20	4.4	602	71	161	NA	9.6	180	20	73	NA	282	74	9.42	55	14.9	9	88	43.1	78	13.8	5	4.4	84	1875	29.9	32	93.3	442	12.3	2	2030	140	221	4.62
1	36.67397260273973	NA	0	1	149	0	0	0	0	1	0	0	NA	NA	NA	NA	NA	NA	NA	NA	NA	NA	NA	NA	NA	NA	NA	NA	NA	NA	NA	NA	NA	NA	NA	NA	NA	NA	NA	NA	NA	NA	NA	NA	NA	NA	NA	NA	NA
1	39.48219178082192	NA	0	1	176	0	0	0	0	1	0	0	25	NA	NA	4.1	687	20	204	NA	NA	143	11.7	40	NA	60	174	NA	101	7.4	9	NA	45.1	54	15.2	5	NA	76	2040	32	33.7	94.8	330	11	NA	1670	NA	173	4.8
1	54.62191780821918	69	0	1	192	0	0	0	0	1	0	0	11	NA	18	4.2	425	31	119	NA	9.4	212	18.2	27	NA	99	NA	8.097	58	12.1	12	82	43.1	48	14.6	5.2	4.6	139	1531	31.5	33.9	92.9	282	10.4	2	NA	137	230	4.64
2	44.2	71	0	1	160	0	1	0	0	0	0	0	NA	NA	NA	4.1	NA	32	NA	NA	8.9	NA	NA	NA	NA	NA	NA	6.248	NA	NA	14	83	42.5	49	14.2	5.1	NA	68	1895	32.1	33.4	96.2	437	9.9	NA	1602	NA	195	4.42
1	30.04931506849315	68	0	1	145	0	0	0	0	1	0	0	NA	NA	NA	NA	NA	69	148	NA	9.6	138	NA	31	NA	82	NA	NA	42	24	NA	91	45.9	49	15.6	5.2	NA	75	1501	30.2	34	89	361	11	1.8	2288	NA	211	5.16
1	39.227397260273975	65	1	0	131	0	0	0	0	1	0	0	15	NA	NA	NA	401.08	0	370	NA	NA	196.139	NA	24.437	NA	100	NA	NA	20	NA	NA	NA	NA	69.498	NA	5.6	4.2	109.266	NA	31.3	32.9	95	NA	NA	NA	2300	140	188	NA
1	51.0986301369863	68	1	0	155	0	0	0	0	1	0	0	NA	NA	17	4.3	698	79	NA	NA	9.2	239	7.5	70	83	159	99	NA	60	18.3	9	83	43.2	51	14.5	5	4.5	168	1665	30.7	33.6	91.5	372	NA	2.2	3825	139	160	4.72
1	42.43013698630137	70	0	1	160	0	0	1	0	0	0	0	NA	NA	NA	5	NA	40	NA	NA	10	189	NA	NA	NA	79	NA	5.851	NA	NA	20	89	46.7	60	15.9	5.3	NA	113	1338	30.3	34	89	268	10.3	NA	2675	NA	226	5.25
1	31.087671232876712	67	0	1	145	0	0	0	0	1	0	0	21	NA	28	4.8	321	19	401	NA	9.5	206	16.5	71	NA	152	69	6.938	17	14.9	13	91	41.8	66	13.8	5.3	4.2	127	1524	28.4	33	86	322	9.6	1.8	1684	138	244	4.86
1	54.55616438356165	65	1	0	137	0	0	0	0	1	0	0	NA	NA	NA	NA	NA	70	NA	NA	NA	NA	NA	NA	NA	NA	NA	NA	NA	NA	NA	NA	38.3	NA	12.9	NA	NA	NA	1715	29.8	33.7	88.5	570	10.8	NA	1990	NA	NA	4.33
1	34.63013698630137	70	1	0	152	0	0	0	0	1	0	0	NA	NA	22	4.9	539.29	0	70	NA	9.88	204.633	10.679	40.06	143.912	200	NA	NA	110	18.314	NA	86.486	44	NA	15.1	4.7	4.8	94.981	2200	31	34.4	89	400	10.4	2.117	2700	139	194	4.9
2	40.45479452054794	NA	0	1	260	0	1	0	0	0	0	0	NA	NA	NA	NA	NA	NA	NA	NA	NA	177	NA	NA	NA	NA	NA	NA	NA	NA	NA	NA	NA	62	NA	NA	NA	98	NA	NA	NA	NA	NA	NA	NA	NA	NA	NA	NA
1	44.06849315068493	72	0	1	155	0	0	0	0	1	0	0	25	NA	18	4.9	616	39	83	NA	9.3	165	11.2	47	NA	62	117	10.054	83	24	17	88	46.2	39	16.1	5	4	112	1758	31.6	34.8	90.6	392	11.3	2.1	3349	140	237	5.1
2	40.48219178082192	NA	0	1	156	0	0	0	0	1	0	0	NA	NA	NA	NA	NA	NA	NA	NA	NA	NA	NA	NA	NA	NA	NA	NA	NA	NA	NA	NA	NA	66	NA	NA	NA	NA	NA	NA	NA	NA	NA	NA	NA	NA	NA	NA	NA
2	39.536986301369865	69	0	1	189	0	0	0	0	1	0	0	26	NA	17	4.7	381	32	102	NA	9.4	238	20.3	23	NA	143	160	9.258	65	11.2	11	87	49	NA	NA	4.7	4.2	161	1394	30	33.9	88.6	391	10.9	2.2	2640	138	193	5.53
1	39.11506849315069	68	0	1	154	0	1	0	0	0	0	0	20	NA	22	4.7	441	38	160	NA	9.6	248	NA	31	NA	141	145	4.057	152	13.2	14	NA	NA	78	NA	5	4.2	150	2157	30	32.5	92.4	589	10.7	2.1	3475	139	296	NA
1	50.75890410958904	62	1	0	202	1	0	0	0	0	0	0	13	NA	16	4.2	650	21	97	NA	9.3	149	15.1	43	138	41	123	NA	52	15	12	94	41.6	44	13.8	5.1	4.2	90	2075	29.6	33.2	89.3	316	9.6	2.1	1648	139	322	4.66
1	54.512328767123286	75	0	1	183	0	0	0	0	0	1	0	21	NA	23	4.6	764	59	274	NA	9.3	258	11.2	38	NA	162	120	9.19	175	20.5	13	93	42.1	91	14.2	5.1	4.6	152	2445	29.6	33.7	87.9	353	11	2.2	1882	140	187	4.79
1	38.53150684931507	67	1	0	130	0	0	0	0	1	0	0	17	NA	18	4.8	421	10	67	NA	9.5	201	11.4	23	88	108	75	NA	19	12.7	10	81	42	73	13.8	5	4.1	114	1112	30	32.9	91.3	412	11	2.1	3259	NA	217	4.6
1	60.84931506849315	67	0	1	140	0	0	0	0	1	0	0	28	NA	30	4.9	402	48	83	NA	10.1	257	16	49	NA	180	116	9.458	91	17.6	30	NA	44.8	68	15.7	5.2	4.5	173	2189	30.5	35	87	472	10.6	2.3	2412	138	217	5.15
1	54.48219178082192	70	0	1	177	0	0	0	0	1	0	0	15	NA	24	NA	711	NA	198	NA	NA	NA	19.3	40.4	NA	NA	116	NA	247	8.18	12	96	42.3	NA	14.1	5.3	4.8	NA	NA	31.5	33.3	94.4	NA	9.6	2	NA	142	259	4.48
2	43.93972602739726	69	0	1	154	0	0	0	0	1	0	0	NA	NA	NA	4.5	NA	20	NA	NA	9.8	175	NA	NA	NA	108	NA	9.123	NA	NA	11	79	41.7	69	13.9	4.7	NA	89	1360	29.5	33.3	88.5	376	11.3	NA	2136	NA	199	4.71
1	37.47945205479452	71	1	0	155	0	0	0	0	1	0	0	NA	NA	17	4.3	792	20	NA	NA	9.4	174	15.2	32	140	252	146	NA	24	19.6	8	99	39.4	61	13.6	5.1	4.1	88	1244	NA	34.5	95.9	415	9.8	1.8	4869	139	234	4.11
1	48.10410958904109	70	0	1	190	0	0	0	0	1	0	0	NA	NA	NA	NA	NA	NA	93	NA	9.6	217.374	NA	52.078	NA	NA	NA	NA	183	15.5	NA	81.081	NA	40.927	12.9	5.4	NA	142.471	NA	NA	NA	NA	NA	NA	2.141	NA	NA	NA	NA
1	37.68767123287671	NA	0	1	152	0	0	0	0	1	0	0	14	NA	26	4.7	NA	NA	NA	NA	9.9	185	NA	NA	NA	NA	NA	NA	NA	NA	9	NA	41.9	NA	14.6	5.1	NA	NA	1000	29.7	34.8	85.2	NA	9.6	NA	2400	NA	244	4.9
2	37.68767123287671	NA	0	1	152	0	0	0	0	1	0	0	20	NA	31	NA	NA	NA	NA	NA	10	NA	NA	NA	NA	NA	NA	NA	NA	NA	10	NA	NA	NA	NA	NA	4.5	NA	NA	NA	NA	NA	NA	NA	NA	NA	142	NA	NA
1	48.54246575342466	68	1	0	190	0	0	0	0	1	0	0	NA	NA	NA	NA	NA	NA	NA	NA	NA	137	NA	NA	NA	NA	NA	NA	NA	NA	NA	NA	NA	60	NA	5.8	NA	NA	NA	NA	NA	NA	NA	NA	NA	NA	NA	NA	NA
2	53.21643835616438	72	0	1	183	0	0	0	0	1	0	0	20	NA	29	4.6	451	49	135	NA	9.7	203	22.3	30	NA	180	117	8.377	26	20.3	22	87	42.2	65	14.4	5.2	5	119	1230	31.3	34.1	91.7	463	10.3	1.9	2177	139	285	4.6
1	49.96438356164384	NA	0	1	185	0	0	0	0	1	0	0	NA	NA	NA	NA	NA	NA	NA	NA	NA	147	NA	NA	NA	NA	NA	NA	NA	NA	NA	NA	NA	42	NA	NA	NA	85	NA	NA	NA	NA	NA	NA	NA	NA	NA	NA	NA
1	68.42465753424658	NA	0	1	154	0	0	0	0	1	0	0	41	NA	NA	NA	NA	NA	NA	NA	9.68	181.467	NA	29.644	NA	NA	NA	NA	169	NA	17	104.504	48	55.212	16	5.3	4.6	104.247	NA	28	33.1	85	NA	NA	NA	NA	143	294	NA
1	43.55068493150685	NA	0	1	NA	0	0	0	0	1	0	0	31.8	NA	26.4	NA	NA	30	NA	3.7	10.04	171.042	NA	NA	NA	130	NA	NA	NA	NA	15.6	84.865	48.7	45.946	15.4	NA	NA	114.286	2560	28	31.6	89.5	300	NA	2.141	2790	NA	249	5.44
1	55.15068493150685	NA	0	1	180	0	0	0	0	1	0	0	NA	NA	NA	4.3	NA	70	NA	NA	9.2	NA	NA	NA	NA	NA	NA	NA	NA	NA	NA	NA	43.6	NA	14.6	NA	4.1	NA	1670	30.5	33.5	91	670	NA	NA	2150	NA	237	4.8
2	55.15068493150685	NA	0	1	180	0	0	0	0	1	0	0	NA	NA	NA	NA	NA	NA	NA	NA	NA	NA	NA	NA	NA	NA	NA	NA	51	NA	NA	NA	NA	NA	NA	NA	NA	NA	NA	NA	NA	NA	NA	NA	NA	NA	NA	NA	NA
1	37.827397260273976	NA	0	1	NA	0	0	0	0	1	0	0	NA	NA	NA	NA	NA	NA	NA	NA	NA	NA	NA	NA	NA	NA	NA	NA	NA	NA	NA	NA	NA	NA	14.7	NA	NA	NA	NA	NA	NA	NA	NA	NA	NA	NA	NA	NA	NA
2	37.827397260273976	NA	0	1	NA	0	0	0	0	1	0	0	25	NA	22	NA	NA	40	100	NA	9.8	170	NA	NA	NA	90	113	NA	NA	NA	NA	79	42	54	NA	5.6	NA	104	2040	31.3	35	89.4	480	9.7	NA	3550	143	239	4.7
2	63.76438356164383	66	0	1	140	0	0	0	0	1	0	0	19	NA	21	4.6	576	29	83	NA	9.4	227	17.3	49	NA	82	75	5.796	69	21.7	16	94	47.4	64	15.9	5.3	4.3	146	1157	32	33.5	95.4	398	9.5	2.3	3134	136	NA	4.97
1	53.942465753424656	65	0	1	127	0	0	0	0	1	0	0	18	NA	21	NA	551.485	NA	79	NA	10	209.652	10.643	39.259	NA	NA	111.732	7.472	NA	15.048	18	99.099	49	55.212	16.2	5.6	NA	132.818	NA	30	32.9	90	NA	8.8	2.263	NA	141	191	5.4
2	42.98630136986301	68	0	1	180	0	0	0	0	1	0	0	17	NA	21	4.6	NA	NA	NA	4	9.8	212	NA	NA	NA	NA	NA	8.95	NA	NA	NA	95	47.2	74	15.9	5.2	3.9	121	NA	NA	33.7	NA	NA	9.5	NA	NA	140	241	4.75
1	42.63835616438356	NA	0	1	180	0	0	0	0	1	0	0	27	NA	26	4.7	586	31	206	NA	NA	167	11.1	40	NA	90	109	6.286	262	14.5	21	94	43.8	43	14.6	5.4	4.8	105	1232	31.6	33.3	94.8	386	10.5	2.4	2161	140	227	4.62
2	44.50684931506849	64	1	0	137	0	0	0	0	1	0	0	NA	NA	NA	NA	NA	NA	NA	NA	NA	NA	NA	38.5	NA	NA	NA	NA	NA	NA	NA	NA	NA	NA	NA	NA	NA	NA	NA	NA	NA	NA	NA	NA	NA	NA	NA	NA	NA
2	39.76986301369863	74	0	1	174	0	0	0	0	1	0	0	NA	NA	NA	NA	NA	NA	NA	NA	NA	157	NA	NA	NA	NA	NA	NA	NA	NA	NA	NA	NA	77	NA	NA	NA	68	NA	NA	NA	NA	NA	NA	NA	NA	NA	NA	NA
1	28.65205479452055	64	1	0	128	0	0	0	0	1	0	0	NA	NA	NA	NA	NA	32	168	NA	9.4	159	NA	53	NA	99	NA	NA	124	15.6	NA	77	47.6	69	15.4	5.2	NA	76	1715	30.6	32.4	94.6	581	11.4	2.1	2075	NA	276	5.03
1	51.038356164383565	72	0	1	155	0	0	0	0	1	0	0	17	NA	22	4.3	458	52	138	NA	9.2	198	13.1	29	NA	90	139	11.495	96	13	20	NA	45.7	86	15	5.3	4.5	97	2051	30.4	32.8	92.5	421	10.1	2.1	1686	137	219	4.94
1	38.57808219178082	70	1	0	151	0	0	0	0	1	0	0	15	NA	16	4.3	337	NA	NA	NA	NA	NA	NA	NA	NA	NA	147	NA	76	NA	NA	NA	NA	NA	NA	NA	NA	NA	NA	NA	NA	NA	NA	NA	NA	NA	NA	NA	NA
2	38.57808219178082	70	1	0	151	0	0	0	0	1	0	0	NA	NA	NA	NA	NA	20	NA	NA	9.2	NA	NA	NA	NA	40	NA	NA	NA	NA	NA	85	40.5	NA	13.7	NA	4	NA	1870	NA	NA	97	390	NA	NA	1990	137	262	4.2
2	55.68219178082192	64	1	0	104	0	0	0	0	1	0	0	21	NA	24	4.4	743	52	50	NA	9.6	191	NA	73	247	120	57	NA	49	19.4	NA	89	42.6	85	14.2	5.5	4.3	89	2309	31.3	33.3	94	432	10.5	2	2288	138	292	4.53
2	40.17260273972602	70	0	1	180	0	0	0	0	1	0	0	13	NA	18	4.6	359	11	118	NA	9.5	144	16.4	35	NA	39	NA	7.361	NA	11.8	12	94	39.4	42	12.9	5	4.1	87	1127	31.1	32.7	94.9	497	12.2	2	1827	136	279	4.15
2	32.057534246575344	70	1	0	142	0	0	0	0	1	0	0	NA	NA	NA	NA	NA	59	62	NA	9.8	170	NA	51	NA	130	NA	NA	29	21.3	NA	80	45.8	73	15.3	4.8	NA	83	2207	31.9	33.4	95.4	NA	10.2	2.3	2791	NA	324	4.8
1	49.706849315068496	66	0	1	159	0	0	0	0	1	0	0	NA	NA	NA	NA	NA	31	148	NA	9.1	189	NA	33	NA	132	NA	NA	59	17.1	NA	98	40.5	NA	14.5	4.7	NA	134	1478	NA	NA	92.7	444	10.3	1.9	2314	NA	196	4.37
1	46.00821917808219	62	1	0	135	0	0	0	0	1	0	0	NA	NA	NA	NA	NA	29	94	NA	9	189	NA	43	NA	58	NA	NA	24	18.6	NA	88	38.2	62	12.6	4.9	NA	113	1995	30.8	33	93.4	249	11.1	2.1	3468	NA	273	4.09
1	57.00821917808219	71	0	1	161	0	0	0	0	1	0	0	NA	NA	NA	NA	754	NA	NA	0.2	NA	NA	10.4	NA	NA	NA	NA	NA	NA	NA	NA	NA	NA	NA	NA	NA	NA	NA	NA	NA	NA	NA	NA	NA	NA	NA	NA	NA	NA
1	38.43835616438356	NA	0	1	NA	0	0	0	0	0	1	0	22.8	NA	22.2	NA	NA	0	NA	NA	NA	NA	NA	NA	NA	100	NA	NA	NA	NA	22.7	105.585	40.8	44.788	13.9	4.82	NA	113.9	2400	29.6	34	86.9	500	NA	NA	NA	NA	231	4.7
2	40.74520547945205	77	0	1	225	0	0	0	0	1	0	0	NA	NA	NA	4.4	476	19	NA	NA	9.5	186	17.8	33	NA	136	NA	NA	32	12.2	16	89	44.1	NA	14.3	5.1	4.7	144	2134	29.4	32.4	90.6	NA	11.9	2	NA	136	243	4.87
2	58.895890410958906	60	1	0	NA	0	1	0	0	0	0	0	NA	NA	NA	4.4	NA	82	NA	NA	NA	155	NA	NA	154	82	76	NA	NA	NA	9	78	39.9	77	13.2	5	NA	65	2009	28.7	33.1	86.7	265	10.8	NA	NA	NA	300	4.6
2	40.03013698630137	63	1	0	128	0	0	0	0	1	0	0	27	NA	NA	4.4	NA	NA	NA	NA	9.4	193	NA	NA	NA	NA	NA	NA	40	NA	NA	96	43.4	81	14.8	NA	4.7	103	NA	NA	NA	NA	NA	NA	NA	NA	NA	261	4.7
2	57.917808219178085	70	0	1	190	0	0	0	0	1	0	0	NA	NA	NA	4.5	NA	80	NA	NA	9.5	193	NA	NA	NA	151	NA	9.097	NA	NA	15	90	46.7	58	NA	5.4	NA	121	1919	32.7	NA	89.8	386	9.4	NA	1663	NA	235	5.2
2	45.96712328767124	63	1	0	118	0	0	0	0	1	0	0	23	NA	31	4.8	732	59	90	NA	9.6	178	20	31	107	172	93	NA	39	18	12	86	40.7	64	13.8	NA	4.1	97	1847	32.8	33.9	96.7	451	NA	2.1	2372	137	225	4.21
1	42.53972602739726	69	0	1	194	0	0	0	0	1	0	0	21	NA	20	4.5	471	52	82	NA	9.4	202	21.2	62	NA	260	150	5.606	54	12.2	16	76	47.1	43	16.3	5	4.3	131	1877	28.4	34.6	NA	432	10.7	2.1	2579	139	247	NA
1	34.07945205479452	68	1	0	160	0	0	0	0	1	0	0	24	NA	NA	NA	776.415	100	NA	NA	NA	NA	NA	35.253	NA	NA	NA	NA	152	NA	NA	NA	41.2	NA	13.7	5	4.2	NA	2100	31.1	33.3	94	500	NA	NA	3900	137	217	4.4
1	41.52328767123288	70	0	1	194	0	0	0	0	1	0	0	21	NA	20	4.4	NA	80	151	NA	9.5	NA	19.9	34	NA	NA	122	11	172	13	21	85	45.3	NA	14.6	4.7	4.7	NA	2375	30.3	32.2	94	435	10.4	2	1685	138	295	4.82
1	33.06575342465754	69	0	1	180	0	0	0	0	1	0	0	21	NA	27	4.9	703	32	179	NA	10.1	181	21.4	42	NA	129	172	9.338	86	14.4	8	85	NA	63	NA	4.9	3.9	100	1762	30.2	33.9	89.1	322	11.4	2	2355	138	235	NA
1	44.35342465753425	70	0	1	140	0	0	0	0	1	0	0	28	NA	28	4.3	395	29	84	NA	9.4	153	13.8	41	NA	139	NA	7.775	62	14	18	91	43.7	50	15.1	4.8	4.8	91	1243	31.6	34.6	91.4	277	10.4	1.9	2512	141	207	4.78
2	57.00821917808219	71	0	1	161	0	0	0	0	1	0	0	27	NA	27	NA	754	0	196	0.2	9.2	NA	10.4	NA	NA	NA	NA	NA	66	NA	NA	83	NA	52	NA	5.1	4.8	62	NA	NA	33.6	95	NA	NA	NA	NA	NA	204	5.3
1	44.64109589041096	62	1	0	128	0	0	0	0	1	0	0	12	NA	18	NA	437	0	NA	NA	NA	163	13.8	72	211	100	NA	NA	83	NA	NA	86	40.3	60	13.3	5	NA	92	1900	31.7	33.1	95.9	400	11	2.2	3100	NA	282	4.2
1	40.8027397260274	64	1	0	119	0	0	0	0	1	0	0	17	NA	19	4.3	NA	30	NA	NA	9.4	168	NA	58	NA	150	NA	NA	32	NA	NA	95	39	84	12.9	NA	4	71	1380	32	33.1	96.8	340	10.8	NA	1910	138	207	NA
2	37.50958904109589	71	0	1	NA	0	0	0	0	1	0	0	17	NA	25	4.5	602	41	104	NA	9.7	145	20.6	63	NA	163	169	8.887	42	17.6	13	NA	NA	59	NA	4.8	3.8	73	1765	31	33.4	92.7	396	11.4	2.1	NA	140	243	5.36
2	60.73150684931507	61	1	0	222	0	0	0	0	1	0	0	29	NA	25	4.3	437	71	89	NA	9.8	218	12.3	30	NA	221	81	NA	20	11.3	NA	96	39.2	65	13.4	5.6	4.4	129	1142	28.4	34.2	NA	484	10.2	2.2	2782	139	243	4.7
2	47.38082191780822	68	0	1	175	0	0	0	0	1	0	0	NA	NA	NA	4.7	NA	23	NA	NA	9.7	248	NA	NA	NA	NA	NA	6.379	NA	NA	37	90	45	40	15.4	5.5	NA	169	2012	30.3	34.2	88.4	616	9.3	NA	4181	NA	288	5.09
1	55.07123287671233	68	0	1	166	0	0	0	0	1	0	0	36	NA	30	4.5	596	32	156	NA	9.8	230	15.8	70	NA	132	112	8.931	86	19.8	31	84	44.9	65	15.2	5.2	4.4	145	1868	31.7	33.9	93.5	484	9.4	NA	1484	139	297	4.8
1	47.53424657534247	69	0	1	182	0	0	0	0	1	0	0	16	NA	15	NA	NA	NA	NA	NA	9.1	153	NA	NA	NA	NA	NA	NA	NA	NA	NA	94	NA	NA	NA	NA	4	NA	NA	NA	NA	NA	NA	NA	NA	NA	137	NA	NA
2	47.53424657534247	69	0	1	182	0	0	0	0	1	0	0	NA	NA	NA	NA	NA	NA	NA	NA	NA	NA	NA	NA	NA	NA	NA	NA	NA	NA	NA	NA	NA	NA	NA	NA	NA	NA	NA	NA	NA	NA	NA	NA	NA	NA	NA	NA	NA
1	27.17808219178082	NA	1	0	122	0	0	0	0	1	0	0	13	NA	21	4.7	330	29	75	NA	9.9	188	9.8	29	111	120	113	NA	14	17.7	20	77	40	NA	13.1	5.1	4.6	65	1220	30	32.8	91.7	422	11	2.1	3910	139	214	4.36
2	68.42465753424658	NA	0	1	154	0	0	0	0	1	0	0	NA	NA	NA	NA	NA	NA	NA	NA	NA	NA	NA	30	NA	NA	NA	NA	NA	NA	NA	NA	NA	NA	NA	NA	NA	NA	NA	NA	NA	NA	NA	NA	NA	NA	NA	NA	NA
1	41.92328767123288	NA	0	1	152	0	0	0	0	1	0	0	32	NA	35	5	923	30	NA	NA	NA	214	10	51.3	NA	60	77	NA	27.66	NA	20	81	43.2	70	14.2	5.2	NA	129.2	2120	30.1	32.9	91.7	570	10.6	NA	1990	139	260	4.71
1	47.865753424657534	NA	1	0	152	0	0	0	0	1	0	0	NA	NA	NA	4.2	NA	29	NA	NA	NA	205	NA	NA	81	317	108	NA	NA	NA	19	77	39.2	NA	13.1	4.7	NA	86	2011	31.2	33.4	93.3	475	11.1	NA	1968	NA	192	4.2
2	50.2027397260274	NA	1	0	116	0	1	0	0	0	0	0	32	NA	25	4.8	1076	10	96	NA	9.38	NA	17.4	48.8	140.7	160	123.09	NA	169	15.4	21	91.6	44	NA	13.8	NA	4.1	148	1810	32	NA	NA	550	9.2	2.06	2850	138.8	234	4.31
2	24.994520547945207	NA	1	0	125	0	0	0	0	1	0	0	NA	NA	NA	NA	NA	30	NA	6.5	NA	NA	NA	NA	NA	190	NA	NA	NA	NA	NA	87	NA	NA	NA	NA	4.4	NA	1420	30.5	33.5	91	260	NA	NA	2390	138	245	NA
1	78.27123287671233	69	0	1	180	0	0	0	0	1	0	0	NA	NA	NA	NA	NA	38	86	NA	9.5	240	NA	57	NA	139	NA	NA	109	7.3	NA	NA	NA	40	12.6	5.8	NA	166	1819	NA	34.3	97.6	413	9.4	1.9	2390	NA	231	NA
1	75.76986301369863	68	0	1	177	0	0	0	0	1	0	0	21	NA	24	4.2	493	61	114	NA	9.2	NA	8.3	36	NA	219	93	7.74	152	21.3	34	97	44.8	82	15.4	5.2	4.6	NA	1984	32.1	34.4	93.3	541	11	2.1	2295	139	269	4.8
2	66.05753424657534	68	0	1	140	0	0	0	0	1	0	0	12	NA	17	4.8	767	28	98	NA	9.7	250	15.2	33	NA	48	107	6.83	101	19.6	8	94	45.3	84	15.2	5.1	4.2	148	1148	30.8	33.6	91.9	408	11.3	2.2	2368	140	NA	4.93
2	41.92328767123288	NA	0	1	152	0	0	0	0	1	0	0	32	NA	35	5	923	30	NA	NA	NA	214	10	51	NA	NA	NA	NA	28	NA	20	80	NA	70	NA	5.2	NA	129	NA	NA	NA	NA	NA	NA	NA	NA	139	NA	NA
2	47.15890410958904	70	0	1	179	0	0	0	0	1	0	0	20	NA	28	NA	NA	NA	NA	NA	NA	222	NA	NA	NA	NA	NA	NA	NA	NA	NA	NA	NA	88	NA	NA	NA	122	NA	NA	NA	NA	NA	NA	NA	NA	NA	NA	NA
1	36.175342465753424	64	1	0	135	0	0	0	0	1	0	0	NA	NA	NA	NA	NA	49	107	NA	10	212	NA	25	NA	81	NA	NA	32	13.5	NA	84	45.8	84	15.4	NA	NA	109	1344	32.2	33.6	95.6	238	10.7	2.3	1789	NA	188	4.79
1	39.02739726027397	62	1	0	150	0	0	0	0	1	0	0	NA	NA	32	4.7	373	59	NA	NA	9.5	209	7.7	33	147	370	132	NA	22	10.7	15	91	44.2	66	15	4.8	4.3	121	2213	30	33.9	88.4	666	10.7	1.8	4092	NA	339	5
2	27.09041095890411	77	0	1	194	0	0	0	0	1	0	0	14	NA	19	4.9	400	NA	85	NA	10.1	151	12.8	28	NA	NA	158	13.164	86	16.4	11	80	NA	74	NA	4.8	4.5	64	NA	NA	NA	NA	NA	NA	2.1	NA	139	NA	NA
2	54.48219178082192	70	0	1	177	0	0	0	0	1	0	0	13	NA	22	NA	536	50	136	NA	NA	NA	17.6	34	NA	99	137	10.296	216	10.7	13	87	44.9	NA	14.6	5.2	5	NA	NA	31.1	32.5	95.5	341	9.7	2	NA	140	265	4.7
2	51.11506849315069	64	1	0	178	1	0	0	0	0	0	0	18	NA	23	4.5	626	NA	112	NA	10	199	10.6	33	76	NA	NA	NA	NA	24	27	99	NA	NA	NA	5.2	NA	85	NA	NA	NA	NA	NA	NA	2	NA	140	NA	NA
1	37.221917808219175	64	1	0	134	0	0	0	0	1	0	0	19	NA	24	4.7	505	18	107	NA	9.8	164	NA	50	175	104	158	NA	64	21	14	NA	43.3	92	14.6	5.1	4.6	NA	2324	30.2	33.7	89.5	384	11.1	2.1	3270	138	249	4.84
1	32.728767123287675	65	1	0	150	0	0	0	0	1	0	0	22	NA	21	4.3	302	0	118	NA	NA	190	15.1	49	118	100	114	NA	53	24	16	100	43.9	61	13.9	5.4	NA	106	1900	30.6	31.7	96.2	300	12	2	3700	143	232	4.56
1	39.55342465753424	73	0	1	174	0	0	0	0	1	0	0	20	NA	17	4.8	763	50	75	NA	9.7	160	16.6	49	NA	99	66	7.224	83	16	15	95	46.8	46	15.7	5.6	4.4	97	2365	28.9	33.5	86.2	468	11	2.2	2519	142	232	5.43
2	45.95890410958904	71	0	1	165	0	0	0	0	1	0	0	NA	NA	NA	4.8	NA	20	NA	NA	9.8	185	NA	NA	NA	59	NA	5.655	NA	NA	18	87	42.7	53	13.6	5.5	NA	117	2074	NA	31.9	NA	663	NA	NA	3686	NA	218	5.22
1	42.706849315068496	64	1	0	123	0	0	0	0	1	0	0	16	NA	14	NA	NA	58	65	NA	NA	NA	21.3	40	69	151	66	NA	29	NA	NA	NA	45.5	NA	15.3	NA	NA	NA	1757	31.4	33.6	93.4	244	11.7	2	3590	NA	275	4.87
1	32.794520547945204	NA	0	1	191	0	0	0	0	1	0	0	19	NA	16	4.7	284	0	88	NA	9.7	141	11.3	21	NA	NA	65	5.467	238	15	14	84	45.1	NA	15	5.1	4.2	93	1500	30.6	33.3	92.1	NA	12	2.2	2800	NA	252	4.9
1	42.40547945205479	NA	1	0	NA	0	0	0	0	1	0	0	15	NA	NA	4.7	394	0	NA	3	NA	197	10.2	30	85	100	NA	NA	45	7.4	26	81	41	82	13.4	5.1	4.4	104	1400	30	NA	92	300	NA	NA	2200	140	215	4.5
2	60.391780821917806	73	0	1	182	0	0	0	0	1	0	0	17	NA	26	4.5	630.075	50	107	NA	NA	201.544	10.064	68.102	NA	200	139.665	6.778	NA	15.137	9	82.883	42	50.965	14.1	NA	NA	133.591	2200	31	33.7	91	400	9.6	2.238	2100	143	265	4.6
1	33.44931506849315	70	0	1	140	0	0	0	0	1	0	0	NA	NA	NA	4.7	NA	0	NA	NA	10.1	164	NA	NA	NA	100	NA	4.823	NA	NA	15	85	47.7	63	16	5.1	NA	95	1400	31.9	33.4	95.4	NA	11	NA	1700	NA	209	5.01
1	41.273972602739725	67	0	1	175	0	0	0	0	1	0	0	25	NA	24	4.6	1274	0	192	NA	9.6	156	NA	71.9	NA	NA	104	NA	NA	NA	NA	93	43.3	69	14.7	5.1	4.3	78	1600	32	33.9	94	400	NA	NA	2400	143	188	4.59
2	43.92602739726028	NA	0	1	189	0	0	0	0	1	0	0	44	NA	32	5	NA	40	190	NA	9.3	247	NA	42	NA	40	NA	8	123	NA	20	105	44	87	15.4	NA	4.4	130	2000	30	34.8	86	400	NA	NA	1700	137	218	5.1
2	45.32054794520548	72	0	1	151	0	0	0	0	0	1	0	45	NA	39	4.4	1104	100	419	NA	9.8	227	NA	46.4	NA	200	70	13.58	NA	20	NA	85	46.1	63	15.3	5.4	5	149	1900	30.7	33.2	92	300	NA	NA	2500	NA	275	4.99
2	43.53150684931507	62	1	0	129	1	0	0	0	0	0	0	17	NA	23	4.3	506	50	86	NA	9.3	153	11.9	21	147	40	NA	NA	32	12.9	10	80	39.3	73	13.3	5	4.5	71	1757	30.3	33.8	89.5	NA	11.8	2.1	1555	137	302	4.39
2	44.57534246575342	NA	0	1	163	0	0	0	0	1	0	0	34	NA	27	4.6	501	NA	238	NA	9.4	158	17.4	46	NA	NA	86	NA	NA	NA	16	86	NA	50	13.7	5.6	NA	96	NA	NA	NA	97.8	NA	NA	NA	NA	139	282	5.1
1	35.12054794520548	NA	0	1	NA	0	0	0	0	1	0	0	NA	NA	21	4.6	639	70	112.2	NA	9.8	215.83	13.507	37	NA	260	136	NA	NA	7.9	10	80.54	45	55.212	15.2	5.2	3.9	159.073	2620	NA	34	NA	440	10.7	2.1	2590	NA	242	NA
1	53.31506849315068	66	1	0	124	0	0	0	0	1	0	0	NA	NA	NA	NA	NA	0	NA	NA	NA	210.811	NA	NA	66.6	100	NA	NA	NA	NA	NA	90.09	37.3	91.506	12.7	NA	NA	105.405	1900	NA	34	98	400	NA	NA	NA	NA	220	NA
1	30.495890410958904	NA	0	1	182	0	0	0	0	1	0	0	NA	NA	23	4.8	NA	NA	51	NA	9.8	174	NA	32	NA	200	162	NA	NA	NA	NA	81	NA	46	15.9	NA	3.8	104	2300	30	NA	87	400	NA	2.2	3300	142	243	5.2
1	41.45753424657534	67	0	1	165	0	0	0	0	1	0	0	14	NA	20	4.8	390	50	137	NA	9.4	184	10.1	NA	NA	112	77	7.728	76	18.8	12	76	47.9	60	15.9	5	NA	107	1340	30.2	33.2	90.9	436	10.8	2.2	NA	138	205	5.27
1	34.728767123287675	NA	0	1	176	0	0	0	0	1	0	0	24.6	NA	25.2	4.2	542	NA	NA	NA	9.2	154.44	NA	54.882	NA	NA	61.453	NA	70	9.267	16.8	91.892	41	61.776	13.9	5.4	3.8	84.942	NA	30	NA	89	NA	NA	1.849	NA	139	173	4.6
1	59.55342465753424	75	0	1	202	0	0	0	0	1	0	0	NA	NA	NA	NA	NA	NA	NA	NA	NA	NA	NA	NA	NA	NA	NA	NA	NA	NA	NA	NA	NA	NA	15.8	NA	NA	NA	NA	NA	NA	NA	NA	NA	NA	NA	NA	NA	NA
1	30.457534246575342	69	0	1	153	0	0	0	0	1	0	0	18	NA	14	4.7	559.615	40	96	NA	9.16	161.39	19.657	58.488	NA	NA	78.212	7.576	142	8.87	10	88.288	44	59.459	15	5.4	NA	88.417	1900	30	34.3	88	300	10.7	2.068	1700	139	196	5
1	33.42739726027397	NA	0	1	167	0	0	0	0	1	0	0	NA	NA	NA	NA	NA	NA	NA	NA	NA	NA	NA	NA	NA	NA	NA	NA	NA	NA	NA	NA	NA	NA	15.1	NA	NA	NA	NA	NA	NA	NA	NA	NA	NA	NA	NA	NA	NA
2	29.03013698630137	67	1	0	120	0	0	0	0	1	0	0	20	NA	20	4.3	523	40	149	NA	9	199	19.3	34	207	200	56	NA	43	12.4	9	78	41.6	69	13.9	5	4.2	106	2702	31.4	33.4	94.1	359	10.9	2.1	2400	139	257	4.42
1	36.52328767123288	NA	0	1	156	0	0	0	0	1	0	0	23	NA	31	NA	969	40	213	NA	9.8	147	13.5	48	NA	119	90	10.619	42	20.6	10	83	46.7	72	15.1	4.7	NA	62	1581	29.8	32.3	92.1	NA	12.2	2.3	NA	139	162	5.07
1	53.06849315068493	69	0	1	177	0	0	0	0	1	0	0	NA	NA	NA	4.6	NA	0	NA	NA	NA	182	NA	NA	NA	100	NA	8.947	NA	NA	30	86	42.6	74	13.1	4.8	NA	95	2000	30	NA	97.8	400	12	NA	3000	NA	233	4.35
2	48.67123287671233	70	0	1	NA	0	0	0	0	1	0	0	NA	NA	NA	NA	NA	NA	NA	NA	NA	NA	NA	NA	NA	NA	NA	NA	NA	NA	NA	95	NA	68	NA	NA	NA	NA	NA	NA	NA	NA	NA	NA	NA	NA	NA	NA	NA
2	64.4876712328767	71	0	1	177	0	0	0	0	1	0	0	NA	NA	NA	NA	NA	41	141	NA	9.6	162	NA	NA	NA	62	NA	NA	52	24	NA	100	46.1	56	15.7	5.7	NA	85	1435	32.1	34.1	94.3	361	10.9	2.4	2202	NA	212	4.89
1	43.36986301369863	58	1	0	130	0	0	0	0	0	1	0	NA	NA	NA	NA	520	59	83	NA	NA	NA	11.1	26	54	NA	111	NA	29	NA	NA	NA	39.4	NA	13	NA	NA	NA	1776	31.2	33	94.5	378	9.8	2	3269	NA	258	4.17
1	41.79726027397261	62	1	0	120	0	0	0	0	0	0	1	NA	NA	NA	NA	NA	22	NA	NA	NA	224	NA	53	NA	173	NA	NA	NA	NA	NA	79	NA	79	NA	NA	NA	129	1354	NA	NA	NA	223	NA	NA	1829	NA	NA	NA
1	30.51780821917808	NA	0	1	127	0	0	0	0	1	0	0	21	NA	31	4.7	413	50	NA	0.5	9.2	172	8.1	30.5	NA	NA	117	NA	102	9.2	29	84	41.2	67	13.7	5.1	4.2	97.4	1230	28.1	33.3	84.6	310	10.9	2.1	3000	139	239	4.87
1	38.31780821917808	70	0	1	137	1	0	0	0	0	0	0	NA	NA	NA	NA	NA	NA	NA	NA	NA	NA	NA	NA	NA	NA	NA	NA	NA	NA	NA	NA	NA	NA	NA	NA	NA	NA	NA	30	32	87	NA	NA	NA	NA	NA	210	4.7
1	38.84109589041096	70	0	1	425	0	0	0	0	1	0	0	47	NA	23	4.1	456	21	NA	NA	9.2	181	10.9	40	NA	90	82	4.384	164	10.2	NA	94	42.9	40	14.7	5	4.2	104	1111	31.7	34.3	92.5	431	10.7	2	2448	140	244	4.64
2	32.397260273972606	70	1	0	182	0	0	0	0	1	0	0	11	NA	18	4.2	355	39	133	NA	9	151	11.5	20	259	98	138	NA	15	12.1	8	85	37.4	57	12.5	5.2	4.5	81	1586	32.6	33.4	97.4	259	9.7	2	1519	NA	232	NA
1	37.5972602739726	73	0	1	195	0	0	0	0	1	0	0	29	NA	33	4.5	289	21	202	NA	9.9	180	12.9	28	NA	127	126	9.256	63	21.6	31	92	42.7	51	14.6	5	4.8	109	1628	30.4	34.2	89	349	12.3	2.1	1976	140	175	4.8
2	56.21643835616438	70	0	1	169	0	0	1	0	0	0	0	23	NA	23	4.2	484	51	112	NA	9.7	202	11.6	70	NA	194	111	6.237	44	13.1	23	83	48.3	65	16.1	5.2	4.5	121	2504	30.6	33.3	91.7	352	11.5	1.9	1999	142	214	5.27
1	38.86849315068493	NA	0	1	160	0	0	0	0	1	0	0	15	NA	18	4.8	391	21	107	NA	9.5	169	21.5	42	NA	98	95	5.912	76	17.4	9	76	42.5	49	14.2	5.3	NA	99	2095	30.9	33.4	92.6	398	10.7	2.1	1488	139	183	4.59
1	30.747945205479457	72	0	1	146	0	0	0	0	0	1	0	NA	NA	NA	5	NA	60	NA	NA	NA	182	NA	NA	NA	80	NA	4.03	NA	NA	NA	78	46.4	54	15.8	4.8	NA	112	1755	32.2	34.1	94.5	335	11.7	NA	2770	NA	185	4.91
2	74.9972602739726	72	0	1	173	0	0	0	0	1	0	0	24	NA	32	4.8	575	82	227	NA	9.7	175	10.3	69	NA	291	157	8.899	76	15.1	9	88	45.1	55	14.4	5.5	4.6	105	2015	29.8	31.9	93.2	520	11	1.9	2193	140	225	4.84
2	32.794520547945204	61	1	0	110	0	0	0	0	0	1	0	NA	NA	NA	4.1	NA	72	NA	NA	NA	176	NA	NA	97	312	54	NA	NA	NA	14	97	39.3	77	13.1	5.3	NA	87	1448	31	33.3	92.9	292	8.7	NA	1876	NA	NA	4.23
1	50.42191780821918	66	1	0	144	0	0	0	0	0	1	0	NA	NA	NA	NA	NA	NA	NA	NA	NA	NA	NA	NA	NA	NA	NA	NA	NA	NA	NA	NA	43.7	NA	14.6	NA	NA	NA	NA	33	33.4	NA	NA	NA	NA	NA	NA	289	4.4
1	46.81643835616438	NA	0	1	178	0	0	0	0	1	0	0	33	NA	37	NA	582.65	NA	119	NA	9.88	155.984	21.782	67.501	NA	NA	87.151	1.34	31	7.414	14	94.234	46	54.826	15.146	5.3	4.5	89.189	NA	29.483	32.544	90.4	NA	11.7	NA	NA	140	191	5.1
1	38.9041095890411	66	1	0	173	0	0	0	0	1	0	0	48	NA	29	4.3	NA	NA	NA	NA	9.1	179	NA	NA	NA	NA	NA	NA	NA	NA	NA	85	NA	49	NA	NA	4.5	112	NA	NA	NA	NA	NA	NA	NA	NA	141	NA	NA
1	41.88219178082192	NA	0	1	NA	0	1	0	0	0	0	0	13	NA	NA	4.5	421	20	100	NA	9	144	9.1	28	NA	50	112	NA	221	8.6	NA	90	45.4	48	15.2	5.4	4.1	82	1660	30.6	33.5	91.3	400	11.3	2	1900	140	207	5
1	49.4	68	1	0	127	0	0	0	0	1	0	0	NA	NA	NA	NA	400	NA	124	1	9.6	142	10.8	47	NA	NA	NA	NA	19	20.3	11	78	42.9	70	13.5	5.2	4.8	65	NA	31	NA	NA	NA	NA	1.8	NA	137	286	NA
1	71.32876712328768	NA	0	1	134	0	0	0	0	1	0	0	NA	NA	NA	NA	NA	20	NA	NA	NA	176	NA	NA	NA	260	NA	NA	NA	NA	NA	88	38.7	64	13.3	5.5	NA	102	1620	30.9	34.4	89.8	480	NA	NA	1970	NA	262	4.3
2	39.106849315068494	68	0	1	180	0	0	0	0	1	0	0	21	NA	20	4.8	1045	30	98	NA	9.4	244	16.1	31	NA	90	127	6.213	52	24	10	86	44.8	72	14.7	5.4	4.1	148	2043	30.2	32.8	92	NA	10.1	2.1	1926	140	203	4.87
1	40.57534246575342	NA	0	1	194	0	0	0	0	1	0	0	20	NA	22	4.5	539	29	199	NA	9.3	198	13.3	34	NA	51	141	6.324	75	21.4	8	93	43.4	57	14.8	5.7	4.2	124	2223	31.4	34.1	92.1	513	12.3	2.1	2884	137	179	4.71
1	64.3890410958904	67	0	1	158	0	0	0	0	1	0	0	19	NA	29	4.1	918	31	123	NA	8.9	228	17	NA	NA	139	NA	7.993	NA	24	15	92	43.4	75	14.5	5.1	NA	136	NA	NA	33.4	NA	401	9.7	1.8	1884	139	293	5.35
2	64.3890410958904	67	0	1	158	0	0	0	0	1	0	0	19	NA	29	4.1	918	31	123	NA	8.9	228	17	NA	NA	139	NA	NA	NA	24	15	92	43.4	75	14.5	5.1	4.4	136	NA	NA	33.4	NA	401	9.7	1.8	1884	139	293	5.35
1	31.56986301369863	69	0	1	170	0	0	0	0	1	0	0	19	NA	17	4.6	798	32	92	NA	9.7	154	12.4	NA	NA	270	78	8.216	110	20	19	96	43.8	NA	15	5.3	4.5	101	1744	31.1	34.2	90.9	491	9.7	1.9	2862	137	291	4.82
1	51.67671232876712	NA	0	1	213	0	0	0	0	1	0	0	NA	NA	NA	NA	NA	100	NA	NA	NA	158.301	NA	NA	NA	100	NA	NA	NA	NA	NA	NA	40	NA	14.1	NA	NA	NA	2200	31	NA	88	400	NA	NA	2800	NA	197	4.55
1	39.99452054794521	70	0	1	210	0	0	0	0	1	0	0	21	NA	20	4.6	385	0	110	NA	9.8	172	8.3	NA	NA	NA	73	7.046	243	14.9	14	89	NA	51	16.1	NA	4.1	100	1500	32.7	32.4	NA	300	11	2.3	4100	141	210	4.93
1	41.91232876712328	63	1	0	167	0	0	0	0	1	0	0	NA	NA	NA	NA	NA	NA	NA	NA	NA	198	NA	NA	NA	NA	NA	NA	NA	NA	NA	NA	NA	54	NA	5.3	NA	132	NA	NA	NA	NA	NA	NA	NA	NA	NA	NA	NA
2	48.93424657534246	65	1	0	125	0	0	0	0	1	0	0	NA	NA	NA	NA	NA	NA	NA	NA	NA	NA	NA	NA	NA	NA	79	NA	28	NA	NA	NA	NA	NA	NA	NA	NA	NA	NA	NA	NA	NA	NA	NA	NA	NA	NA	NA	NA
2	32.8054794520548	75	0	1	172	0	0	0	0	1	0	0	NA	NA	NA	NA	NA	49	94	NA	10	143	NA	36	NA	323	NA	NA	28	12.3	NA	88	43.3	59	15	5.2	NA	70	1740	29.8	34.6	85.9	323	12.3	2.1	NA	NA	176	5.04
1	46.87397260273973	61	1	0	155	0	1	0	0	0	0	0	18	NA	23	NA	733	60	79	NA	NA	NA	17.5	44	130	201	117	NA	139	NA	NA	NA	42	NA	13.9	NA	NA	NA	2124	30.3	33.1	91.7	623	9.9	2	3692	NA	NA	4.58
2	54.88493150684931	NA	0	1	207	0	0	0	0	1	0	0	35	NA	30	NA	NA	NA	190	0.5	NA	NA	NA	NA	NA	NA	NA	NA	NA	NA	40	106	NA	NA	15.3	NA	4.5	NA	NA	NA	NA	NA	NA	NA	NA	NA	137	NA	NA
2	43.62465753424657	71	0	1	195	0	0	0	0	1	0	0	16	NA	18	4.8	1007	31	120	NA	10	219	18.3	41	NA	122	126	5.841	92	19.3	11	82	46.2	47	15.9	5	4	149	1596	29.9	34.4	86.8	434	10.9	2.1	2917	136	275	5.32
1	33.6958904109589	68	1	0	135	0	0	0	0	1	0	0	NA	NA	NA	NA	NA	NA	NA	NA	NA	NA	NA	NA	NA	NA	NA	NA	29	NA	NA	NA	NA	NA	NA	NA	NA	NA	NA	NA	NA	NA	NA	NA	NA	NA	NA	NA	NA
2	58.221917808219175	67	0	1	170	0	0	0	0	1	0	0	16	NA	30	4.6	511	30	171	NA	9.5	192	10	37	NA	59	NA	7.755	41	18.7	11	85	42.2	52	14.1	4.9	4.7	121	1472	31.2	33.4	93.4	307	11.7	2.1	1432	139	167	4.52
1	61.44109589041096	62	1	0	136	0	0	0	0	1	0	0	32	NA	28	4.2	1011	21	117	NA	9.2	169	13	NA	117	30	111	NA	95	17.7	17	92	41.2	62	13.9	5	4.5	91	1023	30	33.7	88.8	NA	9.1	2.1	1713	NA	231	4.64
1	50.515068493150686	62	1	0	120	0	0	0	0	1	0	0	NA	NA	NA	NA	NA	40	NA	NA	NA	NA	NA	NA	NA	30	NA	NA	NA	NA	NA	NA	37.7	NA	13.4	NA	NA	NA	1530	32.9	NA	92.6	360	11.9	NA	3280	NA	NA	4.07
2	50.515068493150686	62	1	0	120	0	0	0	0	1	0	0	37	NA	NA	4.4	879	30	NA	NA	9.5	225	NA	30.3	NA	40	94	NA	50	20	NA	85	39.7	NA	13.5	NA	3.9	106	1610	32.1	34	94.5	330	11.6	NA	3260	137	168	4.2
1	56.48767123287672	65	0	1	163	0	0	0	0	1	0	0	24	NA	24	4.7	NA	NA	95	NA	10.1	180	NA	NA	NA	NA	NA	NA	NA	NA	NA	90	45.6	71	15.5	NA	5	92	NA	32.2	34	94.6	NA	10.6	NA	NA	138	225	4.82
1	62.47945205479452	71	0	1	187	0	0	0	0	1	0	0	23	NA	23	4.4	NA	NA	NA	NA	9.5	178	NA	NA	NA	179	NA	NA	NA	NA	NA	NA	43.4	63	14.5	NA	NA	90	1953	30.5	33.4	91.4	NA	11.6	NA	3905	141	238	4.8
1	26.34520547945205	65	1	0	113	0	0	0	0	1	0	0	17	NA	26	4.6	796	59	86	NA	9.8	218	18.2	43	172	68	179	NA	51	24	9	75	41.1	85	13.7	4.9	NA	118	1559	32.4	33.3	97.2	226	9.7	2	NA	140	241	4.23
1	48.02465753424657	71	0	1	210	0	0	0	0	1	0	0	25	NA	25	NA	660	0	286	NA	10	217	20.2	NA	NA	59	142	7.91	NA	24	23	97	48.7	64	NA	5.5	4.6	136	1556	29.4	34.1	86.2	288	11.3	2.2	NA	138	187	NA
1	51.75616438356165	69	0	1	166	0	0	0	0	1	0	0	23	NA	24	4.4	NA	39	115	NA	9.8	NA	10.7	33	NA	230	138	NA	115	17.6	10	88	41.5	73	14.1	5.2	4.9	NA	1901	31.7	34	93.3	534	10.7	1.9	2195	137	238	4.45
1	56.71232876712329	63	1	0	NA	0	0	0	0	1	0	0	20	NA	17	4.7	310	30	82	NA	9.3	191	10.5	42	66	89	77	NA	63	14.6	10	90	40.2	49	13.5	5.4	4.2	122	1169	30.9	33.6	92	237	NA	1.9	2176	140	NA	4.37
2	48.2958904109589	74	0	1	190	0	0	0	0	1	0	0	NA	NA	NA	NA	NA	NA	NA	NA	NA	NA	NA	NA	NA	NA	NA	NA	NA	NA	NA	NA	NA	NA	NA	NA	NA	88	NA	NA	NA	NA	NA	NA	NA	NA	NA	NA	NA
1	50.83013698630137	72	0	1	214	0	0	0	0	1	0	0	30	NA	28	4.8	NA	NA	NA	NA	10.1	175	NA	NA	NA	NA	NA	NA	NA	NA	NA	83	42.6	58	13.8	NA	5	103	NA	NA	NA	NA	NA	NA	NA	NA	137	NA	NA
2	79.147945205479445	63	1	0	NA	0	0	0	0	1	0	0	32	NA	NA	4.47	NA	NA	NA	NA	NA	NA	NA	NA	NA	NA	NA	NA	NA	NA	NA	NA	NA	NA	NA	NA	NA	NA	NA	NA	NA	NA	NA	NA	NA	NA	NA	NA	NA
1	45.96438356164384	NA	0	1	198	0	0	0	0	1	0	0	NA	NA	NA	NA	NA	NA	NA	NA	NA	NA	NA	NA	NA	NA	119	NA	NA	NA	NA	NA	NA	NA	NA	NA	NA	NA	NA	NA	NA	NA	NA	NA	NA	NA	NA	NA	NA
2	45.96438356164384	NA	0	1	198	0	0	0	0	1	0	0	NA	NA	40	4.6	451	NA	NA	NA	NA	NA	NA	32	NA	NA	NA	NA	NA	NA	NA	99	NA	42	NA	5.1	NA	NA	NA	NA	NA	NA	NA	NA	NA	NA	NA	NA	NA
1	44.61643835616438	67	1	0	200	0	0	0	0	1	0	0	NA	NA	NA	NA	NA	38	118	NA	9.5	218	NA	40	NA	38	NA	NA	51	14.4	NA	79	46.6	70	15.3	5.2	NA	130	1652	30.6	32.8	93.2	389	10.9	2.2	3283	NA	267	5
2	62.18630136986302	70	0	1	163	0	0	0	0	1	0	0	23	NA	20	4.4	487	49	75	NA	9.2	157	19.1	37	NA	159	90	7.33	26	15.2	11	98	44.4	38	14.4	5.3	4.5	102	1842	31.4	32.4	96.7	470	11.4	2.1	3581	140	275	4.59
1	40.00547945205479	68	0	1	140	0	0	0	0	1	0	0	26	NA	29	4.3	535	30	242	NA	9.7	199	8.9	73	NA	61	176	6.421	49	16.3	17	86	44.1	70	14.9	5.5	4.2	116	1600	30.5	33.8	90.2	376	11.6	1.9	1733	140	195	4.89
1	48.66849315068493	64	1	0	NA	0	0	0	0	1	0	0	NA	NA	16	NA	631	29	46	NA	NA	NA	11	35	96	365	116	NA	136	NA	NA	NA	40.2	NA	13.6	NA	NA	NA	1579	32.9	33.8	97.3	446	10.5	2	2381	NA	266	4.13
2	64.81095890410958	65	0	1	135	0	0	0	0	1	0	0	33	NA	33	4.8	NA	NA	85	NA	9.7	150	NA	NA	NA	NA	NA	NA	NA	NA	NA	90	NA	66	NA	5.7	NA	75	NA	NA	NA	NA	NA	NA	NA	NA	143	NA	NA
1	53.05205479452055	NA	0	1	144	0	0	0	0	1	0	0	33	NA	34	4.4	NA	NA	NA	NA	9.4	175	NA	44.5	NA	NA	NA	NA	NA	NA	NA	96	45.8	64	15.4	NA	4.7	102	NA	30.4	33.6	90	NA	NA	NA	NA	140	241	5.07
2	45.1013698630137	70	0	1	212	0	1	0	0	0	0	0	28	NA	22	4.5	399	28	105	NA	9.3	213	NA	51	NA	60	70	7.133	209	14.1	21	81	45.7	45	15.7	4.9	4.6	147	1518	30.9	34.4	90	396	10.2	2	2599	141	243	5.08
2	40.8027397260274	64	1	0	119	0	0	0	0	1	0	0	18	NA	19	NA	525	21	49	NA	NA	NA	18.2	59	96	147	72	NA	20	19.1	20	NA	38.8	NA	13	NA	NA	NA	1358	32.1	33.5	95.8	287	11	2.3	1687	NA	258	4.05
1	59.07123287671233	74	0	1	205	0	0	0	0	1	0	0	32	NA	22	4.6	321	59	113	NA	9.6	164	15.5	35	NA	277	163	6.054	36	11.1	41	NA	43.2	52	14.6	5.8	4.6	88	2047	32.2	33.8	95.4	478	10.2	2.1	3039	137	302	4.53
1	41.87397260273973	73	0	1	184	0	0	0	0	1	0	0	NA	NA	NA	4.5	NA	39	NA	NA	9.5	146	NA	NA	NA	306	NA	7.257	NA	NA	17	83	41.8	71	13.9	5.2	NA	62	2522	31.6	33.3	95	605	11.4	NA	3029	NA	NA	4.4
2	47.01917808219178	NA	0	1	NA	0	1	0	0	0	0	0	31	NA	26	NA	NA	0	NA	NA	9.4	NA	NA	NA	NA	200	75	NA	NA	NA	14	90	48	62	15.7	5.6	4.3	NA	2200	31	32	96	600	10	2.1	2300	140	254	5
1	32.95890410958904	67	1	0	138	0	0	0	0	1	0	0	NA	NA	NA	4.3	NA	50	NA	0.3	NA	NA	9.1	45	NA	132	NA	NA	NA	NA	NA	NA	40.1	NA	13.1	5	NA	NA	2316	31.9	32.7	97.6	396	10	NA	2607	NA	237	4.1
1	35.93698630136986	NA	1	0	143	0	0	0	0	1	0	0	NA	NA	NA	NA	NA	NA	NA	NA	NA	220	NA	NA	NA	NA	NA	NA	26	NA	NA	NA	NA	NA	NA	NA	NA	114	NA	NA	NA	NA	NA	NA	2	NA	NA	NA	NA
2	41.32054794520548	NA	0	1	235	0	0	0	0	1	0	0	NA	NA	NA	4.9	NA	28	NA	NA	9.8	225	NA	NA	NA	62	NA	6.533	NA	NA	16	86	47.6	NA	15.7	5.2	NA	163	1915	28.5	33	86.5	330	9.9	NA	3265	NA	305	5.5
1	28.775342465753425	64	1	0	139	0	0	0	0	1	0	0	NA	NA	NA	NA	NA	29	189	NA	10	175	NA	38	NA	20	NA	NA	35	9.6	NA	85	38.3	47	13.4	5	NA	107	2239	30	35	85.9	279	10.8	2	2332	NA	226	4.46
1	39.05205479452055	66	1	0	139	0	0	0	0	1	0	0	14	NA	20	4.4	301	81	178	NA	9.5	171	8.5	48	129	174	93	NA	60	21.3	9	80	40.2	62	12.9	4.7	4.6	95	2220	29.1	32.1	90.7	NA	10	2	2920	137	272	4.43
1	40.79726027397261	76	0	1	222	0	0	0	0	1	0	0	NA	NA	NA	NA	NA	62	76	NA	10.1	159	NA	55	NA	130	NA	NA	206	8.6	NA	92	46.8	46	15.8	5.1	NA	94	2189	31.3	33.8	92.7	397	NA	2.4	3422	NA	185	5.05
1	56.4027397260274	65	1	0	140	0	0	0	0	1	0	0	12	NA	20	4.3	648	20	105	NA	9.2	180	12.3	26	112	140	147	NA	30	13.6	11	83	39.7	86	13.6	5.4	4.4	81	1775	32.7	34.3	95.4	325	10.1	1.8	2740	143	233	4.16
1	75.78082191780823	68	1	0	129	0	0	0	0	1	0	0	22	NA	20	4.6	661	62	NA	NA	9.5	194	10.9	NA	NA	167	106	NA	36	19.5	15	89	42.2	75	13.9	5.1	4.7	104	1494	30.8	32.9	93.6	329	11.6	2	4148	140	197	4.51
1	30.10958904109589	65	1	0	169	0	0	0	0	1	0	0	14	NA	19	4.2	369	32	59	NA	9.3	154	8.6	41	151	32	92	NA	40	18.5	8	83	41.9	79	13.5	5.1	4.3	64	1544	28.3	32.2	87.8	360	9.5	2.1	2534	141	232	4.77
2	62	71	0	1	195	0	0	0	0	1	0	0	NA	NA	NA	NA	NA	NA	NA	NA	NA	144	NA	NA	NA	NA	NA	NA	NA	NA	NA	81	NA	52	NA	NA	NA	71	NA	NA	NA	NA	NA	NA	NA	NA	NA	NA	NA
1	42.63835616438356	71	0	1	220	0	0	0	0	1	0	0	NA	NA	NA	NA	NA	62	163	NA	9.8	259	NA	35	NA	120	NA	NA	118	23.4	NA	83	44.1	61	15.4	NA	NA	168	2038	32.4	34.9	92.6	551	9.9	NA	2428	NA	202	4.76
1	55.67945205479453	NA	0	1	NA	0	0	0	0	1	0	0	17	NA	NA	NA	NA	40	NA	1.2	9.3	188	NA	NA	NA	240	NA	NA	193	NA	12	NA	44.3	50	13.3	NA	NA	111	1900	NA	NA	NA	440	11.4	NA	3000	NA	187	NA
1	45.05479452054794	73	0	1	186	0	0	0	0	1	0	0	NA	NA	NA	NA	NA	NA	NA	NA	NA	NA	NA	NA	NA	NA	NA	6	NA	NA	NA	89	46.3	43	15.8	NA	NA	69	NA	30.3	34.1	88.7	NA	9.7	NA	NA	NA	290	5.2
2	38.96438356164384	66	1	0	165	0	0	0	0	1	0	0	31	NA	29	4.3	482	10	68	NA	9	189	16.4	38.1	120	110	73	NA	48	15.47	41	81	39.2	50	12.8	5.3	4.9	129	1500	29.2	32.7	89.3	490	11.2	2	3380	139	252	4.39
1	64.64109589041095	NA	0	1	185	0	0	0	0	1	0	0	11	NA	16	4.4	391.595	30	106	NA	9.2	169.884	11.91	NA	NA	130	86.034	NA	112	NA	19	NA	41	61.776	14.2	5.1	NA	92.664	2250	NA	34.6	95.8	350	NA	NA	2600	NA	214	4.28
2	45.18082191780822	62	1	0	131	0	0	0	0	1	0	0	17	NA	18	4.2	506	71	96	NA	9.1	191	20.6	50	77	71	NA	NA	19	20.4	11	86	40.9	60	14.1	4.9	4.5	112	2694	31.9	34.5	92.5	514	10.9	1.8	4550	139	308	4.42
2	42.75068493150685	71	0	1	NA	0	0	0	0	1	0	0	25	NA	16	4.7	NA	63	NA	NA	9.8	211	NA	NA	NA	97	NA	NA	NA	NA	NA	91	NA	40	16.1	NA	4.3	144	2296	NA	32.2	85	662	11.2	NA	3823	141	240	NA
1	27.194520547945206	70	0	1	165	0	0	0	0	1	0	0	16	NA	20	4.8	628	71	117	NA	9.6	149	8	67	NA	202	110	8.525	60	12.4	11	92	46.5	50	15.8	5	4.6	88	1532	29.2	34	86	489	10.4	1.9	2406	139	299	5.41
1	62.35068493150685	71	0	1	172	0	0	0	0	1	0	0	NA	NA	NA	4.6	NA	31	NA	NA	9.5	162	NA	NA	NA	163	NA	7.075	NA	NA	24	81	47.2	NA	16.4	5.6	NA	107	1896	30.4	34.7	87.6	NA	9.7	NA	1575	NA	181	5.39
2	44.87945205479452	62	1	0	190	0	0	0	0	1	0	0	13	NA	16	NA	650	47	68	NA	9.3	178	NA	NA	80	140	170	NA	32	9.2	10	81	42.3	69	14.3	4.7	4.2	90	NA	31	33.8	91.6	460	9.8	2.2	4009	139	286	4.62
1	38.23287671232877	NA	1	0	138	0	0	0	0	1	0	0	NA	NA	NA	NA	475	100	NA	NA	NA	NA	NA	37	NA	100	NA	NA	24	NA	NA	NA	38	NA	12.9	NA	NA	NA	2200	32	34	94	300	NA	NA	2700	NA	NA	4.03
1	53.04109589041096	NA	0	1	176	0	0	0	0	1	0	0	18	NA	25	NA	534	50	59	0.1	9.5	225	18.6	41	NA	NA	91	6.954	200	NA	32	84	47.4	62	15.7	5.4	4.2	144	1670	30.5	33.1	92	400	10	2.1	3640	139	193	5.2
1	72.7041095890411	67	1	0	138	0	0	0	0	1	0	0	NA	NA	NA	NA	NA	NA	NA	NA	NA	NA	NA	NA	NA	NA	NA	NA	NA	NA	NA	NA	NA	NA	NA	NA	NA	NA	NA	NA	NA	NA	NA	NA	NA	NA	NA	NA	NA
1	27.386301369863013	66	1	0	135	0	0	0	0	0	1	0	NA	NA	16	4.4	287	40	95	NA	9.3	205	17.4	52.1	160	20	68	NA	19	16.22	10	77	39.1	NA	13	5.2	4.2	82	1650	29.5	33.2	88.9	530	10.7	1.8	NA	139	243	4.4
2	53.05205479452055	NA	0	1	144	0	0	0	0	1	0	0	NA	NA	NA	NA	NA	NA	NA	NA	9.4	175	NA	45	NA	NA	NA	NA	NA	NA	NA	96	NA	64	NA	NA	4.7	102	NA	NA	NA	NA	NA	NA	NA	NA	NA	NA	NA
1	44.79726027397261	NA	0	1	153	0	0	0	0	1	0	0	16	NA	21	4.7	516	39	183	NA	9.3	152	15.9	60	NA	151	134	5.367	39	16.2	10	76	41.2	64	13.5	5.1	NA	75	1458	30.5	32.8	93.2	374	NA	2	2279	140	162	4.42
1	54.59178082191781	74	0	1	174	0	0	0	0	1	0	0	NA	NA	NA	4.6	NA	29	NA	NA	9.5	151	NA	NA	NA	108	NA	8.148	NA	NA	NA	93	45.5	44	15.3	5.3	NA	92	1573	30.8	33.6	91.5	392	10.6	NA	2798	NA	191	4.97
1	60.30958904109589	71	0	1	187	0	0	0	0	1	0	0	30	NA	19	4.1	490	52	66	NA	9.4	199	9.5	47	NA	112	93	8.664	169	8.8	34	91	48.6	45	16	5.4	4.4	131	1514	28.7	32.9	87.1	456	11.4	2.2	2167	141	192	NA
1	52.64109589041096	72	0	1	212	0	0	0	0	0	0	1	29	NA	41	4.5	NA	28	378	NA	9.6	224	12	55	NA	80	101	6.357	53	18.9	13	95	41.9	71	14	5.5	4.6	137	1508	30.4	33.4	90.9	448	9.9	2.2	1936	140	208	4.61
1	42.97534246575343	64	1	0	138	0	1	0	0	0	0	0	NA	NA	NA	NA	NA	NA	124	NA	9.1	198	NA	34	NA	NA	NA	NA	16	16.2	NA	75	NA	87	NA	5.1	NA	95	NA	NA	NA	NA	NA	NA	2	NA	NA	NA	NA
1	33.38630136986301	NA	1	0	108	0	0	0	0	1	0	0	14	NA	21	4	724	NA	114	NA	9	NA	21.1	51	54	252	92	NA	NA	23.1	10	78	40.6	43	13.4	5	4.2	75	2218	28.8	33	87.1	454	11.7	1.9	4169	138	264	4.66
2	36.43561643835616	67	1	0	124	0	0	0	0	1	0	0	NA	NA	NA	NA	464	31	49	NA	NA	161	18.9	39	134	153	58	NA	20	12.3	8	NA	37.6	67	NA	4.7	3.9	79	NA	32.2	32.2	NA	543	12.2	2	2599	140	181	NA
1	52.88493150684931	NA	0	1	178	0	0	0	0	1	0	0	25	NA	22	4.7	350	30	128	NA	10	236	9	33	NA	40	122	NA	123	NA	36	82	41.5	85	13.8	5.2	NA	142	2000	29.8	33.3	89.6	400	10	2.1	4000	139	257	4.6
1	36.86849315068493	NA	1	0	132	0	0	0	0	1	0	0	12	NA	19	NA	NA	NA	NA	2.2	NA	146.718	NA	NA	NA	NA	NA	NA	NA	NA	NA	82.883	NA	64.865	NA	NA	NA	66.795	NA	NA	NA	NA	NA	NA	NA	NA	137	264	NA
2	68.24109589041096	69	1	0	NA	0	0	0	0	1	0	0	14	NA	16	4.6	531	41	56	NA	9.8	195	13.3	67	42	NA	121	NA	80	24	NA	88	43.3	69	14.5	5.7	4.3	109	1724	31.7	33.5	94.5	263	11	2.2	1654	138	236	4.58
1	23.32054794520548	64	1	0	110	0	0	0	0	1	0	0	20	NA	24	NA	641	41	111	NA	NA	NA	15.8	42	180	51	153	NA	NA	NA	NA	NA	38.1	NA	13.2	NA	NA	NA	1251	31.8	34.6	91.8	337	10.6	NA	1720	NA	261	4.15
1	30.068493150684933	68	1	0	123	0	0	0	0	1	0	0	15	NA	17	4.7	1056	40	110	NA	NA	246	14	45	220	119	102	NA	16	15.9	15	83	43.1	92	14	5	5	134	1228	30.1	32.5	92.7	220	NA	2	1994	142	192	4.65
1	27.627397260273973	76	0	1	211	0	0	0	0	1	0	0	23	NA	24	4.5	476.96	0	237	NA	9.72	197.297	8.145	45.268	NA	NA	94.972	6.593	150	14.519	10	86.486	46	52.51	15.6	5.2	NA	135.521	2400	30	34.1	88	500	9	2.019	1700	137	222	5.2
1	39.46849315068493	NA	0	1	NA	0	0	0	0	1	0	0	45	NA	35	4.8	397.015	40	231	0.9	9.52	154.44	9.521	NA	NA	360	NA	11.441	113	14.033	16	88.288	40	NA	13.4	NA	4.6	NA	1650	28.8	33.8	85	630	NA	1.898	2510	140	331	4.7
2	42.2054794520548	72	0	1	NA	0	0	0	0	1	0	0	30	NA	26	4.1	915	100	98	NA	9.5	171	19.8	29	NA	100	99	8.813	99	23.3	20	96	47.4	41	15.1	5.6	4.6	108	NA	32	31.8	NA	600	10	2	3300	142	287	4.71
1	28.052054794520547	69	1	0	145	0	0	0	0	1	0	0	14	NA	18	NA	701	58	70	NA	NA	NA	8.8	65	194	122	132	NA	175	NA	NA	NA	41.5	NA	13.6	NA	NA	NA	2153	29.9	32.8	91.2	619	11.3	2	4248	NA	286	4.55
2	56.18356164383562	70	0	1	165	0	0	0	0	1	0	0	14	NA	19	4.7	792	40	106	0.6	9.5	NA	NA	26	NA	230	100	NA	NA	NA	18	86	39.9	81	13.5	5.3	4.3	162	1960	31.3	33.8	92.4	530	9.4	NA	2800	143	209	4.3
1	52.52054794520548	67	1	0	152	0	0	0	0	1	0	0	NA	NA	NA	NA	NA	NA	66	NA	NA	NA	NA	NA	NA	NA	NA	NA	NA	NA	NA	NA	NA	NA	NA	NA	NA	NA	NA	NA	NA	NA	NA	NA	NA	NA	NA	NA	NA
1	43.78904109589041	67	0	1	145	0	0	0	0	1	0	0	23	NA	32	4.6	NA	0	NA	NA	9.5	152	NA	43.4	NA	100	NA	NA	NA	NA	NA	104	43.4	70	14.4	5.1	4.2	73	NA	31.1	33.2	94	400	NA	NA	1900	139	210	4.63
1	47.92054794520548	66	1	0	147	0	0	0	0	1	0	0	12	NA	21	4.1	739	100	93	5	9.3	143	14.6	NA	49.6	100	66	NA	18.9	NA	NA	87	40.4	39	13.3	NA	4.2	84	1500	29.6	32.9	89.9	400	NA	1.9	2900	139	243	4.49
2	47.59178082191781	NA	0	1	NA	0	0	0	0	1	0	0	NA	NA	NA	NA	NA	NA	NA	NA	NA	185	NA	NA	NA	NA	NA	NA	NA	NA	NA	80	NA	89	NA	NA	NA	86	NA	NA	NA	NA	NA	NA	NA	NA	NA	NA	NA
1	55.66849315068493	NA	0	1	NA	0	0	0	0	1	0	0	21	NA	NA	4.3	NA	NA	NA	NA	NA	254.826	NA	61.292	NA	NA	NA	7.983	NA	NA	15	NA	NA	52.51	NA	NA	NA	169.884	NA	NA	NA	NA	NA	NA	NA	NA	NA	NA	NA
1	32.512328767123286	66	1	0	170	0	0	0	0	1	0	0	12	NA	14	4.9	631	30	NA	NA	9.5	186	7.9	38.5	183.7	300	NA	NA	34	9.9	NA	90	39.3	55	13	5.4	4.4	117	2570	NA	33.1	NA	390	10.5	1.9	3680	140	286	4.73
1	44.18356164383562	67	0	1	165	0	0	0	0	1	0	0	17	NA	28	4.9	465	30	437	NA	9.8	241	17.7	39	NA	41	99	5.183	185	12.9	10	85	41.4	NA	13.6	5.3	4.2	121	NA	NA	32.9	NA	403	NA	2.2	NA	138	176	5.24
1	29.86027397260274	68	0	1	NA	0	0	0	0	1	0	0	16	NA	20	5	NA	0	NA	NA	9.7	174	13.7	60	NA	100	NA	NA	NA	11.9	NA	96	43.7	56	14.8	NA	4.1	107	1700	30	33.8	88.7	300	9.3	NA	1900	140	206	4.9
2	61.56438356164384	67	0	1	176	0	0	0	0	1	0	0	42	NA	23	NA	NA	0	NA	3	NA	NA	NA	NA	NA	300	NA	NA	NA	NA	NA	94	48.2	NA	14.5	5.2	4.8	NA	1410	NA	NA	89.9	310	NA	NA	2640	138	221	5.4
1	63.80821917808219	70	0	1	168	0	0	1	0	0	0	0	NA	NA	NA	4.7	NA	39	NA	NA	10	214	NA	NA	NA	39	NA	7.515	NA	NA	39	NA	43.2	86	14.9	NA	NA	112	1798	31.7	34.5	91.9	487	10.6	NA	3237	NA	197	4.7
2	32.512328767123286	66	1	0	170	0	0	0	0	1	0	0	12	NA	14	5	612	3	NA	NA	10	186	8	39	184	NA	NA	NA	34	10	NA	90	39	55	13	5	4	117	NA	28	33	NA	NA	NA	2	NA	140	286	5
2	48.41095890410959	67	1	0	155	0	0	0	0	1	0	0	16	NA	21	4	832	29	97	NA	9	170	22.5	NA	53	79	NA	NA	264	17.9	12	86	42.9	60	13.9	5.3	4.6	93	NA	31.3	32.4	96.6	490	10.8	1.8	3247	137	235	4.44
1	48.52328767123288	65	1	0	104	0	0	0	0	1	0	0	12	NA	22	NA	684	28	115	NA	NA	NA	11.1	53	42	77	180	NA	32	NA	NA	NA	40.7	NA	13.6	NA	NA	NA	2149	33	33.4	NA	490	11	2.1	4256	NA	234	4.12
2	38.31780821917808	70	0	1	137	1	0	0	0	0	0	0	NA	NA	NA	NA	NA	NA	NA	NA	NA	NA	NA	NA	NA	NA	NA	NA	NA	NA	NA	NA	NA	NA	NA	NA	NA	NA	2500	27.9	NA	NA	NA	NA	NA	4400	NA	NA	NA
2	49.36438356164384	70	0	1	200	0	0	0	0	1	0	0	29	NA	25	4.2	585	70	288	NA	9.1	164	14.8	33.7	NA	190	115	10.112	40	15.23	20	106	43.4	45	15	5.5	NA	96	1940	30	34.6	86.8	560	10.1	2	4780	139	234	5
2	56.25753424657534	73	0	1	209	0	0	0	0	1	0	0	28	NA	38	4.8	580	39	198	NA	9.2	259	14.8	40	NA	172	167	10.398	53	24	16	89	46	78	15.7	5.2	4.2	163	1638	30.3	34.1	88.8	363	10.8	2.1	1689	139	175	5.18
1	36.915068493150685	73	0	1	170	0	0	0	0	1	0	0	14	NA	19	4.4	387	100	112	NA	10	183	6.6	41	NA	NA	97	7.1	25	12.5	12	80	45.8	59	14.1	5.7	3.9	110	1400	31.5	NA	NA	300	12	1.9	2700	NA	251	4.48
1	43.75890410958904	64	1	0	118	0	0	0	0	1	0	0	15	NA	18	4.6	451	30	80	NA	9.1	155	8.5	32	73	129	97	NA	NA	24	10	NA	38.7	92	12.4	5	4.1	NA	1383	28.4	32	88.8	258	11.7	2.1	NA	138	223	4.36
1	50.55068493150685	64	1	0	118	0	0	0	0	1	0	0	19	NA	24	4.4	531	59	106	NA	9.5	193	16.9	44	66	119	115	NA	18	11.7	13	89	38.9	88	13	4.8	NA	89	1208	30.4	33.4	91.1	330	9.8	2.2	1584	140	239	4.27
1	43.75342465753425	69	0	1	175	0	1	0	0	0	0	0	32	NA	26	4.4	435	41	84	NA	9.7	234	12.8	46	NA	311	67	8.007	174	16.3	19	79	46.6	61	16.2	4.9	4.4	152	1637	30.8	34.8	88.6	464	10	2.4	2647	138	216	5.26
1	32.63013698630137	66	1	0	NA	0	0	0	0	1	0	0	11	NA	18	4.9	565	NA	90	NA	NA	181	20	26	153	161	87	NA	15	24	14	95	41.6	52	13.2	5.2	NA	105	1868	30.3	31.7	95.4	405	11.2	2.2	2056	141	302	4.36
1	42.80821917808219	63	1	0	150	0	0	0	0	1	0	0	15	NA	16	4.3	309	32	147	NA	8.9	170	14.2	NA	76	NA	183	NA	21	10.7	11	91	39.4	65	13	4.8	4.3	89	2304	29.4	33	89.1	306	11.2	1.9	1850	137	253	4.42
2	34.07397260273972	69	0	1	180	0	0	0	0	1	0	0	17	NA	19	4.3	NA	0	NA	NA	9.7	191	NA	NA	NA	100	NA	NA	NA	NA	NA	99	42	58	14.5	NA	4.8	124	2300	31	34	91	300	NA	NA	2000	142	225	4.6
2	47.84109589041096	67	1	0	140	0	0	0	0	1	0	0	16	NA	28	4.1	496	31	232	NA	9.3	164	17.5	48	49	39	159	NA	21	22.3	14	86	37.1	69	12.6	5.1	4.2	81	NA	NA	34	NA	328	11.1	1.9	NA	137	179	NA
1	35.19178082191781	NA	0	1	158	0	0	0	0	1	0	0	11	NA	19	4.7	778	21	83	NA	9.7	143	16.9	46	NA	103	171	8.8	84	12.7	17	78	44.5	57	15.1	4.8	4.2	73	1861	30.4	33.9	89.7	324	11.1	2.2	1792	138	NA	4.96
1	66.30958904109589	67	0	1	134	0	0	0	0	1	0	0	28	NA	28	4.4	411	100	142	NA	9.6	NA	19.5	40	NA	NA	163	12.803	47	19.2	21	87	47.6	NA	14.9	5.4	NA	156	NA	32.8	NA	NA	600	10	2.1	3800	142	250	4.53
1	64.42465753424658	68	0	1	163	0	0	0	0	1	0	0	26	NA	31	4.6	567	19	84	NA	9.5	NA	16.2	46	NA	82	148	4.222	172	24	14	96	42.4	55	14.4	5.4	4.6	NA	1152	30.1	34	88.7	389	10.4	2.1	3158	139	181	4.78
1	71.93698630136986	NA	1	0	NA	0	0	0	0	1	0	0	25	NA	22	4.5	NA	10	NA	1.3	NA	NA	NA	NA	NA	80	NA	NA	NA	NA	25	NA	39	NA	12.3	NA	NA	NA	2190	29.8	31.9	93	490	NA	NA	3170	142	217	4.2
2	51.038356164383565	72	0	1	155	0	0	0	0	1	0	0	NA	NA	NA	NA	NA	NA	NA	NA	NA	NA	NA	NA	NA	NA	NA	NA	NA	NA	NA	NA	NA	NA	NA	NA	NA	NA	NA	NA	NA	NA	NA	NA	NA	NA	NA	NA	NA
1	44.75342465753425	66	0	1	174	0	0	0	0	1	0	0	44	NA	28	4.6	577	50	254	NA	9.6	202	13	32	NA	81	146	7.355	190	12.8	32	98	49.2	48	15.9	5.4	4.3	136	1944	28.4	32.3	88	369	9	2.1	2057	140	274	NA
1	58.013698630136986	NA	1	0	158	0	0	0	0	1	0	0	24	NA	NA	NA	NA	30	127	NA	NA	188.803	NA	55.042	NA	60	NA	NA	NA	NA	9	102.703	41.2	81.081	14.1	5.5	4.6	99.614	1700	30.8	34.3	89.3	410	NA	NA	3300	142	220	4.59
1	34.06575342465754	61	1	0	136	0	0	0	0	0	1	0	14	NA	18	NA	NA	0	NA	NA	NA	167	NA	NA	NA	220	NA	NA	NA	NA	NA	NA	NA	89	12.3	5.5	4.1	78	2400	29	33.5	86.6	510	9.9	NA	4150	138	261	4.22
1	46.45753424657534	NA	0	1	165	0	0	0	0	1	0	0	32	NA	NA	4.7	558	60	159	NA	10	239	8.1	40	NA	190	75	NA	40	11.3	NA	85	44.9	73	15.7	NA	4.8	147	2000	30.3	35	86.7	480	10.5	1.9	3500	141	238	5.2
1	31.115068493150684	63	1	0	194	0	0	0	0	1	0	0	NA	NA	NA	4.1	566	29	75	NA	9.3	177	7.9	NA	212	360	140	NA	25	9.1	9	82	42	44	14.5	5.2	4.3	109	1659	30.6	34.5	88.6	429	10.8	1.9	3323	138	330	4.74
1	60.827397260273976	68	0	1	150	0	0	0	0	1	0	0	NA	NA	NA	4.5	679	42	NA	NA	9.1	196	16.3	47	NA	60	53	9.087	24	19	13	79	43.8	84	14.2	5	4.7	97	NA	31.2	32.4	96.3	324	10.5	2.2	1800	136	233	4.55
1	46.84657534246576	68	0	1	173	0	0	0	0	1	0	0	16	NA	22	4.3	418	0	83	NA	9.8	172	16.4	49	NA	NA	92	7.445	49	11.7	8	85	47.3	40	14.8	5.7	NA	106	1900	30.3	NA	96.9	500	12	2.1	NA	141	293	4.88
1	61.32054794520548	69	0	1	169	0	0	0	0	1	0	0	24	NA	22	4	294	39	NA	NA	9.4	224	15.6	42	NA	182	75	7.505	72	12.7	12	86	41.3	54	13.9	5.1	4.6	151	NA	30.3	33.7	90	468	9.3	2.1	1892	141	223	4.59
1	44.57260273972603	NA	0	1	202	0	0	0	0	1	0	0	NA	NA	NA	NA	NA	50	NA	NA	NA	NA	NA	NA	NA	320	83.799	NA	127	NA	NA	NA	NA	NA	12.6	5.5	NA	NA	1460	30.1	NA	88.5	NA	NA	NA	3150	NA	280	4.18
1	39.92328767123288	64	1	0	122	0	0	0	0	0	1	0	NA	NA	17	4.5	1089	49	NA	NA	9.9	222	16.5	65	141	98	54	NA	28	18.1	8	86	39.8	61	12.9	NA	NA	143	2146	28.5	32.4	87.9	372	11.7	2.1	2234	140	235	4.53
1	65.34520547945205	69	0	1	158	0	0	0	0	1	0	0	27	NA	29	4.2	1040	19	67	NA	9	183	11	54	NA	112	54	4.577	46	19.3	9	96	46.2	60	15.5	5.4	4.4	108	1014	31.3	33.5	93.3	326	11.8	2	1728	138	191	4.95
1	41.48219178082192	66	1	0	142	0	0	0	0	1	0	0	17	NA	18	4.4	NA	48	NA	NA	9.5	142	NA	NA	NA	117	NA	NA	NA	NA	NA	101	42.7	60	14.6	NA	4.3	66	1352	30.9	34.2	90.3	552	10.3	NA	4830	138	226	4.73
1	39.61095890410959	NA	1	0	NA	0	0	0	0	1	0	0	NA	NA	NA	NA	NA	NA	NA	NA	NA	196	NA	NA	NA	NA	NA	NA	NA	NA	NA	93	NA	55	NA	5.8	NA	118	NA	NA	NA	NA	NA	NA	NA	NA	NA	NA	NA
1	49.76438356164383	NA	0	1	NA	0	0	0	0	1	0	0	NA	NA	NA	NA	NA	NA	NA	NA	NA	NA	NA	NA	NA	NA	NA	NA	NA	NA	NA	NA	NA	NA	NA	NA	4.1	NA	NA	NA	NA	NA	NA	NA	NA	NA	NA	NA	NA
2	49.76438356164383	NA	0	1	NA	0	0	0	0	1	0	0	30	NA	19	NA	NA	0	80	NA	9.1	143	16.4	38	NA	100	NA	NA	118	NA	21	94	NA	46	14.8	5.4	NA	100	2400	30	NA	97	300	NA	2.1	3800	NA	235	5
2	47.632876712328766	70	0	1	184	0	0	0	0	1	0	0	22	NA	22	4.2	478	0	288	NA	9.5	175	15.3	NA	NA	200	122	8.315	48	18.2	10	99	48.8	58	15.3	NA	NA	97	NA	30.5	NA	97.4	500	12	2.1	2400	141	264	5.01
1	35.21095890410959	NA	0	1	NA	0	0	0	0	1	0	0	26	NA	34	4.7	877	49	NA	NA	9.7	205	13.9	36	NA	99	116	7.16	233	21.7	17	88	45.6	70	15.4	5.3	4.4	116	1334	31.2	33.8	92.3	NA	10.5	2.3	2117	139	205	4.94
2	46.79178082191781	63	1	0	136	0	0	0	0	1	0	0	17	NA	26	4.7	519	0	235	NA	9.7	178	6.7	NA	100	100	59	NA	30	24	NA	95	39.8	82	12.7	5.6	NA	88	1800	29.2	31.8	91.6	NA	11	2.1	4200	141	257	4.34
1	47.827397260273976	68	1	0	130	0	0	0	0	1	0	0	NA	NA	NA	4	NA	69	NA	NA	NA	213	NA	NA	56	99	67	NA	NA	NA	10	88	39.1	73	13.2	4.9	NA	124	NA	29.6	33.8	87.7	376	NA	NA	1822	NA	NA	4.46
1	47.54794520547945	70	0	1	163	0	0	0	0	1	0	0	NA	NA	NA	NA	NA	NA	NA	NA	NA	NA	NA	NA	NA	NA	NA	NA	NA	NA	NA	93	NA	62	NA	5.7	NA	128	NA	NA	NA	NA	NA	NA	NA	NA	NA	NA	NA
1	31.421917808219177	65	1	0	117	0	0	0	0	1	0	0	15	NA	16	NA	631	57	50	NA	NA	NA	21.5	25	174	101	179	NA	38	NA	NA	NA	48.3	NA	16.4	NA	NA	NA	1796	32.8	34	96.6	391	10.5	1.9	3956	NA	NA	5
1	47.01917808219178	64	1	0	139	0	0	0	0	1	0	0	17	NA	18	4	646	48	77	NA	8.9	160	12.6	63	101	78	136	NA	51	11.1	10	88	41.9	55	13.3	5.1	4.7	91	1502	28.2	31.7	88.8	326	11.8	2.3	1746	140	255	4.72
2	53.397260273972606	69	0	1	185	0	0	0	0	1	0	0	29	NA	28	4.7	NA	NA	NA	NA	NA	225	NA	NA	NA	NA	NA	NA	NA	NA	14	NA	NA	65	NA	5.4	NA	142	NA	NA	NA	NA	NA	NA	NA	NA	NA	NA	NA
1	52.38082191780822	66	0	1	150	0	0	0	0	1	0	0	42	NA	NA	4.3	709	50	NA	NA	9.2	144	13.7	57	NA	203	104	10.042	125	10.9	12	79	38.8	59	NA	4.8	4.1	70	1044	NA	NA	NA	320	NA	2.3	2885	141	223	NA
1	34.55068493150685	69	0	1	170	0	0	0	0	1	0	0	37	NA	30	4.4	976	41	135	NA	9	NA	17.1	53	NA	161	62	7.288	17	22	21	92	42.7	38	14	5.1	4.2	67	1601	29.8	32.8	90.9	455	10.3	2.2	2341	140	NA	4.7
1	39.04657534246575	75	0	1	220	0	0	0	0	1	0	0	NA	NA	NA	5	NA	41	NA	NA	NA	237	NA	NA	NA	179	NA	11.041	NA	NA	40	103	48.7	49	NA	5.6	NA	152	2173	30.5	34.1	89.4	337	10.8	NA	2372	NA	260	5.45
1	39.06575342465754	67	0	1	160	0	0	0	0	1	0	0	NA	NA	NA	NA	NA	12	146	NA	9.2	212	NA	25	NA	92	NA	NA	72	11.6	NA	82	44.3	75	14.6	4.9	NA	122	1220	28.7	33	87.2	260	10.5	2.4	2416	NA	172	5.08
1	42.01643835616439	65	1	0	155	0	1	0	0	0	0	0	NA	NA	NA	4.4	NA	63	NA	NA	NA	222	NA	NA	135	161	57	NA	NA	NA	9	88	40.4	58	12.9	5	NA	145	NA	28.3	31.9	88.6	392	12	NA	2912	NA	228	4.56
1	52.02465753424657	61	1	0	115	0	0	0	0	1	0	0	20	NA	25	NA	483	20	89	NA	NA	NA	13.5	NA	36	39	129	NA	37	NA	NA	NA	39.8	NA	13.1	NA	NA	NA	2318	29	32.9	88.1	441	10.9	2.1	2083	NA	238	4.52
1	39.87397260273973	73	0	1	176	0	0	0	0	1	0	0	NA	NA	NA	4.8	NA	50	NA	NA	9.5	241	NA	NA	NA	180	NA	5.073	NA	NA	17	85	40.5	NA	13.9	5.2	NA	131	1285	30.5	34.3	89	302	9.7	NA	1782	NA	188	4.55
1	59.32876712328767	72	1	0	200	0	0	0	0	1	0	0	NA	NA	NA	NA	NA	NA	NA	NA	NA	NA	NA	NA	NA	NA	NA	NA	NA	NA	NA	84	NA	NA	NA	NA	NA	NA	NA	NA	NA	NA	NA	NA	NA	NA	NA	NA	NA
1	40.13424657534247	67	1	0	127	0	0	0	0	1	0	0	13	NA	17	NA	637	48	73	NA	NA	NA	10	59	89	101	179	NA	17	NA	NA	NA	38.4	NA	13.2	NA	NA	NA	1373	31.1	34.4	90.6	378	10.7	2.2	2499	NA	172	4.24
2	59.32876712328767	72	1	0	200	0	0	0	0	1	0	0	NA	NA	NA	NA	NA	NA	NA	NA	NA	NA	NA	NA	NA	NA	NA	NA	NA	NA	NA	80	NA	NA	NA	NA	NA	NA	NA	NA	NA	NA	NA	NA	NA	NA	NA	NA	NA
1	55.25479452054795	69	0	1	175	0	0	0	0	1	0	0	24	NA	22	4.5	390.24	50	79	NA	9.6	233.977	NA	42.864	NA	100	100.559	10.556	117	8.782	17	95.495	43	44.402	14	5.7	NA	167.181	1400	30	32.6	91	NA	9.3	1.995	3300	140	231	4.7
2	42.02191780821918	70	0	1	150	0	0	0	0	1	0	0	22	NA	23	4.6	NA	32	NA	NA	9.3	171	NA	NA	NA	90	127	NA	NA	NA	16	87	47	45	16.1	5	3.8	103	1638	32.9	34.3	96.1	482	11.1	NA	2259	140	173	4.9
1	51.73698630136986	NA	0	1	168	0	0	0	0	1	0	0	29	NA	29	4.3	777	100	178	NA	9.8	NA	18.8	35	NA	300	68	5.321	59	21.3	18	90	47.8	64	15.2	5.6	4.6	NA	1400	28.5	31.7	89.7	600	11	2	5000	NA	328	5.33
1	41.271232876712325	NA	0	1	154	0	1	0	0	0	0	0	26	NA	33	NA	575	50	NA	1.3	9.73	184	NA	41	NA	250	134	NA	36	NA	12	77	42.2	70	13.8	NA	4.6	104.4	NA	29.3	32.7	89.6	560	8.7	1.97	1620	NA	240	4.71
2	61.43287671232877	70	0	1	167	0	0	0	0	1	0	0	NA	NA	NA	4.7	NA	21	NA	NA	NA	NA	NA	NA	NA	140	NA	9.889	NA	NA	13	95	42.8	50	14.6	5.3	NA	NA	2247	29	34.1	84.9	539	11.8	NA	4053	NA	210	5.04
1	40.10958904109589	67	0	1	179	0	0	0	0	1	0	0	NA	NA	NA	4.8	NA	41	NA	NA	9.5	162	NA	NA	NA	57	NA	8.13	NA	NA	14	NA	46.1	57	15.1	5	NA	89	1507	28.9	32.8	88.3	648	11	NA	NA	NA	215	5.22
1	49.83561643835616	69	1	0	184	0	0	0	0	1	0	0	23	NA	20	4.3	820	82	112	NA	9.3	185	18	42	85	88	165	NA	16	24	13	82	42	71	13.7	5.1	4.2	101	1821	29.9	32.6	91.7	517	10.8	2.1	3793	141	309	4.58
1	43.31780821917808	74	0	1	193	0	0	0	0	1	0	0	NA	NA	26	4.7	NA	1	NA	NA	9.7	178	NA	NA	NA	NA	91	NA	NA	NA	15	91	40.3	58	13.9	NA	NA	107	NA	30.5	34.5	89	NA	NA	NA	NA	139	208	4.6
1	35.013698630136986	66	1	0	122	0	0	0	0	1	0	0	15	NA	17	5	402	10	54	3	9.1	173	NA	27	158	70	NA	NA	37.2	11.1	18	90	39	69	12.7	5.4	4.3	101	1560	NA	32.6	84.1	280	11.1	2	2160	139	279	4.64
2	44.26301369863014	71	0	1	170	0	0	0	0	1	0	0	29	NA	NA	4.2	NA	100	NA	NA	NA	158.301	NA	NA	NA	100	NA	NA	NA	NA	NA	NA	44	69.884	14.4	5.5	4.8	80.695	1600	29.9	NA	92	300	NA	NA	2400	139	174	4.82
1	40.08493150684932	72	0	1	178	0	0	0	0	1	0	0	12	NA	15	NA	566	39	86	NA	9.8	196	9.9	46	NA	132	94	10.346	155	10.5	19	81	43.4	51	14.6	4.9	3.9	122	1887	30.4	33.6	90.4	534	10.7	2.1	2910	141	237	4.8
1	46.62739726027397	68	0	1	170	0	0	0	0	1	0	0	16	NA	19	4.5	327	18	118	NA	9.8	240	10.5	64	NA	72	66	6.346	NA	19.1	9	80	40.6	56	13.7	5.2	4.3	168	1566	29.2	33.7	86.6	390	10.3	2.2	3954	141	245	4.69
1	54.77534246575343	70	0	1	165	0	0	0	0	1	0	0	NA	NA	NA	4.5	NA	31	NA	NA	9.6	195	NA	NA	NA	91	NA	6.657	NA	NA	12	95	42.1	NA	14.5	5.1	NA	85	NA	32.2	34.4	93.6	281	11.8	NA	NA	NA	NA	4.5
1	42.64657534246575	61	1	0	115	0	0	0	0	1	0	0	25	NA	22	NA	637	50	97	NA	NA	NA	14.2	34	89	192	157	NA	62	NA	NA	NA	40.7	NA	14	NA	NA	NA	1680	NA	34.4	96.7	477	11.2	2.2	3801	NA	244	4.21
1	41.21369863013699	66	1	0	NA	0	0	0	0	1	0	0	19	NA	21	NA	585	49	118	NA	NA	NA	8.9	48	41	201	144	NA	28	NA	NA	NA	40.9	NA	13.6	NA	NA	NA	1980	30.2	33.3	90.7	387	9.8	1.9	2283	NA	258	4.51
1	49.97808219178082	69	0	1	160	0	0	0	0	1	0	0	NA	NA	NA	4.5	NA	19	NA	NA	9.3	138	NA	NA	NA	41	NA	6.064	NA	NA	8	93	43.7	56	15.1	4.9	NA	67	NA	32.4	34.6	93.8	238	11.5	NA	1733	NA	169	4.66
2	66.10958904109589	66	0	1	151	0	0	0	0	1	0	0	19	NA	23	4.3	995	92	121	NA	9.2	186	NA	58	NA	71	101	4.193	79	7.2	NA	89	37.2	58	13	5.2	3.8	114	1121	30.7	34.9	87.9	454	10.3	1.8	2461	137	202	4.23
1	22.057534246575344	NA	0	1	205	0	0	0	0	1	0	0	NA	NA	16	4.6	453	60	118	NA	NA	243	8.1	38	NA	160	162	NA	68	NA	15	94	NA	73	16.1	5.3	4.3	135	1970	29.1	32.5	89.7	460	10.6	1.9	2400	141	NA	5.5
2	47.24383561643835	69	0	1	NA	0	0	0	0	1	0	0	30	NA	32	4.8	316	38	150	NA	10.1	166	13	36	NA	70	143	8.85	51	18.8	15	82	44.3	54	14.9	5.2	4.3	98	2603	29.9	33.6	88.8	410	9.7	2.1	2279	141	223	4.99
1	70.9972602739726	NA	0	1	NA	0	0	0	0	1	0	0	21	NA	24	4.2	NA	50	NA	NA	NA	NA	NA	NA	NA	60	NA	NA	NA	NA	12	90.09	42	NA	14.3	NA	4.1	NA	1570	30.2	34	89	470	NA	NA	3600	NA	296	4.7
1	31.660273972602734	69	0	1	180	0	0	0	0	1	0	0	NA	NA	NA	NA	NA	40	293	NA	9.4	189	NA	59	NA	170	NA	NA	52	24	NA	82	37.6	50	13	5.1	NA	125	2140	30.8	34.6	89.1	330	12.1	2	2320	NA	219	4.22
2	38.64931506849315	66	1	0	115	0	0	0	0	1	0	0	27	NA	20	4.3	1009	28	49	NA	9.2	142	NA	56	NA	70	85	NA	34	15.7	22	NA	40.6	59	14.2	5.1	NA	70	NA	NA	35	95.3	483	10.2	2.1	3374	138	197	4.26
1	35.676712328767124	NA	0	1	NA	0	0	1	0	0	0	0	24	NA	30	4.5	317	100	NA	0.1	9.7	143	NA	NA	NA	200	140	NA	147	17.2	12	85	42	53	13.8	NA	4.5	81	2100	29	32.6	90	NA	NA	2	2600	141	225	4.7
1	46.33698630136986	68	1	0	170	0	0	0	0	1	0	0	15	NA	20	4.5	688	68	80	NA	9.5	165	8.1	35	68	211	117	NA	25	24	12	81	41.6	58	14	5.1	4.7	93	1662	29.3	33.7	87	403	10.9	2	3856	139	224	4.78
1	54.71506849315068	63	1	0	146	0	1	0	0	0	0	0	NA	NA	NA	NA	NA	41	118	NA	9.7	223	NA	NA	NA	140	NA	NA	288	7.4	NA	86	45	78	14.8	5.3	NA	127	2120	28.3	32.9	86	378	9.9	2.1	1823	NA	218	5.23
1	33.44931506849315	65	1	0	185	0	0	0	0	1	0	0	32	NA	28	NA	NA	30	NA	NA	8.9	224	NA	55.9	NA	130	NA	NA	61.6	NA	NA	86	41.4	69	13.8	NA	4.3	124	1900	29.2	33.3	87.5	460	11.4	1.9	3230	NA	268	4.73
1	59.24109589041096	67	1	0	137	0	0	0	0	1	0	0	NA	NA	NA	4.4	NA	29	NA	NA	NA	197	NA	NA	97	332	141	NA	NA	NA	11	84	40.8	80	14.2	5.4	NA	100	1764	31.9	34.8	91.7	311	10.1	NA	1764	NA	247	4.45
1	39.484931506849314	65	1	0	131	0	0	0	0	1	0	0	19	NA	19	4.1	471	21	NA	NA	NA	NA	NA	56	NA	29	88	NA	NA	18.7	NA	NA	38.9	NA	13.7	NA	NA	NA	1246	29.8	NA	84.6	221	9.9	NA	2583	NA	214	4.6
1	35.986301369863014	71	0	1	174	0	0	0	0	1	0	0	31	NA	26	5	530	50	158	NA	9.4	194	12.2	40.7	NA	150	78	NA	50	13.85	35	94	44.3	NA	14.9	5.5	NA	140	2100	28.8	33.6	85.5	380	11.9	2	1900	138	211	5.18
1	59.345205479452055	65	1	0	156	0	0	0	0	1	0	0	NA	NA	NA	NA	NA	39	94	NA	8.9	216	NA	53	NA	108	NA	NA	19	17.1	NA	92	40	89	13.7	5.3	NA	111	1836	31.4	34.3	91.5	378	10	2.2	1939	NA	296	4.37
2	71.32876712328768	NA	0	1	134	0	0	0	0	1	0	0	33	NA	33	4.3	NA	30	NA	NA	9.2	187	NA	NA	NA	280	NA	NA	NA	NA	10	96	39.3	62	13.4	5.6	NA	110	1600	30.7	34.1	90.1	460	NA	NA	2400	NA	264	4.4
2	72.7041095890411	67	1	0	138	0	0	0	0	1	0	0	20	NA	21	4.1	NA	0	NA	NA	9.5	NA	NA	NA	NA	70	NA	NA	NA	NA	NA	NA	42.9	NA	13.9	NA	NA	NA	1300	31.2	32.4	96.2	480	9.6	2.2	2360	138	NA	4.46
1	31.145205479452056	70	0	1	170	0	0	0	0	1	0	0	NA	NA	NA	NA	NA	NA	NA	NA	NA	NA	NA	NA	NA	NA	NA	NA	NA	NA	NA	NA	NA	NA	NA	NA	NA	NA	NA	NA	NA	NA	NA	NA	NA	NA	NA	NA	NA
2	31.145205479452056	70	0	1	170	0	0	0	0	1	0	0	14	NA	16	NA	NA	40	NA	NA	10.1	209	NA	NA	NA	100	NA	NA	NA	NA	NA	77	NA	54	NA	5.1	4.4	136	1650	31.6	33.1	95.5	460	11.6	NA	3360	NA	195	5.3
1	37.67671232876712	NA	0	1	180	0	0	0	0	1	0	0	19	NA	20	NA	NA	50	NA	NA	NA	219	NA	NA	NA	170	NA	NA	NA	NA	11	83	42.9	74	13.9	NA	5	142	2550	30.1	32.4	92.9	490	10.2	2.4	2880	140	NA	4.6
1	56.75616438356165	67	1	0	156	0	0	0	0	1	0	0	13	NA	16	4.2	427	50	48	NA	9.1	242	13.8	54	92	303	67	NA	30	24	12	82	43.2	61	13.4	5.3	4.1	160	1958	28.8	NA	92.9	413	10.5	2.3	2778	140	312	4.65
1	75.33698630136986	62	1	0	NA	0	0	0	0	1	0	0	14	NA	25	4.1	747	50	65	NA	9.1	212	19.7	50	95	160	137	NA	19	16.1	10	86	39.6	75	13.6	5	4.5	119	2660	31.2	34.3	90.8	410	9.7	2.2	1720	140	338	4.36
1	59.01917808219178	66	1	0	NA	0	0	0	0	1	0	0	27	NA	39	4.8	NA	NA	NA	NA	9.7	240	NA	NA	NA	NA	NA	NA	NA	NA	NA	87	40.8	NA	13.3	NA	4.4	80	NA	30.1	32.6	92	NA	10.2	NA	NA	139	NA	4.42
1	59.512328767123286	64	1	0	141	0	0	0	0	1	0	0	20	NA	18	4.5	746	NA	NA	NA	9.4	215	NA	40.4	NA	NA	71	NA	193	13.6	23	88	39.3	70	12.8	5.5	4.4	131	NA	29.9	32.6	92	NA	NA	NA	NA	140	303	4.28
2	42.40547945205479	NA	1	0	NA	0	0	0	0	1	0	0	NA	NA	NA	NA	NA	NA	NA	NA	NA	NA	NA	NA	NA	NA	NA	NA	NA	NA	NA	NA	NA	NA	NA	NA	NA	NA	NA	NA	NA	NA	NA	NA	NA	NA	NA	NA	NA
2	29.86027397260274	68	0	1	NA	0	0	0	0	1	0	0	22	NA	27	5	559	20	417	NA	10	188	8.5	56	NA	90	160	8.575	154	16.4	13	79	41.7	65	14.4	4.9	4.3	106	1821	30.1	34.5	87.1	269	11.2	2.1	1700	138	208	4.79
1	34.50958904109589	NA	0	1	185	0	0	0	0	1	0	0	NA	NA	NA	NA	NA	0	NA	NA	NA	NA	NA	NA	NA	100	NA	NA	NA	NA	NA	92	39.6	NA	12.9	NA	NA	NA	NA	30	33	93	550	NA	NA	3440	NA	181	4.3
2	34.50958904109589	NA	0	1	185	0	0	0	0	1	0	0	NA	NA	NA	NA	NA	0	89	1.21	9.7	NA	NA	NA	NA	100	NA	NA	NA	NA	NA	92	39.6	NA	12.9	NA	4.4	NA	NA	30	33	93	550	NA	2	3440	139	181	4.27
1	41.06027397260274	71	0	1	167	0	0	0	0	1	0	0	NA	NA	NA	4.5	NA	39	248	NA	10.1	195	15.4	36	NA	82	130	4.834	47	24	NA	100	40.6	72	13.6	4.9	NA	107	1408	29.2	33.5	87.1	507	10.1	2.2	1864	NA	231	4.66
1	44.131506849315066	69	0	1	145	0	0	0	0	1	0	0	NA	NA	NA	NA	NA	31	NA	NA	10.1	238	NA	NA	NA	41	NA	8.06	NA	NA	14	82	49.3	90	15.7	5.1	NA	129	2555	28.8	31.8	90.5	281	11.8	NA	2193	NA	238	5.45
1	46.61369863013699	67	0	1	165	0	0	0	0	1	0	0	24	NA	28	4.7	647	12	NA	NA	9.9	195	13.1	49	NA	101	140	8.292	233	20.2	11	89	45.4	67	15.7	5.1	NA	114	1104	31	34.6	89.5	398	11.3	2.2	2285	140	186	5.07
1	41.50684931506849	75	0	1	229	0	0	0	0	1	0	0	26	NA	18	4.5	381	20	77	NA	9.4	199	15.2	31	NA	82	98	10.027	135	11.3	19	87	45	NA	15.2	5.1	5	109	1760	29.5	33.8	87.2	342	10.7	2.2	2897	137	181	5.16
1	43.01643835616439	67	1	0	163	0	0	0	0	1	0	0	14	NA	19	4.4	627	38	72	NA	9.6	151	6.4	52	146	82	131	NA	NA	22.5	NA	90	41.2	56	13.9	5.4	4.2	78	2174	31.4	33.7	93	479	NA	2.1	3528	139	NA	4.43
1	34.38082191780822	68	0	1	167	0	0	0	0	1	0	0	30	NA	29	4.6	NA	29	NA	NA	9.5	190	NA	NA	NA	93	NA	NA	NA	NA	16	89	44.5	74	14.8	NA	4.6	103	2048	29.7	33.3	89.2	485	10.6	2.3	2244	139	209	5
1	46.59178082191781	70	0	1	189	0	0	0	0	0	1	0	19	NA	25	4.4	442	50	94	NA	9.1	192	19.3	33	NA	NA	118	7.493	19	17.4	13	93	44.6	89	14.9	5.1	4.8	89	1185	30.9	33.4	92.5	373	10	2.2	NA	138	190	4.82
2	49.4	68	1	0	127	0	0	0	0	1	0	0	41	NA	32	4.3	NA	0	NA	NA	NA	147	NA	46.3	NA	100	NA	NA	NA	NA	NA	95	42.6	68	14.2	5.3	NA	70	2000	32	33.4	96	300	NA	NA	2200	142	267	4.44
1	54.42191780821918	66	1	0	145	0	0	0	0	1	0	0	NA	NA	NA	NA	NA	NA	72	NA	9.1	206	NA	52	NA	NA	NA	NA	NA	7.3	NA	94	NA	78	12.9	5.3	NA	112	NA	NA	NA	NA	NA	NA	2	NA	NA	NA	NA
2	34.55068493150685	69	0	1	170	0	0	0	0	1	0	0	40	NA	NA	4.6	841	100	290	NA	9.9	NA	17.9	55	NA	100	62	9.753	19	24	24	84	47.5	NA	15.3	5.5	NA	69	1900	31.1	32.3	96.3	500	11	2	2300	142	163	4.93
1	48.61917808219178	NA	0	1	176	0	0	0	0	1	0	0	21	NA	NA	4.6	NA	NA	175	NA	9	208	NA	24	NA	NA	NA	NA	110	NA	NA	NA	NA	50	NA	NA	4.1	120	NA	NA	NA	NA	NA	NA	NA	NA	140	NA	NA
2	50.79178082191781	NA	0	1	202	0	0	0	0	1	0	0	NA	NA	NA	4.5	1050.12	70	NA	NA	9	216.216	10.788	40.06	NA	350	53.631	8.79	90	18.314	36	81.081	43	NA	14	5.5	4.2	108.108	1960	30.8	32.6	94	320	NA	NA	NA	140	276	4.6
1	51.47671232876712	68	0	1	141	0	0	0	0	1	0	0	NA	NA	NA	4.6	NA	29	NA	NA	9.6	153	NA	NA	NA	29	NA	7.284	NA	NA	12	97	39.1	75	14	5.2	NA	64	NA	32.5	NA	90.7	NA	9.5	NA	NA	NA	195	4.31
1	44.41095890410959	NA	1	0	114	0	0	0	0	1	0	0	12	NA	NA	4.1	378.045	100	159	1	9.24	169.884	16.616	33.25	180.812	NA	94.972	NA	26	9.576	NA	86.486	NA	79.923	NA	5.2	4.1	81.081	1300	32.3	NA	95	400	NA	2.287	2900	138	186	NA
2	44.41095890410959	NA	1	0	114	0	0	0	0	1	0	0	NA	NA	NA	NA	NA	NA	NA	NA	NA	NA	NA	NA	NA	NA	NA	NA	NA	NA	NA	NA	NA	NA	NA	NA	NA	NA	NA	NA	NA	NA	NA	NA	NA	NA	NA	NA	NA
1	55.38356164383562	74	0	1	NA	0	0	0	0	1	0	0	25	72	38	4.7	NA	0	NA	NA	9.3	NA	NA	NA	NA	100	NA	NA	NA	NA	NA	NA	43.6	NA	15.3	5.5	NA	NA	2000	32.8	35.1	94	400	NA	NA	2500	139	263	4.66
1	63.73424657534247	70	0	1	208	0	0	0	0	1	0	0	NA	NA	NA	NA	NA	38	112	NA	NA	227	NA	57	NA	173	NA	NA	27	11.5	NA	96	47.1	48	15.4	5.5	NA	158	1378	29.4	32.7	89.9	643	9.7	2.3	2568	NA	196	5.24
2	49.38630136986301	75	0	1	209	0	0	0	0	1	0	0	18	NA	19	4.3	986.44	50	168	NA	9.08	NA	12.996	44.066	NA	NA	100.559	6.567	278	13.901	24	86.486	42	NA	14.1	4.9	NA	87.259	1500	33	33.7	98	400	NA	2.019	2500	138	284	4.3
1	35.20821917808219	NA	1	0	130	0	0	0	0	1	0	0	11	NA	14	4.7	300	10	72	NA	9.9	142	10.1	36	70	41	130	NA	40	14	8	NA	NA	72	12.4	5.2	4.5	NA	NA	31.8	34	93.6	252	10.3	1.8	NA	139	190	NA
2	47.26849315068493	73	0	1	206	0	0	0	0	1	0	0	32	NA	33	4.1	612	31	210	NA	9.2	218	16.6	51	NA	192	142	7.788	97	15.2	16	84	42.4	52	14.3	5.2	4.1	144	NA	31.3	33.7	92.8	496	9.2	2.1	2418	NA	278	4.57
1	53.84657534246576	71	0	1	190	0	0	0	0	1	0	0	19	NA	26	4.3	400	32	133	NA	9.2	219	NA	27	NA	90	93	5.925	69	13.3	18	95	44.6	82	15.3	5.3	4.8	123	1332	29	34.3	84.6	351	11.3	1.9	2696	138	195	5.27
1	52.98082191780822	80	0	1	226	0	0	0	0	1	0	0	24	NA	29	4.5	449	29	120	NA	9.1	191	13.6	63	NA	50	79	6.887	129	12.1	NA	90	45.6	71	15.6	NA	4.4	107	1271	31.1	34.2	91	281	10	1.9	1969	139	185	5.01
1	29.265753424657536	NA	0	1	152	0	0	0	0	0	1	0	NA	NA	NA	NA	NA	NA	NA	NA	NA	177	NA	NA	NA	NA	NA	NA	NA	NA	NA	NA	NA	52	NA	5.2	4.13	111	NA	NA	NA	NA	NA	NA	NA	NA	141	NA	NA
1	39.13972602739726	70	0	1	236	0	0	0	0	1	0	0	22	NA	17	4.6	628	18	156	NA	9.3	140	NA	74	NA	41	117	7.942	246	15.5	21	91	45.1	42	15.2	4.9	4.3	83	1559	30.5	33.7	90.6	400	11.1	2.3	2581	138	NA	4.98
1	29.912328767123288	71	0	1	180	0	0	0	0	1	0	0	29	NA	24	4.7	661	79	139	NA	9.5	207	18.1	33	NA	337	117	6.954	124	11.6	24	77	NA	58	16.2	4.9	4.7	134	NA	29.8	32.7	91	528	11.6	2	2237	142	292	5.44
1	62.013698630136986	65	1	0	124	0	0	0	0	1	0	0	NA	NA	NA	4.6	NA	32	NA	NA	NA	NA	NA	NA	39	60	79	NA	NA	NA	10	83	37.9	NA	13.1	4.8	NA	144	1208	32.6	34.6	94.3	291	10.8	NA	1911	NA	197	NA
2	49.97260273972603	NA	0	1	NA	0	0	0	0	1	0	0	NA	NA	NA	NA	NA	NA	NA	NA	NA	254.826	20.019	43	NA	NA	NA	8.473	NA	NA	NA	NA	NA	77.22	NA	NA	4.3	166.023	NA	NA	NA	NA	NA	NA	NA	NA	143	NA	NA
1	55.15890410958904	71	0	1	284	0	0	0	0	1	0	0	19	NA	20	4.5	402	19	55	NA	9.3	210	7.8	44	NA	70	97	6.936	246	10.8	16	87	46.1	45	16	4.9	4.4	140	2227	31.6	34.7	90.9	422	10.6	2.2	3661	140	241	5.07
1	58.73424657534247	69	0	1	162	0	0	0	0	1	0	0	18	NA	19	4.2	NA	59	NA	NA	NA	181	NA	NA	NA	41	NA	NA	NA	NA	9	106	40.9	52	14	NA	4.7	114	1589	31	34.2	90.5	405	9.4	NA	2408	139	261	4.5
2	58.73424657534247	69	0	1	162	0	0	0	0	1	0	0	18	NA	19	4.2	NA	59	NA	NA	9.6	181	NA	NA	NA	41	NA	NA	NA	NA	9	106	40.9	52	14	NA	4.7	114	1589	31	34.2	90.5	405	9.4	NA	2408	139	261	4.52
1	51.249315068493154	71	0	1	186	0	0	0	0	1	0	0	31	NA	33	4.8	643	22	302	NA	9.8	213	8.9	34	NA	159	152	9.217	39	22.4	15	90	46	62	15.4	5.4	4.6	137	1290	32.4	33.5	96.8	503	11.5	2.3	2326	138	251	4.75
1	62.35068493150685	72	0	1	208	0	0	0	0	1	0	0	15	NA	20	4.6	362	20	110	NA	9.3	177	10.4	39	NA	90	172	7.861	23	22	15	90	46.2	53	15.1	5	4.3	99	1765	30.1	32.7	92.2	425	11.5	2.2	2700	138	184	5.01
1	44.44657534246576	NA	0	1	235	0	0	0	0	1	0	0	NA	NA	35	NA	NA	NA	NA	NA	NA	147	NA	NA	NA	NA	NA	NA	NA	NA	NA	NA	NA	NA	NA	NA	NA	90	NA	NA	NA	NA	NA	NA	NA	NA	NA	NA	NA
1	45.79178082191781	66	1	0	134	0	0	0	0	1	0	0	11	NA	18	4.9	703	58	65	NA	9.3	161	11.3	54	78	82	167	NA	29	17.9	8	86	42.3	76	14.4	5.1	3.9	72	1142	31.5	34	92.6	360	9.9	2.2	3158	139	230	4.57
1	51.06027397260274	NA	0	1	174	0	0	0	0	1	0	0	26	NA	26	4.6	455	NA	135	NA	9.2	211	7.4	NA	NA	NA	132	NA	NA	NA	24	87	47.8	79	15.3	5.2	NA	111	NA	NA	NA	NA	NA	NA	NA	NA	139	308	5.1
1	62.79178082191781	64	1	0	118	0	0	0	0	1	0	0	NA	NA	19	4.3	814	29	64	NA	8.9	193	NA	NA	163	59	83	NA	149	15.3	10	78	42.1	70	14.5	5.4	4.2	110	1798	32.3	34.4	93.8	332	9.8	2	1982	NA	233	4.49
1	30.350684931506848	70	0	1	185	0	1	0	0	0	0	0	NA	NA	NA	NA	NA	40	382	NA	9.6	204	NA	47	NA	170	NA	NA	125	16.9	NA	90	46	65	14.8	5.1	NA	118	1575	29.4	32.2	91.3	545	9.1	2.2	2670	NA	NA	5.04
1	37.895890410958906	NA	1	0	123	0	0	0	0	1	0	0	13	NA	26	4.5	NA	70	NA	1.5	NA	208	NA	NA	196	170	120	NA	NA	NA	16	81	40	81	13	5.1	4	116	2140	31	32.2	96	430	10.7	NA	2160	138	304	4.2
2	44.65205479452055	70	0	1	185	0	0	0	0	1	0	0	16	NA	16	4.9	NA	39	90	NA	9.4	207	14.6	37	NA	199	147	7.883	53	12.6	15	91	47.4	NA	16.1	5	4.4	95	1505	31	34	91.2	371	10.7	2.1	1786	140	185	5.2
1	41.48767123287672	NA	0	1	147	0	0	0	0	1	0	0	NA	NA	NA	NA	NA	0	NA	NA	NA	NA	NA	NA	NA	NA	NA	NA	NA	NA	NA	NA	41	NA	13.7	NA	NA	NA	NA	30.5	33.6	91	300	NA	NA	1800	NA	213	4.49
2	51.61369863013699	61	1	0	107	0	0	0	0	1	0	0	NA	NA	NA	NA	907	NA	NA	NA	NA	NA	NA	41	NA	NA	NA	NA	NA	NA	NA	NA	NA	NA	NA	NA	NA	NA	NA	NA	NA	NA	NA	NA	NA	NA	NA	NA	NA
2	55.07123287671233	68	0	1	166	0	0	0	0	1	0	0	NA	NA	41	4.4	560	52	120	NA	9.6	217	15	NA	NA	244	84	6.061	87	18.6	32	86	44.3	58	14.9	5	4.5	139	1554	31.4	33.6	93.3	NA	9.7	2.4	3219	139	244	4.75
1	57.942465753424656	69	0	1	137	0	0	0	0	1	0	0	38	NA	28	NA	NA	0	NA	NA	NA	242	NA	NA	NA	NA	NA	NA	NA	NA	NA	92	42.2	65	14.3	NA	4.7	156	NA	31.4	33.9	92.7	NA	10	NA	NA	138	187	NA
2	57.942465753424656	69	0	1	137	0	0	0	0	1	0	0	38	NA	28	NA	507	100	NA	NA	NA	242	NA	NA	NA	100	NA	NA	NA	NA	NA	92	42.2	65	14.3	NA	4.7	156	2000	31.4	33.9	92.7	400	10	NA	1500	138	187	NA
2	56.84109589041096	NA	0	1	174	0	0	0	0	1	0	0	23	NA	21	4.4	NA	NA	NA	NA	9	225	NA	NA	NA	NA	NA	NA	NA	NA	NA	92	43.8	56	14.7	5.1	4.1	159	NA	29.2	33.5	87.1	NA	NA	NA	NA	140	201	5
2	41.95616438356164	69	0	1	153	0	1	0	0	0	0	0	31	NA	20	4.6	NA	20	64	NA	10.1	172	17.5	43	NA	121	NA	5.566	184	24	42	88	40.4	52	13.2	5.4	4.2	104	NA	NA	32.7	NA	456	10.5	2.1	5119	140	275	5.03
1	60.54246575342466	62	1	0	154	0	0	0	0	1	0	0	NA	NA	NA	NA	NA	NA	NA	NA	NA	NA	NA	NA	NA	NA	NA	NA	NA	NA	NA	NA	NA	NA	NA	NA	NA	NA	NA	NA	NA	NA	NA	NA	NA	NA	NA	NA	NA
2	60.54246575342466	62	1	0	154	0	0	0	0	1	0	0	NA	NA	NA	4.7	NA	NA	NA	NA	NA	NA	NA	NA	NA	NA	NA	NA	NA	NA	NA	NA	NA	NA	NA	NA	4.8	NA	NA	NA	NA	NA	NA	NA	NA	NA	138	NA	NA
1	36.13424657534247	67	0	1	190	0	0	0	0	1	0	0	32	NA	NA	4.5	546	21	NA	NA	NA	175	11.4	36	NA	92	53	6.388	70	11.1	13	91	40.6	38	13.5	5.2	4.4	112	NA	29.6	33.3	89	491	9.7	1.9	2642	137	235	4.56
1	70.91506849315068	NA	1	0	110	0	0	0	0	1	0	0	NA	NA	NA	NA	NA	41	NA	NA	NA	NA	NA	NA	NA	119	85	NA	114	NA	NA	NA	39.7	NA	13.7	NA	NA	NA	1308	31.6	34.5	91.7	385	10.6	NA	2247	NA	NA	4.33
1	42.37808219178082	71	0	1	199	0	0	0	0	1	0	0	28	NA	35	4.4	541	100	242	NA	9.7	199	10.7	NA	NA	100	186	6.249	87	17.6	18	78	47.9	54	15.4	4.8	4.6	128	1600	NA	32.2	NA	300	12	2.3	2100	141	238	4.65
1	36.93698630136986	69	0	1	183	0	0	0	0	1	0	0	NA	NA	NA	4.8	695	0	205	NA	9.6	203	NA	46	NA	50	106	NA	142	23.6	38	98	42.1	60	14.4	NA	NA	131	NA	NA	34.2	97.8	NA	NA	2.2	1780	NA	190	4.3
2	36.93698630136986	69	0	1	183	0	0	0	0	1	0	0	30	NA	27	4.8	695	0	205	NA	9.6	203	NA	45.9	NA	50	106	NA	142	23.6	38	98	42.1	60.1	14.39	NA	4.4	131	NA	NA	34.2	97.8	NA	NA	2.2	1780	140	189.8	4.3
1	64.71506849315068	66	0	1	141	0	0	0	0	1	0	0	17	NA	24	4.8	631	31	96	NA	9.6	156	11.6	64	NA	129	88	6.628	20	24	10	106	39.6	NA	13.1	5.5	4.5	NA	1353	31.6	33.1	95.7	402	11.9	2.2	1985	139	179	4.14
2	41.273972602739725	67	0	1	175	0	0	0	0	1	0	0	NA	87	NA	NA	NA	0	NA	NA	NA	NA	NA	51	NA	NA	NA	NA	NA	NA	NA	NA	44.7	NA	15.3	NA	NA	NA	1300	32.3	34.2	94.5	300	10.8	NA	2700	NA	184	4.73
1	67.46027397260274	67	0	1	163	0	1	0	0	0	0	0	17	NA	21	4.4	492	50	119	NA	9.4	200	11.4	39	NA	160	100	NA	39	24	16	98	45.7	63	14.7	5	NA	117	1222	32.1	32.2	NA	563	10.6	2.3	2205	139	178	4.6
2	67.46027397260274	67	0	1	163	0	1	0	0	0	0	0	NA	NA	NA	NA	492	50	NA	NA	NA	200	11.4	39	NA	160	100	3.71	39	24	NA	NA	45.7	NA	14.7	NA	NA	117	1222	32.1	32.2	NA	563	10.6	NA	2205	NA	178	4.58
1	44.9013698630137	74	0	1	188	0	0	0	0	1	0	0	41	NA	26	4.5	445	18	143	NA	10.1	206	8.9	46	NA	92	153	6.39	137	17.5	29	92	46.8	40	NA	4.9	4.2	135	1932	31.2	NA	86.5	373	11	1.9	2185	136	NA	5.41
1	52.463013698630135	NA	0	1	NA	0	0	0	0	1	0	0	32	NA	25	4.7	NA	10	117	NA	9.36	158.301	13.394	30.045	NA	70	121.788	NA	90	9.311	13	86.486	41	57.915	13.9	5.1	NA	92.664	1110	31.1	33.6	93	270	NA	NA	NA	142	218	4.5
1	34.31506849315068	68	1	0	173	0	0	0	0	1	0	0	19	NA	23	5	393	72	171	NA	NA	NA	14.6	35	177	61	67	NA	64	23	9	NA	38.6	84	13.1	5	5	NA	1612	31.5	33.9	92.8	479	10.4	2.1	3278	138	313	4.16
1	42.61643835616438	NA	0	1	172	0	0	0	0	1	0	0	20	NA	20	4.6	481	0	NA	NA	9.2	158	NA	NA	NA	NA	130	NA	43	NA	NA	91	45.3	61	15.3	NA	4.6	89	1400	28.9	33.8	85.6	300	12	NA	2300	142	188	NA
2	42.61643835616438	NA	0	1	172	0	0	0	0	1	0	0	NA	NA	NA	NA	NA	NA	NA	NA	NA	NA	NA	NA	NA	NA	NA	NA	NA	NA	NA	NA	NA	NA	NA	NA	NA	NA	NA	NA	NA	NA	NA	NA	NA	NA	NA	NA	NA
2	50.42191780821918	66	1	0	144	0	0	0	0	0	1	0	15	NA	18	4.8	532	38	63	NA	9.8	176	11.8	31	155	82	150	NA	19	22.2	16	79	44.5	81	15.3	5.2	4	81	2112	NA	34.4	97.4	360	12	2.2	2208	142	290	4.57
1	53.32876712328767	67	0	1	143	0	0	1	0	0	0	0	16	NA	18	4.7	376	17	105	NA	10	263	10	56	NA	99	162	8.493	36	14.9	12	90	NA	51	NA	5.7	4.6	NA	2047	NA	33	NA	493	9.7	2.3	3144	142	289	NA
2	26.726027397260275	71	1	0	189	0	0	0	0	1	0	0	13	NA	17	4.7	315	38	100	NA	9.9	216	NA	34	NA	71	NA	NA	27	14.9	NA	89	43.2	77	14.4	4.8	4.6	122	1214	30.1	33.3	90.4	269	10.7	2.2	2608	139	222	4.78
1	47.95890410958904	70	0	1	136	0	0	0	0	1	0	0	28	NA	31	4.7	478	50	72	NA	10.1	203	15.8	48	NA	320	NA	7.806	115	23.8	16	94	NA	80	NA	5	4.5	107	1935	30.2	32.4	93.3	300	11.3	2	2395	138	294	5.49
1	42.31506849315068	73	0	1	223	0	0	0	0	1	0	0	19	NA	26	4.6	557	69	210	NA	9.3	220	11.3	63	NA	101	182	10.167	194	19.5	16	NA	43.8	54	15.9	NA	4.1	150	1651	NA	NA	91.8	599	10.6	2.3	3881	140	206	4.77
1	38.83835616438356	63	1	0	226	0	0	0	0	1	0	0	13	NA	NA	4	446	39	NA	NA	9.6	215	NA	66	100	78	147	NA	23	17.1	10	92	39.2	59	13.9	4.9	4.3	127	1416	32.9	NA	92.7	289	9.8	2.3	3077	141	244	4.23
1	66.82191780821918	67	0	1	135	0	0	0	0	1	0	0	NA	NA	NA	4.2	NA	11	NA	NA	9.1	NA	NA	NA	NA	22	NA	7.098	NA	NA	11	86	42.6	54	14.2	5.5	NA	NA	1361	29.4	33.3	88.2	338	9.9	NA	1868	NA	197	4.83
1	42.78082191780822	70	0	1	147	0	0	0	0	1	0	0	25	NA	18	4.7	388	31	83	NA	9.5	163	13.1	33	NA	31	82	7.774	120	11.3	9	76	42.7	54	14.3	5	4.1	96	1076	30.3	33.5	90.5	NA	11	2.1	NA	141	220	4.72
1	41.41643835616439	NA	0	1	160	0	0	0	0	1	0	0	12	NA	15	4.7	433.6	40	159	NA	NA	183.011	10.534	34.852	NA	NA	128.492	9.963	16	10.768	13	77.477	44	49.807	14.7	5.3	NA	118.147	1200	30	33.7	89	400	10.6	2.092	2600	139	200	4.9
2	29.638356164383563	NA	1	0	136	0	0	0	0	0	1	0	13	NA	NA	4.4	NA	0	63	1	9.1	201	NA	32	NA	100	79	NA	18	15.4	9	88	41	77	13	5	4.4	116	2000	29	32	91	300	NA	2.2	1900	139	168	4.5
1	45.86301369863013	67	0	1	165	0	1	0	0	0	0	0	NA	NA	25	4.5	947	NA	NA	NA	9.6	238	13.6	49.5	NA	NA	NA	NA	NA	9	NA	104	41.2	77	13.9	5.6	NA	151.2	NA	28.9	33.8	85.7	NA	NA	NA	NA	143	264	4.81
1	51.96438356164384	70	0	1	208	0	0	0	0	1	0	0	NA	NA	32	4.6	564	41	118	NA	10	198	11.9	46	NA	107	134	8.039	NA	20.6	33	NA	48.7	59	NA	5.4	4.2	116	1637	32.7	NA	92.1	515	11.6	2.2	2800	139	172	5.29
1	52.33698630136986	NA	0	1	191	0	0	0	0	1	0	0	25	NA	27	NA	500	0	80	1	9.8	243	14.3	NA	NA	200	162	NA	NA	7.2	36	88	42.7	55	14.2	5.5	4.2	147	1600	30.3	33.3	91	600	NA	NA	2400	138	231	4.7
2	52.608219178082194	75	0	1	168	0	0	0	0	1	0	0	23	NA	20	4.5	693	70	106	NA	9.8	185	9.5	41	NA	141	97	6.674	88	20.7	13	82	43.2	86	14.2	4.9	4.3	88	1661	31	32.9	94.3	NA	11.5	2.1	NA	139	213	4.58
1	40.89315068493151	NA	1	0	NA	0	0	0	0	1	0	0	29	NA	36	4.9	NA	30	360	NA	NA	NA	NA	NA	NA	70	NA	NA	30	NA	23	NA	45.5	NA	15.3	5.01	NA	127	1100	32.8	33.6	97.4	230	11.9	2.05	2260	141	NA	4.67
1	52.2027397260274	66	0	1	138	0	0	0	0	1	0	0	NA	NA	NA	NA	NA	62	106	NA	9.8	212	NA	54	NA	101	NA	NA	23	24	NA	85	47.1	61	16.3	5.2	NA	136	1430	32.8	34.6	94.8	422	11.5	2.1	2385	NA	166	4.97
1	40.81917808219178	74	0	1	255	0	0	0	0	1	0	0	NA	NA	NA	NA	NA	NA	NA	NA	NA	NA	NA	NA	NA	NA	NA	NA	NA	NA	NA	NA	NA	NA	NA	NA	NA	NA	NA	NA	NA	NA	NA	NA	NA	NA	NA	NA	NA
1	50.654794520547945	68	1	0	NA	0	0	0	0	1	0	0	11	NA	15	4.3	488	18	49	NA	9.3	181	18.2	58	59	112	NA	NA	NA	17.4	10	86	39.3	66	13.5	5	4.3	98	1611	31.9	34.4	92.9	496	11.2	2.3	3664	140	293	4.23
1	51.131506849315066	74	0	1	248	0	0	0	0	1	0	0	NA	NA	NA	4.3	NA	29	NA	NA	9.7	177	NA	NA	NA	90	NA	8.397	NA	NA	30	94	47.1	58	15.7	5.5	NA	102	1566	31.8	33.3	95.3	394	NA	NA	2021	NA	164	4.94
1	45.367123287671234	70	0	1	168	0	0	0	0	1	0	0	NA	NA	NA	4.8	734	30	214	NA	9.6	237	13.1	59	NA	129	150	8.915	216	18.9	NA	84	47.1	81	15.9	5.1	4.1	141	1302	30.5	33.8	90.2	309	9.8	1.9	NA	NA	265	5.22
1	54.1013698630137	68	1	0	214	0	0	0	0	1	0	0	20	NA	NA	NA	NA	77	NA	NA	NA	NA	NA	45	81	120	NA	NA	98	NA	NA	102	41.4	NA	13.9	NA	NA	NA	2425	29.8	33.6	88.7	688	9.4	2.1	NA	NA	NA	4.67
1	67.0027397260274	NA	0	1	174	0	0	0	0	1	0	0	29	NA	39	NA	NA	100	238	1	NA	181.467	9.521	47.9	NA	200	146.928	NA	NA	NA	26	88.288	46	54.054	15.9	5.6	4.7	115.83	1700	33	35	95	NA	NA	1.825	3500	138	226	4.84
2	26.41917808219178	67	0	1	165	0	0	0	0	1	0	0	NA	NA	NA	NA	NA	30	64	NA	9.7	199	NA	27	NA	159	NA	NA	31	19	NA	89	46.3	40	NA	4.7	NA	122	1892	32.8	NA	91	421	12	2.1	1797	NA	219	5.09
1	46.26301369863014	67	0	1	230	0	0	0	0	1	0	0	40	NA	37	4.4	966.115	0	333	NA	9.36	247.876	7.204	62.894	NA	100	94.972	5.57	107	19.947	14	NA	42	49.807	14.1	5.4	NA	NA	1400	29	33.7	87	400	11.5	2.117	2000	141	215	4.8
1	53.83561643835616	71	0	1	174	0	0	0	0	1	0	0	26	NA	28	4.7	305	30	319	NA	9.6	175	20.8	38	NA	120	104	6.839	136	12.2	13	NA	42.6	59	14.8	NA	3.9	102	1680	30.5	34.7	87.8	450	10.6	2.1	NA	141	271	4.85
2	66.2931506849315	73	0	1	146	0	0	0	0	1	0	0	21	NA	22	4.1	795	51	NA	NA	9.2	144	NA	66	NA	120	NA	NA	NA	NA	NA	79	39	62	12.9	5.1	4.5	69	1633	31.5	33.1	95.4	373	11.6	NA	2424	141	234	4.09
1	52.71506849315068	NA	0	1	178	0	0	0	0	1	0	0	24	NA	23	4.88	543	NA	153	NA	9.6	217	12.5	32	NA	NA	152	NA	193	NA	14	88	39	50	13.1	5.6	4.8	136	NA	30.8	33	93.4	NA	11.6	NA	NA	139	320	4.2
1	36.917808219178085	NA	1	0	NA	0	0	0	0	1	0	0	17	NA	17	4.5	508	30	79	1	9.7	174	NA	29	NA	40	126	NA	82	NA	16	94	40	58	13.4	5.3	NA	104	NA	NA	NA	97	NA	NA	2.1	5100	138	208	4.1
1	55	67	0	1	240	0	0	0	0	1	0	0	40	NA	30	4.5	727	NA	NA	NA	9.7	NA	8	NA	NA	NA	NA	11	NA	NA	NA	95	48	38	NA	5.4	4.5	NA	NA	32.1	NA	89.7	NA	NA	NA	NA	141	296	5.4
1	42.27945205479452	68	0	1	158	0	0	0	0	1	0	0	33.81	NA	40.92	4.54	732.1	70	NA	NA	9.72	210.038	13.901	40.14	NA	370	89.944	NA	52.56	15.08	17.5	90.991	42	NA	14	5.5	4.3	103.089	1892	29.3	33.3	88	530	NA	2.019	3200	139	182	4.8
1	37.945205479452056	68	1	0	193	0	0	0	0	1	0	0	11	NA	15	NA	533	30	48	NA	NA	NA	16.9	50	103	80	NA	NA	NA	9	8	84	NA	57	NA	5	4.3	NA	1231	NA	NA	83.7	289	10	1.9	2170	141	250	NA
1	44.32328767123288	74	0	1	195	0	0	0	0	1	0	0	34	NA	37	4.6	541	40	443	NA	9.6	190	11.1	NA	NA	184	136	8.693	82	21.5	15	95	46	73	15.5	4.9	4.2	102	1692	30	33.7	89.1	306	9.9	2	NA	139	245	5.16
2	25.48219178082192	65	1	0	112	0	0	0	0	1	0	0	NA	NA	23	NA	594	30	134	NA	9.4	167	7.7	45.2	168	40	71	NA	56	14.6	8	82	43	61	14.1	5.2	3.8	99	1790	30.1	32.8	91.7	250	10.8	2.2	2770	139	278	4.69
1	42.66849315068493	70	0	1	156	0	0	0	0	1	0	0	19	NA	25	4.6	NA	NA	NA	NA	10.1	NA	NA	NA	NA	NA	NA	NA	NA	NA	NA	87	NA	NA	NA	NA	4.7	NA	NA	NA	NA	NA	NA	NA	NA	NA	139	NA	NA
2	42.66849315068493	70	0	1	156	0	0	0	0	1	0	0	19	NA	25	4.6	NA	19	132	NA	10.1	NA	NA	NA	NA	40	111	NA	28	NA	11	87	43.4	NA	14.7	5	4.7	NA	1119	32.5	33.9	95.8	239	11.3	NA	1683	139	225	4.5
1	52.33698630136986	71	0	1	180	0	0	0	0	1	0	0	19	NA	23	4.8	486	62	303	NA	9.9	225	13.1	39	NA	41	108	11.054	53	23.1	16	80	NA	55	NA	5.2	4.2	152	1464	31.4	32.9	95.6	443	9.9	2.2	2091	139	337	5.28
2	54.55616438356165	65	1	0	137	0	0	0	0	1	0	0	NA	NA	NA	NA	NA	NA	NA	NA	NA	NA	NA	37	NA	NA	NA	NA	NA	NA	NA	NA	NA	NA	NA	NA	NA	NA	NA	NA	NA	NA	NA	NA	NA	NA	NA	NA	NA
1	65.12876712328767	72	0	1	263	0	0	0	0	1	0	0	20	NA	37	4.5	917	18	NA	NA	10	NA	13.7	36	NA	180	111	5.771	32	16.6	13	96	42	47	14.3	5.5	4	NA	1269	30.4	34	89.4	495	10.4	2.3	2538	NA	294	4.7
1	55.02465753424657	74	0	1	200	0	0	0	0	1	0	0	NA	NA	16	4.5	336	62	135	NA	9.7	141	NA	39	NA	167	167	NA	44	19.5	16	101	NA	41	NA	5.1	4.3	86	1203	32.7	34.2	95.6	626	9.9	2	4142	140	277	5.47
1	55.93424657534246	73	0	1	193	0	0	0	0	1	0	0	25	NA	27	4.5	516	52	229	NA	9.2	196	9.7	44	NA	220	144	7.991	124	18.5	22	91	48.4	43	16.4	5	4.1	137	2187	31.6	33.9	93.3	406	10.5	2.2	2935	139	230	5.19
1	77.44109589041096	69	0	1	198	0	0	0	0	1	0	0	14	NA	22	4.4	402	68	NA	NA	NA	NA	15.5	NA	NA	NA	139	9.751	233	22	19	102	46.6	56	16	5.3	4.7	NA	1374	30.7	34.3	89.4	513	11.1	2.3	3352	142	248	5.21
2	33.68767123287671	65	1	0	112	0	0	0	0	0	1	0	17	NA	18	4.3	648	29	59	NA	8.9	211	19	44	74	211	103	NA	24	21	9	87	41.3	73	13.6	5.1	4.1	121	1968	31.6	32.9	95.8	221	10.9	2	2371	137	234	4.31
1	33.367123287671234	63	1	0	130	0	0	0	0	1	0	0	NA	NA	NA	NA	NA	58	NA	NA	9.6	168	NA	35	NA	131	NA	NA	30	17.9	NA	83	42.3	65	13.5	4.9	NA	86	2219	28.5	31.9	89.4	657	10.4	2.1	4234	NA	262	4.73
1	72.88219178082191	62	1	0	165	0	0	0	0	1	0	0	32	NA	24	4.1	370	72	75	NA	9.6	206	12.1	36	NA	72	153	NA	40	13.5	14	99	42.4	48	14.1	5.7	4.3	132	1211	28.2	33.3	84.8	401	10.7	2.2	2745	NA	221	5
2	43.21369863013699	68	1	0	145	0	0	0	0	1	0	0	18	NA	20	4.3	961	39	135	NA	9.2	213	19.7	66	146	132	118	NA	21	20.1	14	87	NA	NA	12.4	4.8	4.2	99	2132	31	33.9	91.5	260	10.7	2	2337	138	240	NA
1	39.8027397260274	NA	1	0	145	0	1	0	0	0	0	0	26	NA	31	4.6	413	NA	NA	NA	9.2	NA	NA	NA	NA	NA	92	NA	39	NA	NA	83	44.2	92	14.5	5.7	4.2	NA	NA	29.4	32.8	90	NA	NA	NA	NA	138	NA	4.9
1	56.8027397260274	70	0	1	290	1	0	0	0	0	0	0	25	NA	28	4	1150	49	283	NA	9.3	194	19.4	38	NA	171	74	5.723	38	24	14	NA	46.7	61	14.9	NA	4.3	116	2586	NA	31.9	84.8	421	10.8	2	2873	141	230	5.51
1	38.43013698630137	67	1	0	118	0	0	0	0	1	0	0	NA	NA	NA	4.9	NA	NA	NA	NA	NA	236	NA	NA	86	NA	121	NA	NA	NA	11	NA	NA	NA	NA	4.9	NA	120	NA	NA	NA	NA	NA	NA	NA	NA	NA	NA	NA
1	26.610958904109587	66	1	0	135	0	0	0	0	1	0	0	26	NA	23	4.7	NA	0	NA	NA	9.3	159	NA	39.9	NA	100	NA	NA	NA	NA	NA	89	NA	61	NA	5	4.3	87	2600	31.5	33.7	93	400	NA	NA	2900	142	252	NA
1	43.58904109589041	NA	1	0	NA	0	0	0	0	1	0	0	13	NA	25	NA	335	NA	NA	NA	9	191	NA	34	NA	NA	66	NA	16	NA	12	NA	38	68	13	NA	4	111	NA	29	NA	NA	NA	NA	NA	NA	137	NA	NA
1	67.38356164383562	64	1	0	112	0	0	0	0	1	0	0	15	NA	22	4.6	NA	40	67	NA	9.6	257	15.1	43	NA	40	131	NA	66	14.2	15	81	45.8	NA	15.1	5.3	4.5	138	1575	30.8	33	93.3	420	11.8	2.1	2925	137	227	4.91
1	39.56712328767123	NA	0	1	169	0	0	0	0	1	0	0	NA	NA	NA	NA	NA	NA	NA	NA	NA	NA	20.2	NA	NA	NA	NA	NA	NA	NA	NA	NA	NA	NA	NA	NA	NA	NA	NA	NA	NA	NA	NA	NA	NA	NA	NA	NA	NA
1	43.04931506849315	64	1	0	109	0	0	0	0	1	0	0	NA	NA	NA	NA	NA	NA	NA	NA	NA	NA	NA	50.7	NA	NA	NA	NA	NA	NA	NA	NA	NA	NA	NA	NA	NA	NA	NA	NA	NA	NA	NA	NA	NA	NA	NA	NA	NA
2	44.91232876712328	68	0	1	198	0	1	0	0	0	0	0	NA	NA	41	NA	331	19	447.8	NA	9.3	181	NA	NA	NA	149	143	NA	NA	12.9	NA	NA	48.6	NA	NA	5.73	4.31	102	1810	31.2	35.1	88.9	370	NA	NA	2110	NA	207	5.47
1	70.64931506849315	63	1	0	NA	0	0	0	0	1	0	0	11	NA	19	4.2	559	41	93	NA	9.3	202	6.7	37	66	139	88	NA	NA	19.3	14	99	37.5	79	NA	5.7	4.3	109	2337	NA	32	86	354	11.2	NA	2929	138	252	4.36
1	57.20821917808219	NA	0	1	148	0	0	0	0	1	0	0	15	NA	27	5	1010.83	50	162	NA	9.48	223.552	13.611	58.888	NA	NA	150.838	8.721	140	19.991	9	90.09	46	77.606	15.1	5.4	NA	132.818	1400	31	33.1	93	400	10.7	2.044	2500	140	202	4.9
1	40.35616438356164	68	0	1	182	0	0	0	0	1	0	0	NA	NA	NA	4.5	NA	32	NA	NA	9.5	162	NA	NA	NA	59	NA	7.791	NA	NA	9	94	45.4	42	15.6	5.4	NA	106	2120	31.6	34.4	91.9	410	10.5	NA	1881	NA	307	4.94
1	55.87671232876713	70	0	1	205	0	0	0	0	1	0	0	16	NA	21	4.3	864	30	135	NA	9.3	243	15	54	NA	99	130	6.537	82	18.4	18	95	43.5	47	15.3	5.2	4.3	163	1053	32.9	NA	93.5	395	9.9	2.1	2223	136	288	4.65
1	54.05479452054794	NA	0	1	NA	0	0	0	0	1	0	0	21	NA	18	4.2	359	62	183	NA	9.4	194	14.5	37	NA	130	97	6.837	72	10.6	22	78	45.8	42	15.1	5.1	4.7	132	2117	29.5	33	89.5	499	10.2	2.1	1992	139	211	5.12
1	29.24383561643836	71	0	1	147	0	0	1	0	0	0	0	20	NA	NA	4.7	840.1	0	NA	NA	NA	164.865	8.362	46.389	NA	100	NA	10.317	64	NA	NA	NA	45.1	NA	15	5.6	3.9	108.494	2100	27.8	33.3	84	300	NA	NA	2200	141	287	5.39
1	45.31232876712329	68	0	1	167	0	0	0	0	1	0	0	16	NA	22	NA	NA	81	93	NA	10	230	NA	42	NA	NA	NA	NA	NA	NA	NA	87	42.6	60	14.8	NA	4.4	153	1604	31.8	34.7	91.6	502	12.2	NA	2770	139	202	4.65
1	70.79452054794521	68	0	1	127	0	0	0	0	1	0	0	NA	NA	NA	NA	NA	NA	NA	NA	NA	226	NA	NA	NA	NA	NA	NA	NA	NA	NA	NA	NA	NA	NA	NA	NA	116	NA	NA	NA	NA	NA	NA	NA	NA	NA	NA	NA
1	34.33424657534247	67	0	1	160	0	0	0	0	1	0	0	35	NA	30	4.7	788	NA	NA	NA	9.8	NA	NA	30	NA	NA	NA	5	NA	13.1	NA	78	44.8	NA	15	NA	4.1	NA	NA	31.3	33.5	93	NA	NA	NA	NA	142	210	4.8
1	39.67123287671233	68	0	1	155	0	0	0	0	1	0	0	NA	NA	NA	NA	NA	NA	NA	NA	NA	209	NA	NA	NA	NA	NA	NA	NA	NA	NA	NA	NA	83	NA	NA	NA	117	NA	NA	NA	NA	NA	NA	NA	NA	NA	NA	NA
2	45.16164383561644	62	1	0	144	0	0	0	0	1	0	0	16	NA	15	4.5	566	42	76	NA	9.5	203	16.3	57	91	90	126	NA	26	9.7	12	89	41.9	67	14	5.1	4.3	120	1512	31.3	33.4	93.5	474	NA	2.2	3882	140	195	4.5
1	53.33972602739726	71	0	1	210	0	0	0	0	1	0	0	34	NA	21	4.2	502	71	101	NA	9.4	226	6.6	51	NA	202	81	7.596	17	24	26	105	42.2	55	14	5.5	4.3	148	1711	29.5	33.2	89	371	10.7	2.2	2345	141	274	4.74
1	65.14520547945206	68	0	1	166	0	0	0	0	1	0	0	20	NA	19	4	352	22	137	NA	NA	181	12.5	44	NA	40	95	9.294	273	11.8	19	85	41.8	50	14.7	4.9	4.3	114	1720	32.1	NA	91.3	506	10.9	2.1	2112	NA	233	4.58
1	64.66301369863014	65	1	0	166	0	0	0	0	1	0	0	17	NA	19	4.5	1067	62	89	NA	9.8	192	9.7	41	92	172	94	NA	82	17.2	12	87	38.9	51	12.8	5.1	4.6	122	1536	30.3	32.9	92.2	343	12.1	2.1	2288	138	214	4.22
1	49.7945205479452	72	0	1	170	0	0	0	0	1	0	0	NA	NA	NA	NA	NA	NA	NA	NA	9.8	NA	NA	NA	NA	NA	NA	NA	NA	NA	NA	94	NA	NA	NA	NA	4.9	NA	NA	NA	NA	NA	NA	NA	NA	NA	136	NA	NA
2	46.87397260273973	61	1	0	155	0	1	0	0	0	0	0	20	NA	NA	4.1	NA	NA	NA	NA	10.1	NA	NA	NA	NA	NA	NA	NA	NA	NA	NA	NA	41.4	NA	13.8	NA	4.3	NA	1800	30.5	33.5	91.2	NA	NA	NA	NA	142	NA	4.53
2	59.52054794520548	64	1	0	128	0	0	0	0	1	0	0	23	NA	28	4.5	943	58	119	NA	9.7	235	12.4	58	48	122	113	NA	28	18.2	11	82	41.4	80	13.7	5.5	4.3	139	1868	30.3	33.1	91.6	354	11.5	2	3399	143	255	4.52
1	24.58904109589041	NA	0	1	NA	0	0	0	0	0	1	0	NA	NA	NA	4.31	540	20	NA	NA	9.94	165	11.5	31.57	NA	280	68	NA	47.3	7.5	18	88	47.6	47	16	5.2	NA	103	2020	30.1	33.6	89.5	NA	9.6	2.26	2320	137.9	NA	5.32
1	64.75342465753425	67	0	1	198	0	0	0	0	1	0	0	26	NA	18	4.5	NA	20	47	NA	9.4	184	14.2	69	NA	110	124	6.85	112	22	12	101	44.2	NA	15.8	5.3	4.6	127	1390	NA	NA	93.6	NA	10.7	2.3	2675	139	237	4.72
1	37.821917808219176	76	0	1	205	0	0	0	0	1	0	0	20	NA	32	4.6	549	100	327	NA	10.1	168	9.8	68	NA	200	116	8.41	22	24	15	92	43.3	70	14.7	5.4	4.8	86	1400	32.5	33.9	95.9	NA	11	2	1700	141	209	4.52
2	56.75616438356165	67	1	0	156	0	0	0	0	1	0	0	NA	NA	NA	NA	NA	NA	NA	NA	NA	250	NA	NA	NA	NA	NA	NA	NA	NA	NA	NA	NA	65	NA	NA	NA	170	NA	NA	NA	NA	NA	NA	NA	NA	NA	NA	NA
1	27.852054794520548	NA	1	0	127	0	0	0	0	1	0	0	13.2	NA	19.5	4.8	656	70	100	0.32	NA	203.33	9.8	76.2	NA	240	92.8	NA	27.39	12.81	8.4	82.63	NA	84.68	NA	5	4	121.05	2080	29.3	33.6	87.3	290	NA	2.2	1820	140	NA	4.09
1	37.6958904109589	NA	1	0	NA	0	1	0	0	0	0	0	13.7	NA	15.8	4.52	NA	30	NA	0.51	NA	166.81	NA	NA	NA	180	NA	NA	NA	NA	8	94.86	37.7	64.27	12.4	5.6	NA	101.76	1550	30.9	32.9	94	370	NA	NA	3070	NA	213	NA
1	43.5013698630137	70	0	1	208	0	0	0	0	1	0	0	NA	NA	NA	NA	NA	40	97	NA	9.6	190	NA	NA	NA	79	NA	NA	279	17.7	NA	79	44.8	66	15.1	5	NA	110	1813	30.9	33.7	91.8	603	10.2	2	1866	NA	217	4.88
1	57.92876712328767	71	0	1	210	0	0	0	0	1	0	0	39	NA	34	4	NA	NA	NA	NA	8.9	182	NA	NA	NA	NA	85	NA	NA	NA	12	79	48	61	16.4	5	4.1	107	NA	NA	NA	96.8	NA	11.4	2.3	NA	NA	236	4.96
1	33.16986301369863	NA	0	1	178	0	0	0	0	1	0	0	NA	NA	NA	4.83	422	0	79	0.56	NA	216.216	8.239	32.397	NA	NA	91.62	NA	NA	8.3	18	93.694	44.2	57.915	14.9	4.8	4.6	144.401	2100	28.3	33.6	84.2	300	9.9	1.898	2700	140	183	5.25
2	60.10410958904109	71	0	1	230	0	0	0	0	1	0	0	32	NA	33	4.1	NA	NA	NA	NA	9	NA	NA	NA	NA	NA	101	9.54	29.5	NA	NA	97	44.7	46	15.4	NA	4.4	NA	1000	31.5	34.4	91.5	NA	9.2	NA	2100	141	NA	4.88
1	57.83013698630137	NA	0	1	194	0	0	0	0	1	0	0	30	NA	24	NA	NA	NA	NA	NA	NA	NA	NA	NA	NA	NA	NA	NA	NA	NA	25	NA	NA	NA	NA	NA	NA	NA	NA	NA	NA	NA	NA	NA	NA	NA	NA	NA	NA
1	36.706849315068496	NA	1	0	NA	0	0	0	0	1	0	0	NA	NA	NA	NA	NA	NA	NA	1	NA	NA	16.1	NA	NA	NA	NA	NA	NA	NA	NA	86	44	NA	14.2	NA	NA	NA	NA	NA	NA	NA	NA	NA	NA	NA	NA	NA	4.5
2	36.706849315068496	NA	1	0	NA	0	0	0	0	1	0	0	NA	NA	NA	NA	NA	NA	NA	NA	NA	NA	NA	NA	NA	NA	NA	NA	NA	NA	NA	NA	NA	NA	NA	NA	NA	NA	NA	31.9	32.1	NA	NA	NA	NA	NA	NA	333	NA
1	53.02191780821918	NA	0	1	NA	0	0	0	0	1	0	0	16	NA	16	4.63	1224	40	66.9	NA	9.6	177	NA	33.8	NA	150	75	NA	136.2	15.3	9.8	94	39	62	12.8	5.5	NA	95	1520	31.6	32.8	96.3	360	NA	2.26	1520	139.8	246	4.05
2	50.83013698630137	72	0	1	214	0	0	0	0	1	0	0	24	NA	28	4.8	NA	49	NA	2.2	9.9	198	9.1	NA	NA	49	91	8.04	NA	NA	NA	87	42.9	57	14.1	5.2	4.8	128	2233	28	32.9	85.3	372	9.7	1.8	3398	138	200	5.03
1	37.8	63	1	0	112	0	0	0	0	1	0	0	14	NA	15	4.2	289	51	98	NA	9.3	167	20.5	28	73	263	181	NA	52	13.3	31	92	40.6	68	14.1	5.3	4.6	84	1562	32.1	34.7	92.5	445	11.9	1.8	4979	139	223	4.39
1	36.55342465753424	NA	0	1	NA	0	0	0	0	1	0	0	26	NA	26	4.76	644	NA	89	NA	9.64	160	7.3	51.4	NA	NA	93	1.539	252	NA	18	88	44	63	15.1	5.4	4.7	94	NA	31	35	89	NA	NA	2.263	NA	142	263	4.9
1	32.30684931506849	66	1	0	125	0	0	0	0	1	0	0	15	NA	17	4.4	434	29	NA	NA	9.4	183	13.4	29	196	50	62	NA	39	19.6	9	90	40.8	76	14	4.8	4.5	92	1466	32.5	34.3	94.7	571	11	2	2083	140	224	4.31
2	33.42739726027397	NA	0	1	167	0	0	0	0	1	0	0	NA	NA	NA	NA	NA	NA	NA	NA	NA	224	NA	NA	NA	NA	NA	NA	NA	NA	NA	NA	43	50	14.7	NA	NA	162	NA	28.7	NA	85	NA	NA	NA	NA	NA	210	5.1
1	49.63013698630137	72	0	1	156	0	1	0	0	0	0	0	17	NA	20	4.1	NA	39	NA	NA	9.2	NA	NA	NA	NA	112	91	NA	51	NA	NA	92	41.8	NA	14.3	NA	4.2	NA	1652	30.7	34.2	89.7	442	10.6	NA	3354	141	242	4.7
2	49.63013698630137	72	0	1	156	0	1	0	0	0	0	0	17	NA	20	4.1	NA	39	NA	NA	9.2	NA	NA	NA	NA	112	91	NA	51	NA	NA	92	41.8	NA	14.3	NA	4.2	NA	1652	30.7	34.2	89.7	442	10.6	NA	3354	141	242	4.66
1	49.827397260273976	NA	1	0	NA	0	0	0	0	1	0	0	11	NA	NA	4.6	NA	60	NA	NA	9.4	212	21	NA	NA	NA	NA	NA	NA	NA	14	94	43	NA	13.3	NA	NA	NA	2000	29	NA	95	500	NA	NA	2700	138	306	4.6
1	36.032876712328765	NA	0	1	209	0	0	0	0	1	0	0	19	NA	17	4.7	NA	NA	NA	NA	10	213	NA	NA	NA	NA	NA	NA	NA	NA	NA	103	47.8	69	16.2	NA	4.8	115	NA	31.1	33.9	91.7	NA	9.6	NA	NA	141	312	5.2
1	61.8986301369863	62	1	0	108	0	0	0	0	1	0	0	NA	NA	NA	4.3	NA	39	NA	NA	NA	171	NA	NA	192	39	67	NA	NA	NA	12	84	38.5	82	12.5	4.7	NA	78	NA	29.2	32.5	90	347	9.1	NA	2621	NA	259	4.28
2	31.336986301369866	67	1	0	NA	0	0	0	0	1	0	0	NA	NA	NA	NA	NA	59	88	NA	9.6	176	NA	44	NA	130	NA	NA	48	7.8	NA	83	41.6	62	13.5	5.2	NA	101	1222	27.8	32.5	85.8	377	9.4	2.1	4713	NA	NA	4.85
1	33.824657534246576	65	1	0	147	0	0	0	0	1	0	0	27	NA	21	4.2	371	67	72	NA	9.2	255	10.7	25	88	104	133	NA	32	13	32	NA	39.6	61	13.6	NA	4.1	156	2072	32.9	34.3	95.7	666	10.8	NA	4492	NA	258	4.14
1	42.12328767123287	65	1	0	130	0	0	0	0	1	0	0	NA	NA	NA	NA	NA	41	147	NA	9.3	167	NA	40	NA	199	NA	NA	63	17.2	NA	NA	42.6	78	14.5	5.2	NA	76	1607	29.8	34	87.7	408	10.3	2.1	2846	NA	198	4.86
1	49.942465753424656	NA	0	1	185	0	0	0	0	1	0	0	NA	NA	NA	NA	NA	NA	NA	NA	NA	NA	14.6	NA	NA	NA	67	NA	134	12.6	NA	NA	NA	NA	NA	5.2	NA	NA	NA	NA	NA	NA	NA	NA	NA	NA	NA	NA	5.1
2	49.942465753424656	NA	0	1	185	0	0	0	0	1	0	0	28	NA	21	4.1	NA	0	130	NA	9.6	189	NA	60	NA	300	NA	NA	NA	NA	18	103	46	58	15.5	NA	NA	116	1600	30	34.1	89	300	NA	1.8	2500	141	262	NA
1	28.51506849315069	70	0	1	240	0	0	0	0	1	0	0	NA	NA	NA	NA	NA	NA	NA	NA	9.64	230.116	NA	24.837	NA	NA	NA	NA	NA	17.299	NA	88.288	NA	NA	14.5	5.5	NA	155.212	NA	NA	NA	NA	NA	NA	1.971	NA	NA	NA	NA
1	43.8054794520548	73	0	1	188	0	0	0	0	1	0	0	23	NA	29	4.6	646	18	NA	NA	9.1	217	NA	60	NA	83	83	8.005	118	17.8	25	84	44.7	41	15.8	NA	NA	150	1320	30.6	NA	86.5	455	9	2.2	2723	139	189	5.17
1	45.64109589041096	67	1	0	113	0	0	0	0	1	0	0	14	NA	16	5	NA	30	156	NA	10	227	10.7	74	119	150	NA	NA	NA	11.9	18	89	NA	82	NA	5.3	4.1	130	1673	28.7	32.4	88.6	480	11.2	2.2	NA	137	NA	4.11
2	52.38356164383562	63	1	0	130	0	0	0	0	1	0	0	19	NA	23	4.4	405	41	140	NA	9.5	181	NA	62	255	NA	136	NA	65	20.8	14	77	42.5	66	13.9	5.2	4.6	101	1596	NA	32.7	83.7	281	11.3	1.9	2194	NA	237	5.08
1	54.131506849315066	NA	1	0	NA	0	0	0	0	1	0	0	24	NA	38	4.6	297	0	140	0.5	9.1	194	18.5	65	NA	NA	90	NA	NA	17.3	36	74	42.5	NA	13.8	NA	4.1	76	NA	30.6	32.5	94.2	NA	11.3	1.8	NA	NA	183	4.5
2	27.23013698630137	76	0	1	200	0	0	0	0	1	0	0	NA	NA	NA	5	NA	31	NA	NA	10.1	202	NA	NA	NA	40	NA	9.622	NA	NA	17	86	45.8	53	15.8	5	NA	134	1659	30.3	34.5	87.7	378	10.4	NA	2292	NA	251	5.22
1	53.57260273972603	68	0	1	207	0	0	0	0	1	0	0	23	NA	27	4.4	311	31	258	NA	9.4	180	7.3	48	NA	71	136	7.311	46	14.6	18	74	41.9	42	14.1	5.6	4.2	114	1020	30.1	33.7	89.5	NA	10.3	2	3203	139	210	4.68
1	62.8986301369863	66	1	0	221	0	0	0	0	1	0	0	15	NA	20	4.6	NA	52	76	NA	NA	186	NA	44	109	52	159	NA	139	9	14	89	38.5	43	13	5.3	4.1	120	1724	30.7	33.8	91	281	11.3	1.9	1591	139	274	4.23
1	64.8	74	0	1	195	0	0	0	0	1	0	0	16	NA	20	4.3	411	39	97	NA	9.5	160	15.6	67	NA	101	127	5.207	74	18.8	14	91	45.7	54	15.3	5.1	4.3	93	1669	32.6	33.5	97.2	308	11.5	2.1	3483	141	NA	4.7
1	68.16164383561645	74	0	1	185	0	0	0	0	1	0	0	27	NA	27	4.4	424	42	210	NA	9.1	222	8.7	44	NA	214	134	6.549	102	11.1	19	94	42.9	80	13.9	5.5	NA	127	NA	29.8	32.4	91.9	385	12.1	1.9	1950	141	238	4.67
2	27.852054794520548	NA	1	0	127	0	0	0	0	1	0	0	NA	NA	NA	NA	656	NA	100	NA	NA	NA	9.8	76.2	195.1	NA	NA	NA	27.39	12.81	NA	NA	NA	NA	NA	NA	4	NA	NA	NA	NA	NA	NA	NA	2.2	NA	140	NA	NA
1	30.41917808219178	68	0	1	158	0	0	0	0	1	0	0	NA	NA	NA	4.6	NA	59	NA	NA	9.9	179	NA	NA	NA	254	NA	5.573	NA	NA	14	78	47.1	70	15.3	5.1	NA	90	2036	30.1	32.5	92.5	566	11.4	NA	2985	NA	223	5.09
1	59.72876712328768	65	0	1	135	0	0	0	0	0	1	0	18	NA	27	4.81	NA	0	NA	NA	NA	226.7	NA	NA	NA	50	NA	NA	NA	NA	13	88	46.1	67	15.2	NA	NA	158	2550	32.97	NA	93.7	290	10.1	NA	2010	NA	201	4.92
1	66.64657534246575	68	0	1	162	0	0	0	0	1	0	0	16	NA	16	4.6	NA	NA	NA	NA	9.6	172	NA	NA	NA	NA	NA	NA	NA	NA	NA	97	48.5	61	16.4	5.2	NA	96	NA	NA	33.8	NA	NA	NA	NA	NA	NA	NA	4.91
1	46.59452054794521	NA	0	1	NA	0	0	0	0	1	0	0	44	NA	29	4.8	477	NA	NA	NA	9.3	181	NA	49	NA	NA	101	NA	108	13.2	24	85	45	81	15.2	NA	3.8	93	NA	31	NA	92	NA	NA	2.2	NA	141	160	4.9
2	36.917808219178085	NA	1	0	NA	0	0	0	0	1	0	0	NA	NA	NA	NA	NA	NA	NA	NA	NA	NA	NA	NA	214	NA	NA	NA	NA	NA	NA	NA	NA	NA	NA	NA	NA	NA	NA	NA	NA	NA	NA	NA	NA	NA	NA	NA	NA
1	50.41643835616439	66	0	1	NA	0	0	0	0	1	0	0	NA	NA	NA	NA	NA	NA	NA	NA	NA	NA	NA	26	NA	NA	NA	NA	NA	NA	NA	NA	NA	NA	NA	NA	NA	NA	NA	NA	NA	NA	NA	NA	2.3	NA	NA	NA	NA
1	33.18082191780822	NA	0	1	NA	0	0	0	0	1	0	0	11	NA	19	4.7	527.095	40	167	NA	9.56	193.436	11.693	45.668	NA	NA	NA	7.476	228	10.018	13	84.685	45	57.915	15.4	5	4.3	122.394	1400	31	34.1	91	300	8.8	2.19	1800	142	230	5
2	33.6958904109589	68	1	0	135	0	0	0	0	1	0	0	15	NA	19	4.1	554.195	0	97	NA	9.08	214.672	21.068	52.879	125.461	200	78.212	NA	30	14.298	13	86.486	38	74.903	NA	5.3	4.4	111.969	1100	NA	32.3	NA	400	8.7	1.898	3700	138	301	5
1	37.8	64	1	0	155	0	0	0	0	1	0	0	18	NA	23	4.1	772	88	147	NA	9.1	183	NA	57	48	136	94	NA	28	19.9	15	77	41.6	64	13.8	5.1	4.2	103	NA	29.9	33.2	90.2	568	10.5	2.3	4000	137	245	4.61
2	48.5013698630137	68	1	0	151	0	0	0	0	1	0	0	15	NA	17	NA	475	58	73	NA	NA	NA	17.5	39	111	93	98	NA	15	NA	NA	NA	39.1	NA	13	NA	NA	NA	1844	30.9	33.2	92.9	626	10.5	2.1	3178	NA	263	4.21
1	47.347945205479455	60	1	0	129	0	0	0	0	0	1	0	11	NA	16	NA	495	58	95	NA	NA	193	NA	22	148	58	58	NA	NA	16.5	11	90	NA	88	NA	5.3	4.1	84	1120	29.7	32.2	92.1	429	10.5	2.2	4736	137	268	NA
2	34.26849315068493	73	0	1	160	0	0	0	0	1	0	0	19	NA	28	4.7	500	28	269	NA	9.6	223	18.3	37	NA	193	NA	9.13	49	15.6	13	82	46.2	56	16.4	5	4.7	151	1636	NA	NA	95.9	423	10.5	2.4	2421	139	225	4.82
2	34.654794520547945	72	0	1	180	0	0	0	0	1	0	0	NA	NA	NA	NA	NA	20	NA	NA	9.6	205	NA	44.1	NA	120	NA	NA	NA	NA	NA	89	46.6	64	15.3	NA	4.2	124	1570	31	33	94	380	NA	NA	3120	139	217	4.94
2	60.54520547945206	71	0	1	175	0	0	0	0	1	0	0	17	NA	21	4.4	323	21	205	NA	9.2	NA	10.5	69	NA	129	164	5.198	30	17.2	15	96	44.6	39	15	5	4.1	69	NA	30.1	33.6	89.4	411	9.3	2.1	1626	136	242	4.99
1	48.8054794520548	65	1	0	138	0	0	0	0	1	0	0	13	NA	18	NA	574	40	82	NA	NA	NA	16.7	43	36	335	96	NA	22	NA	NA	NA	40.3	NA	13.7	NA	NA	NA	NA	31.3	34	92	456	10.6	2.1	3089	NA	299	4.38
1	44.25753424657534	70	1	0	158	0	0	0	0	1	0	0	27	NA	23	4.4	737	50	87	NA	9.4	195	7.4	32	54	302	121	NA	21	15.1	28	86	37.7	71	12.5	4.9	4.9	110	2520	30.9	33.2	93.3	302	9.9	2.1	2425	137	271	4.04
1	35.512328767123286	66	1	0	171	0	0	0	0	1	0	0	NA	NA	NA	NA	NA	NA	268	NA	NA	165	NA	45	NA	NA	NA	NA	94	13.4	NA	90	NA	76	NA	4.8	NA	75	NA	NA	NA	NA	NA	NA	2.1	NA	NA	NA	NA
1	31.273972602739725	NA	0	1	165	0	0	0	0	1	0	0	NA	NA	NA	NA	NA	NA	NA	NA	NA	209	NA	51	NA	NA	NA	NA	NA	NA	NA	NA	NA	47	NA	NA	NA	146	NA	NA	NA	NA	NA	NA	NA	NA	NA	NA	NA
2	31.273972602739725	NA	0	1	165	0	0	0	0	1	0	0	NA	NA	NA	NA	NA	NA	NA	NA	NA	209	NA	51	NA	NA	NA	NA	NA	NA	NA	NA	NA	47	NA	NA	NA	146	NA	NA	NA	NA	NA	NA	NA	NA	NA	NA	NA
1	48.2027397260274	NA	0	1	174	0	0	0	0	1	0	0	35	NA	31	4.9	500	49	296	NA	9.88	258	10.8	NA	NA	170	152	NA	114	20	NA	88	44	64	16.3	5.1	4.5	176	1669	33	NA	90	340	11	NA	3261	NA	163	4.91
1	53.12602739726027	68	0	1	156	0	0	0	0	1	0	0	22	NA	20	4.6	NA	NA	295	NA	9.4	153	14.5	NA	NA	NA	173	NA	NA	NA	29	91	46.1	63	NA	5.4	4.5	75	NA	NA	NA	NA	NA	NA	NA	NA	139	NA	NA
1	45.16164383561644	73	0	1	NA	0	0	0	0	1	0	0	41	NA	33	4.5	494	48	288	NA	9.5	180	15.7	29	NA	110	82	5.651	87	20.4	NA	NA	42.5	85	14.1	5.4	4.5	81	NA	31	33.2	93.4	334	11.5	2.1	2970	139	176	4.55
1	41.0958904109589	69	0	1	168	0	0	0	0	1	0	0	22	NA	23	4.6	442	39	174	NA	9.6	140	6.4	43	NA	108	156	7.534	116	24	10	92	46.5	47	15.7	5.3	4.2	79	2441	30.3	33.8	89.6	347	10.9	2.1	4766	139	189	5.19
2	67.0027397260274	NA	0	1	174	0	0	0	0	1	0	0	24	NA	26	NA	321.135	NA	NA	NA	NA	143.629	NA	NA	NA	NA	110.056	NA	NA	NA	34	NA	45.6	51.737	15.6	NA	NA	77.22	1900	NA	34.3	97.1	400	NA	NA	3600	NA	213	4.69
1	57.42191780821918	NA	1	0	136	0	0	0	0	1	0	0	16	NA	25	4.3	341	100	NA	NA	9.4	231	NA	38.3	NA	100	NA	NA	NA	NA	NA	85	40.5	NA	13.4	NA	4.4	124	1400	31.1	33.1	94	300	NA	NA	1800	141	243	4.31
2	54.131506849315066	NA	1	0	NA	0	0	0	0	1	0	0	24	NA	38	4.6	297	0	140	NA	9.1	194	18.5	65.2	NA	100	90	NA	24.8	17.3	36	74	42.5	NA	13.8	NA	4.1	76	2300	30.6	32.5	94.2	500	11.3	1.8	2700	NA	183	4.51
1	31.64383561643836	60	1	0	120	0	0	0	0	1	0	0	16	NA	17	NA	NA	19	NA	NA	9	179	NA	37	63	38	75	NA	28	9	10	88	38.4	77	12.5	4.9	4.3	81	2528	30.1	32.6	92.5	499	10.1	1.9	3315	138	222	4.15
2	43.75890410958904	64	1	0	118	0	0	0	0	1	0	0	NA	NA	NA	NA	NA	NA	NA	NA	NA	NA	NA	NA	NA	NA	NA	NA	NA	NA	NA	NA	NA	NA	12.4	NA	NA	NA	1700	30	34	88	NA	NA	NA	3200	NA	218	4.1
1	51.97808219178082	65	1	0	163	0	0	0	0	1	0	0	NA	NA	NA	NA	NA	28	171	NA	9.8	252	NA	62	NA	129	NA	NA	113	10.8	NA	90	43.3	43	14.4	4.9	NA	178	1422	30.9	33.3	92.9	370	9.5	2	3651	NA	279	4.66
2	40.87671232876713	68	1	0	136	0	0	0	0	1	0	0	12	NA	16	4.7	635	50	62	NA	9.2	156	8.8	NA	219	50	133	NA	35	15.9	10	91	39.6	81	13.8	5	NA	NA	2189	32.8	34.8	94.1	482	NA	1.9	4428	139	222	4.21
2	49.7945205479452	72	0	1	170	0	0	0	0	1	0	0	NA	NA	NA	NA	NA	NA	NA	NA	NA	NA	NA	NA	NA	NA	NA	NA	NA	NA	NA	NA	NA	NA	NA	NA	NA	NA	NA	NA	NA	NA	NA	NA	NA	NA	NA	NA	NA
1	38.08493150684932	67	1	0	133	0	0	0	0	1	0	0	26	NA	25	4.5	1165	20	105	NA	9.2	178	21.7	51	63	NA	119	NA	78	24	30	94	39.2	63	13.2	5.1	3.9	98	1735	30.5	33.7	90.5	328	10.5	2.1	2234	140	215	4.33
2	50.67671232876712	69	0	1	158	0	0	0	0	1	0	0	33	NA	36	4.1	771	38	159	NA	9.3	156	20.1	52	NA	216	66	10.145	21	21.6	12	87	47.5	46	15.6	4.9	4.1	95	1181	31.3	32.8	95.4	547	NA	2.2	2818	140	NA	4.98
1	40.62465753424657	67	0	1	217	0	0	0	0	1	0	0	39	NA	NA	4.7	NA	0	NA	NA	9.8	193	NA	49.92	NA	100	NA	NA	NA	NA	NA	101	45.4	NA	15.7	5.3	4	139	1800	28.5	34.6	NA	500	NA	2.1	2700	140	206	5.5
1	44.221917808219175	NA	0	1	154	0	0	0	0	0	1	0	18.3	NA	17.7	4.36	563	20	NA	NA	NA	219	12.93	56.33	NA	180	172.7	NA	43	NA	24	87	48	56.7	13.9	5.3	4	147.8	1660	NA	NA	NA	350	9	1.9	3190	141	219	NA
1	43.917808219178085	72	0	1	202	0	0	0	0	1	0	0	NA	NA	NA	4.5	NA	NA	NA	NA	9.56	NA	NA	NA	NA	NA	NA	6.782	NA	NA	NA	90.09	43	NA	NA	5.6	NA	136.293	NA	30	35	NA	NA	NA	NA	NA	NA	NA	5.1
2	45.106849315068494	70	0	1	190	0	1	0	0	0	0	0	19	NA	18	4.4	369	30	166	NA	9.2	241	11.1	42	NA	160	76	9.899	160	16.6	12	93	43.9	72	14.9	4.9	4.4	149	1910	31.7	33.9	93.4	400	10.8	2.2	2500	139	216	4.7
1	46.85479452054795	NA	0	1	165	0	0	0	0	1	0	0	NA	NA	NA	4.7	NA	20	NA	NA	NA	235.521	NA	NA	NA	90	NA	NA	NA	NA	33	91.892	40	NA	13.6	NA	4.2	123.552	1710	30.9	33.9	91	330	NA	NA	2120	137	294	4.4
1	39.96986301369863	71	0	1	168	0	0	0	0	1	0	0	41	NA	36	4.5	850	100	426	NA	9.6	175	15.3	33	NA	100	100	6.63	68	15.3	23	89	48.1	52	15	NA	4.6	88	1600	31.5	NA	NA	NA	12	2	2600	141	197	4.75
1	46.84109589041096	NA	1	0	NA	0	0	0	0	1	0	0	22	NA	18	4.2	NA	NA	NA	NA	9.4	233	NA	NA	NA	NA	NA	NA	NA	NA	NA	NA	NA	NA	NA	NA	4.1	123	NA	NA	NA	NA	NA	NA	NA	NA	136	NA	NA
2	45.24383561643835	71	0	1	225	0	0	0	0	1	0	0	16	NA	18	4.7	NA	49	111	NA	9.5	206	12.9	27	NA	201	119	7.398	180	10.6	NA	91	42.5	61	14.2	5.5	4.4	128	2249	29.6	33.4	88.7	588	NA	2	1813	136	169	4.79
1	42.32602739726028	74	0	1	195	1	0	0	0	0	0	0	20	NA	18	4.6	765	29	358	NA	9.5	204	11.1	25	NA	52	109	9.91	109	18.4	30	97	48.4	70	15.5	5.5	4.7	117	1815	28.4	32	88.8	360	11.4	1.8	3544	140	236	5.45
1	43.93698630136986	76	0	1	198	0	0	0	0	1	0	0	NA	NA	NA	4.4	NA	22	NA	NA	9.4	194	NA	NA	NA	120	NA	8.864	NA	NA	13	92	42.4	54	14.5	5.3	NA	110	NA	31.4	34.2	91.8	NA	11.9	NA	2473	NA	217	4.62
1	44.18630136986302	68	1	0	150	0	0	0	0	1	0	0	17	NA	22	4.3	675	19	115	NA	9.2	186	22.7	40	86	82	116	NA	18	16.7	19	97	39.6	87	12.8	5.1	4.5	85	2227	30.3	32.3	93.8	336	9.5	2.2	2136	138	247	4.22
2	57.42191780821918	NA	1	0	136	0	0	0	0	1	0	0	NA	NA	NA	NA	NA	NA	NA	NA	NA	NA	NA	NA	NA	NA	NA	NA	NA	NA	NA	85	40.5	NA	13.4	NA	NA	NA	NA	31.1	33.1	94	NA	NA	NA	NA	NA	243	4.3
1	36.81369863013698	NA	0	1	174	0	0	0	0	1	0	0	NA	NA	NA	4.1	393	100	190	0.7	9.1	228	15.6	45	NA	100	103	NA	121	8.6	NA	90	43	50	14.4	5.4	4.2	162	1300	30.7	33.8	91	400	11.1	1.8	1900	140	NA	4.7
1	24.19178082191781	61	1	0	113	0	0	0	0	1	0	0	13	NA	17	4.2	925	39	73	NA	8.9	180	11.4	34	184	60	181	NA	28	11.1	8	89	38.3	44	12.7	5	4	120	1041	30.4	33.2	91.6	335	11.3	2.2	2825	137	179	4.18
1	28.68219178082192	67	1	0	130	0	0	0	0	1	0	0	36	NA	37	4.8	415	20	103	NA	9.5	141	9.5	34	114	88	106	NA	14	19.7	23	78	40.5	53	13.2	NA	4.2	76	1697	31.6	32.6	96.9	NA	NA	2.2	NA	141	166	4.18
1	53.73972602739726	67	1	0	NA	0	0	0	0	1	0	0	19	NA	19	4.5	NA	31	NA	NA	9.1	163	14.3	72	90	68	77	NA	47	11	15	76	40	70	13.5	4.9	4.5	77	1243	31	33.8	92	296	10.3	2.3	3562	NA	225	4.35
1	61.74520547945205	64	1	0	NA	0	0	0	0	1	0	0	13	NA	24	4.5	505	71	69	NA	9.3	220	13.8	70	96	82	106	NA	103	20.7	22	79	40	NA	14.1	4.9	4.4	111	1892	32.9	NA	93.2	372	10.7	2.4	2683	137	259	4.29
2	26.34520547945205	65	1	0	113	0	0	0	0	1	0	0	19	NA	29	4.7	693	60	117	NA	NA	209	NA	54	160	100	115	NA	37	20.5	11	86	41.2	85	14	5	4.4	110	1936	32.7	34	96.3	340	9.2	2.2	1564	138	228	4.28
1	52.58904109589041	68	1	0	151	0	0	0	0	1	0	0	NA	NA	NA	4.4	NA	59	NA	NA	NA	180	NA	NA	66	72	76	NA	NA	NA	NA	75	41	65	13.8	5.1	NA	101	1728	30.7	33.7	91.3	401	10.3	NA	2241	NA	231	4.49
1	50.58904109589041	68	1	0	165	0	0	0	0	1	0	0	NA	NA	NA	NA	NA	30	101	NA	9.4	143	NA	52	NA	150	NA	NA	129	15.6	NA	101	39	52	12.7	5.1	NA	72	1715	31.4	32.6	96.3	385	9.7	2.1	2720	NA	261	4.05
1	57.77534246575343	74	0	1	161	0	0	0	0	1	0	0	20	NA	25	4.3	434	20	56	NA	9.5	180	16.6	46	NA	60	119	8.608	97	12.4	32	86	42.7	68	14.4	5	4.6	97	1172	31.3	33.7	92.8	272	11.9	2.2	2476	141	NA	4.6
1	53.465753424657535	76	0	1	225	0	0	0	0	1	0	0	NA	NA	NA	4.3	NA	91	NA	NA	9.6	235	NA	NA	NA	NA	NA	6.786	NA	NA	14	94	43.9	48	14.6	5.4	NA	169	1835	31.1	33.3	93.4	502	9.3	NA	2559	NA	286	4.7
1	31.0986301369863	72	0	1	208	0	0	0	0	1	0	0	17	NA	19	4.5	521	30	182	NA	9.2	177	NA	50	NA	292	88	9.37	29	13.2	10	98	46.5	59	15.9	5.3	4.6	96	1587	29	34.2	84.9	322	11	2	1469	141	180	5.48
2	38.75616438356165	NA	0	1	154	0	0	0	0	1	0	0	19	NA	17	4.5	451	20	90	0.5	9	202	12.4	31	NA	70	85	NA	189	14.7	11	88	NA	62	NA	NA	NA	140	1330	32.3	33.1	97.6	290	10.2	2	1960	141	173	NA
1	40.40821917808219	NA	0	1	164	0	0	0	0	1	0	0	47	NA	32	4.6	NA	NA	NA	NA	NA	NA	NA	NA	NA	NA	120	8.5	NA	NA	NA	NA	NA	NA	NA	NA	NA	NA	NA	NA	NA	NA	NA	NA	NA	NA	NA	NA	NA
1	38.02465753424657	67	1	0	136	0	0	0	0	1	0	0	19	NA	19	4.3	NA	0	NA	NA	9.6	NA	NA	NA	NA	100	NA	NA	NA	NA	NA	83	43	NA	13.9	NA	4.2	NA	1900	31.4	32.3	97	300	NA	NA	2800	140	279	4.42
1	58.21643835616438	75	0	1	198	0	0	0	0	1	0	0	23	NA	NA	4.7	NA	NA	NA	NA	9.6	NA	NA	NA	NA	NA	NA	NA	NA	NA	NA	99	42.2	NA	13.9	NA	4.7	NA	NA	30.7	32.9	93.2	NA	9.7	NA	NA	136	238	4.5
1	32.397260273972606	67	0	1	145	0	0	1	0	0	0	0	22	NA	23	5	419	0	211	NA	10	246	12.8	35	NA	100	105	2.492	182	16	17	78	NA	40	16	5.2	NA	NA	1300	29.5	31.7	93.2	NA	12	2.2	1600	141	178	5.43
1	57.8054794520548	70	0	1	201	0	1	0	0	0	0	0	35	NA	29	4.9	633	100	238	NA	9.8	212	11.2	45	NA	200	118	8.903	217	24	20	89	NA	74	16.4	5.4	4.2	125	2700	32.1	31.5	NA	500	11	1.8	3700	142	261	5.12
1	46.00547945205479	72	0	1	207	0	0	0	0	1	0	0	28	NA	26	4.3	656	NA	NA	NA	9.3	208	NA	NA	NA	NA	NA	NA	NA	NA	NA	94	46	49	15.6	NA	4.2	134	1800	29.7	33.9	88	NA	NA	NA	NA	138	221	5.3
1	51.772602739726025	71	0	1	207	0	0	0	0	1	0	0	NA	NA	NA	4.3	NA	NA	NA	NA	9.9	NA	NA	NA	NA	NA	NA	6.495	NA	NA	15	90	48.2	NA	NA	5.1	NA	121	NA	32.3	32.3	NA	NA	NA	NA	NA	NA	NA	4.81
1	38.28219178082192	NA	0	1	187	0	0	0	0	1	0	0	20	NA	NA	NA	NA	NA	88	NA	NA	170	NA	NA	NA	NA	NA	NA	NA	NA	NA	NA	NA	NA	15.3	NA	NA	NA	NA	NA	NA	NA	NA	NA	NA	NA	NA	NA	NA
2	38.28219178082192	NA	0	1	187	0	0	0	0	1	0	0	NA	NA	NA	NA	NA	NA	NA	NA	NA	NA	NA	NA	NA	NA	NA	NA	NA	NA	NA	NA	NA	NA	NA	NA	NA	NA	NA	29	NA	NA	NA	NA	NA	NA	NA	NA	NA
1	45.62191780821918	69	0	1	200	0	0	0	0	1	0	0	23	NA	20	4.4	332	32	163	NA	9.4	211	17.2	70	NA	127	104	7.659	95	20.1	NA	74	45.3	42	15.4	5.6	3.9	147	1935	29.3	34	86.1	541	10.9	2	2666	138	290	5.26
1	28.876712328767123	65	1	0	120	0	0	0	0	1	0	0	11	NA	18	4.6	314	100	NA	NA	9.9	NA	19.7	44	194	100	64	NA	NA	10.5	13	76	44.9	59	14.6	5.2	4.7	62	1800	32	32.6	98.1	500	12	2.1	4300	NA	206	4.58
1	40.08767123287672	NA	1	0	NA	0	1	0	0	0	0	0	NA	NA	35	4.4	426	100	199	NA	9.7	167	13.6	30	186	300	125	NA	30	12.9	23	82	43.1	64	14	4.7	3.9	93	1700	30.8	32.5	94.7	400	10	1.9	3600	143	276	4.55
2	48.2027397260274	NA	0	1	174	0	0	0	0	1	0	0	33	NA	31	4.9	500	49	296	0.2	9.9	258	10.8	NA	NA	170	152	NA	114	20	NA	88	44	64	16.3	5.1	4.5	176	1669	33	NA	90	340	11	NA	NA	NA	163	4.9
1	27.854794520547944	69	0	1	147	0	0	0	0	0	1	0	NA	NA	NA	NA	NA	NA	NA	NA	NA	233	NA	NA	NA	NA	NA	NA	NA	NA	NA	NA	NA	49	NA	NA	NA	159	NA	NA	NA	NA	NA	NA	NA	NA	NA	NA	NA
2	46.45753424657534	NA	0	1	165	0	0	0	0	1	0	0	23	NA	23	4.6	424	70	154	NA	9.5	231	NA	37.2	NA	100	108	11.214	29	16.03	11	NA	44.8	82	15.3	5.4	NA	131	NA	30.9	34.2	90.5	490	11.1	2	3820	142	199	4.95
1	63.88493150684931	71	0	1	194	0	0	0	0	1	0	0	34	NA	NA	4.5	349	0	447	NA	9.4	181	14.8	41	NA	100	77	4.752	51	19.2	18	93	43	60	14.6	5.6	4.5	111	1600	NA	34	NA	NA	NA	2.2	2200	140	NA	4.32
1	43.88219178082192	71	0	1	168	0	0	0	0	1	0	0	32	NA	24	4.5	NA	41	NA	NA	9.7	220	NA	77	NA	51	NA	7.1	41	NA	NA	91	42.8	77	14.3	5.4	4.7	130	1536	29.7	33.4	89	285	11.6	NA	2686	141	279	4.81
1	41.62191780821918	66	0	1	185	0	0	0	0	1	0	0	18	NA	23	4.4	438	19	204	NA	9.6	247	16.8	57	NA	192	59	6.499	93	19.8	13	91	46.1	67	15.2	5.3	4.6	168	1274	29.8	33	90.4	NA	10.2	2	3930	139	211	5.1
1	61.12328767123287	70	0	1	162	0	0	0	0	1	0	0	14	NA	16	4.2	642	39	97	NA	9.3	136	8.7	NA	NA	39	138	10.012	115	21.2	11	96	44.1	69	14.8	5.2	4.2	NA	1591	31.2	33.6	93	456	11.8	2.1	2176	139	209	4.74
1	47.28493150684932	NA	0	1	169	0	0	0	0	1	0	0	31	NA	39	4	417	12	NA	NA	9.1	180	NA	30	NA	92	106	NA	194	NA	24	79	43	58	14.3	4.9	4.5	108	1512	28.2	33.3	84.8	450	12	1.9	3704	137	202	5.1
1	49.8054794520548	64	1	0	158	0	0	0	0	1	0	0	16	NA	NA	4.3	513	39	76	NA	9.4	193	9.8	69	75	78	89	NA	101	17.1	9	88	40.3	53	13.6	5.4	5	128	1602	30.3	33.7	89.8	414	10.4	2.1	3466	138	334	4.49
1	44.89041095890411	66	1	0	155	0	0	0	0	1	0	0	NA	NA	NA	NA	NA	NA	72	NA	NA	145	NA	59	NA	NA	NA	NA	27	24	NA	83	NA	47	13.6	4.9	NA	83	NA	NA	NA	NA	NA	NA	2.1	NA	NA	NA	NA
1	53.824657534246576	67	0	1	143	0	0	0	0	1	0	0	NA	NA	NA	NA	NA	38	135	NA	9.3	177	NA	69	NA	141	NA	NA	159	15.9	NA	101	41.9	53	14.5	5.1	NA	110	1260	33	34.6	95.4	625	12.2	2.3	2637	NA	190	4.39
1	63.74794520547945	NA	0	1	180	0	0	0	0	1	0	0	28	NA	25	4.5	550	0	66	NA	9.7	208	10.4	50	NA	NA	73	9	69	14.5	14	94	41	69	14.6	5.1	4.4	124	2100	33	NA	92	300	NA	2.1	1700	142	242	4.5
1	53.43287671232877	69	0	1	175	0	0	0	0	1	0	0	25	NA	24	4.6	752	22	162	NA	9.3	170	15.4	46	NA	31	91	7.071	26	15.4	24	91	44.7	77	15.1	5.4	4.2	80	1014	31.6	33.8	93.5	273	11.2	2	1761	139	NA	4.78
1	29.734246575342464	NA	1	0	120	0	0	0	0	1	0	0	13	NA	23	4.5	427	58	134	NA	9.8	166	13.7	62	109	143	181	NA	44	9.2	12	86	44.1	70	15.1	5.2	4.1	78	1648	30.4	34.2	88.7	382	NA	2	3069	137	200	4.97
1	58.4	62	1	0	138	0	0	0	0	1	0	0	37	NA	27	4.4	437	30	295	NA	9.6	252	NA	36	105	90	97	NA	52	14.7	28	87	40.2	72	13.2	5.2	4.4	160	1720	30.5	32.8	92.8	447	9.9	2.1	2012	140	262	4.33
1	61.276712328767125	68	1	0	161	0	0	0	0	1	0	0	24	NA	33	4.1	480	NA	NA	NA	9.3	169	NA	69.1	NA	NA	NA	NA	NA	NA	NA	82	NA	70	NA	NA	4.4	63	NA	NA	NA	NA	NA	NA	NA	NA	139	NA	NA
2	29.24383561643836	71	0	1	147	0	0	1	0	0	0	0	14	NA	15	5	914.625	0	NA	NA	9.88	186.486	12.489	47.271	NA	200	122.905	5.966	77	17.961	19	88.288	44	NA	15	5.4	NA	130.502	2100	29	33.9	85	300	NA	2.092	2800	143	302	5.2
1	44.51780821917808	NA	0	1	NA	0	0	1	0	0	0	0	17	NA	NA	4.4	NA	60	142	NA	NA	228.571	NA	20.831	NA	40	147.486	NA	NA	7.88	16	NA	40	67.181	13.8	5.3	NA	149.035	1850	31.9	34.5	92.7	270	10	2.068	1800	NA	236	4.32
1	46.298630136986304	NA	0	1	196	0	0	0	0	1	0	0	NA	NA	NA	NA	NA	NA	NA	NA	NA	NA	NA	NA	NA	NA	NA	NA	NA	NA	NA	NA	NA	NA	NA	NA	NA	NA	NA	NA	NA	NA	NA	NA	NA	NA	NA	NA	NA
1	66.52328767123288	71	0	1	NA	0	0	0	0	1	0	0	30	NA	NA	NA	775	49	188	NA	NA	NA	22.3	50	NA	164	NA	7.924	35	NA	NA	NA	40.1	NA	13.8	5.1	NA	NA	1226	29.9	34.4	86.8	303	10.9	NA	2358	NA	180	4.62
2	40.40821917808219	66	1	0	150	0	0	0	0	1	0	0	13	NA	19	NA	425	41	133	NA	9.1	173	9.2	39	38	347	NA	NA	34	12.4	8	80	NA	86	NA	4.7	4.4	71	1557	28.9	31.9	90.8	279	10.1	2.2	4576	140	314	NA
1	51.772602739726025	71	0	1	175	0	0	0	0	1	0	0	NA	NA	21	4.4	323	19	184	NA	9.6	200	17.6	35	NA	182	167	5.256	53	11.8	12	91	45.1	46	15	5.1	4.2	138	1738	30.8	33.3	92.6	485	10.6	2.3	2376	141	225	4.87
1	44.32328767123288	NA	0	1	NA	0	0	0	0	1	0	0	24	NA	20	4.6	NA	60	NA	1.1	9.8	196.911	14.48	NA	NA	120	61.453	9.885	65	NA	19	104.504	46	43.629	15.5	NA	NA	137.452	2400	29	NA	87	400	NA	1.946	3100	138	315	5.3
1	49.14520547945205	NA	1	0	119	0	0	0	0	0	1	0	25	NA	22	4.4	NA	30	98	NA	9.4	178	NA	56	NA	130	62	NA	61	16.3	14	90	38	73	12.4	4.9	4.2	94	1590	29	33	90	360	NA	2.3	2880	138	284	4.2
1	50.58904109589041	74	0	1	185	0	0	0	0	1	0	0	NA	NA	NA	NA	NA	39	203	NA	9.9	246	NA	71	NA	39	NA	NA	20	11.8	NA	84	42.5	57	14.5	5.2	NA	172	1162	29.1	34.1	85.3	507	10.1	2.4	2153	NA	295	4.98
1	34.28493150684932	NA	0	1	NA	0	0	0	0	1	0	0	26	NA	36	4.2	575.875	0	NA	NA	9.24	204.633	NA	66.9	NA	100	106.145	NA	69	NA	18	84.685	48	NA	16.2	5.1	4.5	150.579	1500	32	34	93	300	NA	1.995	1600	140	204	5.1
1	30.065753424657533	74	0	1	176	0	0	0	0	1	0	0	40	NA	25	4.6	NA	NA	NA	NA	9.4	NA	NA	69	NA	NA	126	NA	103	NA	NA	99	43.7	NA	14.5	NA	4.4	NA	NA	30.6	33.2	92	NA	NA	NA	NA	NA	317	4.7
2	52.706849315068496	73	0	1	168	0	0	0	0	1	0	0	32	NA	25	4.8	NA	37	NA	NA	9.8	NA	NA	NA	NA	101	NA	NA	NA	NA	NA	106	44.1	NA	15.6	NA	4.5	NA	1140	32.1	NA	90.7	NA	9.7	NA	3297	141	210	4.9
1	47.15890410958904	70	0	1	175	0	0	0	0	1	0	0	43	NA	41	4.3	NA	100	NA	1	9.8	244	NA	NA	NA	100	NA	NA	NA	NA	NA	91	41	71	14	5.5	4.7	164	2300	30.1	34.1	88	400	NA	NA	2400	141	241	4.65
1	33.00547945205479	69	0	1	173	0	1	0	0	0	0	0	20	NA	16	5	575	48	NA	NA	9.7	219	NA	NA	NA	139	87	NA	111	16.2	NA	91	46	46	15.9	5.2	4.5	150	1618	31.5	34.6	91.3	456	11.3	NA	2539	141	224	5.04
1	48.38356164383562	71	0	1	192	0	0	0	0	0	1	0	NA	NA	NA	NA	NA	NA	439	NA	9.76	208.88	NA	46.87	NA	NA	NA	NA	258	10.547	NA	82.883	NA	63.707	14.3	5.2	NA	131.274	NA	NA	NA	NA	NA	NA	2.238	NA	NA	NA	NA
1	48.73424657534247	NA	0	1	176	0	0	0	0	1	0	0	25	NA	25	5	648	NA	NA	NA	9.88	250	11.3	41.1	NA	NA	101	6.74	NA	20.035	11	90	46.9	68	15.3	5.04	NA	178	2180	29.5	32.6	90.4	350	NA	2.311	2110	137	NA	5.19
1	46.45753424657534	70	0	1	185	0	0	0	0	1	0	0	16	NA	14	4.5	449	82	99	NA	9.6	225	18.6	45	NA	NA	111	7.193	85	7.8	20	86	44.1	64	14.6	5	NA	141	1128	30	33.1	90.6	408	11.2	2.4	2794	137	233	4.87
2	30.068493150684933	68	1	0	123	0	0	0	0	1	0	0	19	NA	20	4.6	448	28	85	NA	9.7	199	19.1	47	167	130	94	NA	22	15.5	13	83	39.8	79	13.1	5.2	4.1	101	1236	29.9	32.9	90.9	256	NA	1.9	1852	141	NA	4.38
1	41.0958904109589	66	0	1	162	0	0	0	0	1	0	0	NA	NA	NA	NA	NA	NA	172	NA	9.9	221	NA	44	NA	NA	NA	NA	195	15.2	NA	93	NA	57	14.1	NA	NA	144	NA	NA	NA	NA	NA	NA	1.9	NA	NA	NA	NA
1	38.53150684931507	NA	0	1	NA	0	0	0	0	1	0	0	NA	NA	NA	NA	NA	NA	NA	NA	NA	228.571	NA	46.5	NA	NA	136.313	NA	229	NA	NA	85.946	NA	71.815	NA	NA	4.94	144.788	NA	NA	NA	NA	NA	NA	NA	NA	NA	NA	NA
1	35.52054794520548	65	1	0	145	0	0	0	0	1	0	0	16	NA	17	4.3	NA	NA	NA	NA	NA	NA	NA	NA	NA	NA	NA	NA	40	NA	NA	85	39.4	NA	13.2	NA	4.1	NA	NA	30.1	33.5	89.7	NA	11.1	NA	NA	137	210	4.39
1	52.96164383561644	NA	0	1	NA	0	0	0	0	1	0	0	30	NA	23	4.5	NA	30	78	NA	9.5	223	13.5	40	NA	72	106	11.023	54	14.6	14	79	48.9	42	15.5	5.4	4.6	148	1417	NA	31.7	NA	365	11	2.3	1915	140	286	NA
1	70.07123287671233	73	0	1	212	0	0	0	0	1	0	0	16	NA	24	4.4	548	62	133	NA	9.4	219	13	31	NA	218	92	7.243	15	20.1	13	97	45	79	15.2	5.7	NA	125	2296	31.9	33.8	94.5	381	10.8	2.1	2643	NA	270	4.76
1	48.30958904109589	66	1	0	145	0	0	0	0	1	0	0	20	NA	23	4.6	414	50	80	NA	9.6	219	NA	26	46	130	136	NA	50	13.9	20	86	44	61	14.2	5.6	4.7	133	2499	30.1	32.3	93.2	583	11.5	2.1	2939	141	248	4.72
2	33.6986301369863	NA	0	1	180	0	0	0	0	1	0	0	23	NA	NA	NA	435	NA	NA	NA	NA	178	NA	NA	NA	NA	NA	NA	NA	NA	NA	95	NA	50	NA	NA	NA	107	NA	NA	NA	NA	NA	NA	NA	NA	NA	NA	NA
1	30.51780821917808	67	0	1	NA	0	0	0	0	0	1	0	11	NA	15	5	407	41	85	NA	9.7	141	9.4	32	NA	29	88	7.712	NA	16.5	20	82	42	50	12.8	4.9	4	77	1734	NA	NA	NA	313	11.3	2.2	3683	137	265	NA
1	38.10410958904109	NA	1	0	NA	0	0	0	0	1	0	0	NA	NA	NA	NA	NA	NA	NA	NA	NA	NA	NA	NA	212	NA	NA	NA	NA	NA	NA	NA	NA	NA	NA	NA	NA	NA	NA	NA	NA	NA	NA	NA	NA	NA	NA	NA	NA
1	60.45205479452055	66	1	0	129	0	0	0	0	1	0	0	NA	NA	NA	NA	NA	19	161	NA	9.2	144	NA	49	NA	68	NA	NA	18	13.2	NA	78	43	71	13.9	5.3	NA	NA	1218	30.1	32.3	93.1	239	NA	2	1556	NA	NA	4.62
1	32.293150684931504	69	0	1	157	0	0	0	0	1	0	0	20	NA	17	4.6	646	50	54	NA	9.6	NA	9.6	44	NA	71	84	5.288	106	17.7	12	78	38.7	63	13.5	5	4.4	NA	1298	NA	34.9	95.6	361	10	2.2	2419	138	NA	4.05
1	40.14246575342466	60	1	0	NA	0	0	0	0	1	0	0	14	NA	14	NA	821	42	64	NA	NA	187	NA	38	84	138	85	NA	25	NA	NA	79	40.3	56	13	4.8	NA	105	2406	30.2	32.3	93.5	372	9.6	2	3042	NA	321	4.31
1	61.67397260273973	70	0	1	170	0	0	0	0	1	0	0	NA	NA	NA	NA	NA	NA	NA	NA	NA	215	15.3	48	NA	NA	NA	NA	NA	NA	NA	NA	NA	43	NA	NA	NA	149	NA	NA	NA	NA	NA	NA	NA	NA	NA	NA	NA
1	57.08219178082192	72	0	1	202	0	1	0	0	0	0	0	NA	NA	NA	4.6	NA	11	NA	NA	9.5	193	NA	NA	NA	59	NA	7.019	NA	NA	12	97	43.8	56	14.4	5.5	NA	121	1365	31.4	32.9	95.4	355	11.8	NA	1909	NA	191	4.59
1	42.92054794520548	76	0	1	200	0	0	0	0	1	0	0	47	NA	26	4.7	783	59	89	NA	9.6	223	18.6	36	NA	152	108	6.698	NA	23.7	42	80	48.9	NA	16.4	5.4	4.3	NA	1838	30.1	33.5	89.7	549	11.5	NA	2303	139	234	5.45
1	54.64383561643836	67	0	1	148	0	0	0	0	1	0	0	41	NA	35	4.5	429	32	231	NA	9.5	163	13.7	71	NA	113	147	8.26	90	19.7	NA	NA	43.5	79	13.9	5	4.2	70	1388	29.6	32	92.6	394	12.2	2.2	3472	140	246	4.7
1	52.18630136986302	62	1	0	108	0	0	0	0	1	0	0	14	NA	19	4.1	491	50	57	NA	9.1	225	6.7	34	32	NA	61	NA	102	12.3	10	81	40	78	13.5	4.9	4.2	132	2096	31.1	33.8	92.2	391	10.5	2	2965	NA	NA	4.34
1	50.50684931506849	NA	1	0	NA	0	1	0	0	0	0	0	42	NA	35	4.7	889	48	149	NA	10	261	13.9	NA	69	30	136	NA	184	24	9	82	NA	NA	NA	5.2	3.8	150	1524	30.8	33.2	92.9	248	11.1	2	1850	141	187	NA
1	38.32876712328767	72	0	1	170	0	1	0	0	0	0	0	NA	NA	NA	NA	NA	NA	NA	NA	NA	NA	NA	NA	NA	NA	177	NA	118	NA	NA	NA	NA	NA	NA	NA	NA	NA	NA	NA	NA	NA	NA	NA	NA	NA	NA	NA	NA
2	38.32876712328767	72	0	1	170	0	1	0	0	0	0	0	29	NA	25	NA	471	NA	NA	NA	9.4	137	11.1	40.09	NA	NA	177	NA	118.8	12.3	19	93	49.4	53	16	4.9	4.1	70	NA	29.2	32.4	90.1	NA	NA	2.07	NA	141	186	5.48
1	37.276712328767125	68	0	1	165	0	0	0	0	1	0	0	34	NA	36	4.3	NA	NA	NA	NA	9.4	144	NA	53	NA	NA	NA	NA	NA	NA	NA	95	48.3	60	16.1	5.4	4.6	73	NA	31.6	33.3	95	NA	NA	NA	NA	142	270	5.1
1	54.56438356164384	67	1	0	NA	0	0	0	0	1	0	0	35	NA	21	4.1	1136	60	67	NA	9.6	185	19	75	195	72	110	NA	69	9	11	92	43.4	53	14.7	5.2	4.5	114	1276	29.9	33.9	88.2	320	8.9	2.1	2272	142	301	4.92
1	43.32328767123288	72	0	1	193	0	0	0	0	1	0	0	NA	NA	NA	NA	NA	NA	NA	0.2	NA	NA	NA	NA	NA	NA	NA	NA	NA	NA	NA	91	NA	NA	NA	NA	NA	NA	NA	NA	NA	NA	NA	NA	NA	NA	NA	NA	NA
1	43.38082191780822	NA	0	1	171	0	1	0	0	0	0	0	24	NA	20	4.8	332	28	176	NA	10	213	8.8	60	NA	72	123	5.924	137	11.7	17	93	39.7	50	13.9	4.9	4.5	147	1826	30.9	35	88.2	369	9.8	2	3207	141	226	4.5
1	41.54520547945206	NA	0	1	171	0	0	1	0	0	0	0	19	NA	26.9	4.27	464	40	276	1.9	9.25	218	10.6	43.03	NA	270	91.47	NA	75.7	NA	23.6	99.6	46.2	49	13.9	5.6	3.98	151	1680	30.4	NA	NA	220	11.1	2.27	3270	142	238	4.57
1	33.21369863013699	65	1	0	125	0	0	0	0	1	0	0	16	NA	20	4.3	969	29	112	NA	9.4	184	13.7	48	80	20	88	NA	38	16.3	11	91	44.1	64	14.7	5.2	4.6	102	1695	30.5	33.3	91.5	289	11.7	2.1	2867	140	254	4.82
2	49.706849315068496	66	0	1	159	0	0	0	0	1	0	0	NA	NA	NA	NA	NA	39	125	NA	9.3	216	NA	37	NA	191	NA	NA	40	14.6	NA	94	44	44	15.5	4.8	NA	150	1666	32.4	NA	91.9	544	10.1	2.1	2460	NA	197	4.79
1	35.25205479452055	70	0	1	170	0	0	0	0	1	0	0	20	NA	21	4.9	317	10	96	NA	9.6	206	11	69.4	NA	130	73	9.098	106	14.35	11	98	48	65	16.3	4.8	NA	124	1500	32.5	34	95.6	630	11.9	2.4	3900	138	NA	5.02
1	34.824657534246576	68	0	1	167	0	0	1	0	0	0	0	32	NA	24	NA	NA	70	NA	NA	NA	258.687	9.484	36.855	NA	280	65.363	NA	238	NA	27	99.099	NA	50.193	NA	5.4	4.4	NA	1970	30.3	33.8	89.7	500	10	NA	4410	140	268	NA
2	61.40547945205479	63	1	0	132	0	0	0	0	1	0	0	22	NA	NA	NA	NA	0	92	1.3	NA	219.691	NA	NA	NA	100	NA	NA	172	NA	11	99.099	39	73.745	13.2	4.9	4.5	119.691	1000	30	NA	89	300	9.9	NA	1800	141	223	4.35
1	47.04931506849315	64	1	0	120	0	0	0	0	1	0	0	18	NA	23	4.6	519	62	54	NA	9.7	NA	6.9	35	59	223	76	NA	34	24	17	93	41	87	14	5.2	4.3	NA	1602	31.3	34.1	91.7	439	10.9	2.2	NA	138	296	4.47
2	42.63835616438356	71	0	1	220	0	0	0	0	1	0	0	NA	NA	NA	NA	NA	NA	NA	1	NA	NA	NA	NA	NA	NA	NA	NA	NA	NA	NA	NA	NA	NA	NA	NA	NA	NA	NA	NA	NA	NA	NA	NA	NA	NA	NA	NA	NA
1	34.18356164383562	68	0	1	158	0	1	0	0	0	0	0	22	NA	19	4.4	584	29	77	NA	9.5	216	7	43	NA	49	154	9.598	75	13.7	17	83	39.1	60	13.6	4.8	4.1	138	1568	31.2	34.8	89.7	377	9.7	2.4	2876	139	199	4.36
1	55.465753424657535	NA	0	1	NA	0	0	0	0	1	0	0	27	NA	19	NA	NA	100	NA	NA	9.96	173	NA	NA	NA	80	NA	NA	NA	NA	14	83	43.5	55	15.1	NA	NA	NA	1090	30.6	34.7	88.1	580	NA	NA	4200	NA	267	4.94
1	33.99452054794521	69	0	1	185	0	0	0	0	1	0	0	NA	NA	NA	4.7	NA	52	NA	NA	9.9	184	NA	NA	NA	118	NA	5.982	NA	NA	15	87	43.6	72	15.7	4.9	NA	97	1354	30.5	NA	84.7	508	11.2	NA	2670	NA	232	5.15
1	56.96986301369863	70	0	1	172	0	0	0	0	1	0	0	39	NA	NA	4.9	387	61	302	NA	10.1	171	13.5	76	NA	50	100	7.32	77	12.5	NA	90	44.4	88	14.8	5.2	4.2	69	1188	31.6	33.3	94.7	353	12	2.4	1948	140	206	4.69
2	53.12602739726027	68	0	1	156	0	0	0	0	1	0	0	NA	NA	NA	NA	NA	100	NA	NA	NA	NA	14.5	NA	NA	300	118	NA	48	NA	NA	NA	43.2	NA	13.9	5.6	NA	NA	1700	29.8	32.2	93	600	NA	NA	3200	NA	225	4.7
1	55.55068493150685	70	0	1	169	0	0	0	0	1	0	0	NA	NA	NA	NA	NA	NA	NA	NA	NA	NA	NA	28	NA	NA	75	NA	287	NA	NA	NA	NA	NA	NA	NA	NA	NA	NA	NA	NA	NA	NA	NA	NA	NA	NA	NA	NA
1	60.49589041095891	66	1	0	125	0	0	0	0	1	0	0	26	NA	24	4.7	535	20	63	NA	9.5	240	NA	54.7	NA	20	107	NA	71	19.1	35	79	40.5	70	12.8	5.6	4	155	1220	NA	31.6	NA	290	10.1	2.1	3550	141	186	NA
2	49.04109589041096	NA	1	0	121	0	0	0	0	0	1	0	16	NA	24	NA	NA	30	103	NA	9.3	182	NA	NA	NA	70	NA	NA	NA	NA	12	95	42.7	67	14.8	NA	4.6	99	1800	32.5	34.7	93.7	390	8.8	NA	3390	NA	264	4.56
1	40.032876712328765	64	1	0	140	0	0	0	0	1	0	0	20	NA	21	NA	803	68	105	NA	10	164	9.5	41	110	108	140	NA	37	24	21	NA	46.4	78	15.5	4.8	4.2	72	2200	32.7	33.4	97.9	490	NA	2.2	2833	137	223	4.74
1	36.26575342465753	68	1	0	133	1	0	0	0	0	0	0	16	NA	16	4.3	869	20	52	NA	9.8	206	NA	64	NA	68	NA	NA	36	24	22	76	43.8	87	15	5.2	4.3	105	1116	31.7	34.2	92.6	416	10.5	2.4	2380	142	170	4.73
1	28.48767123287672	64	1	0	130	0	0	0	0	1	0	0	15	NA	22	4.5	511	70	161	NA	9.5	162	NA	63	91	221	157	NA	30	12.6	12	85	39.3	68	13.3	4.8	4.3	78	2090	30.3	33.8	89.5	297	11.5	2	2722	136	207	4.39
1	43.24109589041096	NA	0	1	227	0	0	0	0	1	0	0	28	NA	22	4.8	363	60	NA	NA	9.8	220	7.6	42	NA	110	NA	NA	222	14.2	NA	81	NA	58	16	NA	4.4	135	NA	29.4	33.7	87	470	NA	2	2900	139	240	5.5
1	62.41095890410959	NA	0	1	182	0	1	0	0	0	0	0	17	NA	20	4.2	409	27	180	NA	NA	137	14.8	55	NA	147	133	NA	186	16.3	13	88	40.3	39	13.7	5.6	3.8	80	1253	29.9	34	88	583	9.9	1.9	4690	140	169	4.58
1	36.54794520547945	71	0	1	235	0	0	0	0	1	0	0	18	NA	20	4.5	546	48	192	NA	9.4	211	17.5	43	NA	334	NA	6.193	140	11.5	21	95	46.5	70	15.8	5.3	4.8	118	NA	29.6	34	87.1	413	9.1	2.2	1659	139	249	5.34
1	69.44109589041096	80	0	1	226	0	0	0	0	1	0	0	12	NA	18	4.4	1101	20	57	NA	9.1	169	22.2	46	NA	132	111	NA	74	11.2	12	94	45.2	48	15.4	5.3	4.1	100	1032	NA	34.1	97.6	352	10.9	2.2	2464	141	168	4.63
1	33.536986301369865	NA	0	1	167	0	0	0	0	1	0	0	NA	NA	NA	NA	664	30	59	NA	NA	NA	NA	37	NA	90	NA	NA	NA	21.6	NA	105	45.2	NA	16.1	NA	NA	NA	1970	31.6	NA	88.6	620	NA	1.9	4110	NA	293	5.1
2	33.536986301369865	NA	0	1	167	0	0	0	0	1	0	0	NA	NA	NA	NA	664	NA	59	NA	NA	NA	NA	NA	NA	NA	NA	NA	NA	21.6	NA	NA	45.2	NA	16.1	NA	NA	NA	NA	31.6	NA	88.6	NA	NA	NA	NA	NA	293	5.1
1	59.17260273972602	69	1	0	162	0	1	0	0	0	0	0	16	NA	17	4.5	477	88	67	NA	9.5	217	NA	33	55	189	117	NA	64	17.5	14	86	43.1	81	13.6	5.5	4.4	116	1940	30.4	31.6	96.4	542	11.3	NA	3541	142	318	4.47
1	45.88767123287671	70	0	1	156	0	0	0	0	1	0	0	44	NA	38	4.9	807	20	NA	NA	9.8	156	16.5	72	NA	133	164	8.957	157	16.2	17	78	45.5	53	15.8	NA	4.5	90	1494	32.2	34.7	92.7	382	9.4	2.3	1872	138	285	4.91
1	40.945205479452056	66	1	0	145	0	1	0	0	0	0	0	13	NA	15	4.3	470	32	53	NA	9.5	171	15.3	46	104	81	90	NA	NA	12.8	12	91	NA	52	NA	5.2	NA	102	1305	NA	33.2	NA	369	10.4	2.1	2714	139	NA	4.25
1	40.88219178082192	62	1	0	103	0	0	0	0	1	0	0	24	NA	22	NA	567	42	52	NA	NA	NA	17	NA	219	161	NA	NA	23	NA	NA	NA	38.7	NA	13.1	NA	NA	NA	1508	NA	33.9	98.5	473	10.2	2.1	3016	NA	286	NA
2	59.55342465753424	75	0	1	202	0	0	0	0	1	0	0	26	NA	29	4.3	500	10	95	NA	9	212	21.8	43	NA	59	92	NA	NA	15.2	NA	86	42.7	52	14.4	4.7	4	137	NA	30	33.7	89	267	11.6	2	1973	142	165	4.8
1	30.14794520547945	75	0	1	167	0	0	0	0	1	0	0	33	NA	32	NA	NA	34	NA	NA	9.6	NA	NA	25	NA	112.2	NA	NA	66	13.6	12	83	42.7	NA	14.4	NA	3.9	NA	NA	31.2	33.7	92.6	268	9.9	NA	1855	139	168	4.6
1	42.52328767123288	NA	1	0	125	0	0	0	0	0	1	0	15	NA	17	4.3	NA	40	NA	NA	9	189	NA	NA	NA	260	NA	NA	NA	NA	15	86	41	42	13.4	NA	4.7	129	2220	30	33	93	510	NA	NA	4670	138	NA	4.4
2	60.84931506849315	67	0	1	140	0	0	0	0	1	0	0	45	NA	40	NA	559	40	92	NA	NA	262	10	62.4	NA	240	115	10.275	141	NA	28	98	45.4	64	15.4	5.3	NA	NA	2040	29.4	33.9	86.8	470	10.7	2.2	2800	138	209	5.23
2	42.6	NA	1	0	123	0	0	0	0	1	0	0	22	NA	29	4.5	570	38	105	NA	9.5	213	18.9	65	209	120	NA	NA	34	15.1	21	80	43	79	14.1	5.1	4.3	120	2174	29.9	32.8	91.3	422	10.3	2.1	3547	137	257	4.7
1	28.824657534246576	NA	0	1	190	0	0	0	0	1	0	0	NA	NA	NA	NA	NA	NA	204	NA	9.68	NA	NA	32.849	NA	NA	NA	NA	255	12.665	NA	77.477	NA	80.695	14.7	5.3	NA	NA	NA	NA	NA	NA	NA	NA	2.19	NA	NA	NA	NA
1	32.64657534246575	68	1	0	194	0	0	0	0	1	0	0	21	NA	17	4.1	328	31	110	NA	9	195	20.1	50	NA	182	59	NA	164	16.2	36	90	40.5	47	13.9	5.1	4.4	131	2096	29.7	34.3	86.5	395	10.4	2	2496	139	223	4.68
2	52.5013698630137	68	1	0	159	0	0	0	0	1	0	0	NA	NA	NA	NA	NA	42	NA	NA	NA	NA	NA	NA	80	90	91	NA	NA	NA	17	84	41.5	73	14.3	5.2	NA	NA	1992	32.3	34.5	93.7	468	10.1	NA	3408	NA	NA	4.43
1	45.62191780821918	NA	0	1	187	0	0	0	0	0	1	0	NA	NA	NA	4.6	NA	20	NA	NA	9.3	213.2	NA	36.2	NA	280	NA	NA	NA	NA	NA	NA	44.3	NA	14.83	NA	4.33	100.8	2360	NA	33.48	NA	350	8.89	NA	3420	138	NA	5.38
1	81.18082191780822	66	1	0	140	0	0	0	0	1	0	0	13	NA	22	4.3	513	51	78	NA	9.3	233	NA	68	NA	158	86	NA	50	23.1	12	NA	39.7	78	13.1	5.4	4.3	139	1035	31.6	33	95.7	454	9.4	2.2	3402	137	285	4.15
1	39.31506849315068	NA	1	0	NA	0	0	0	0	1	0	0	18.9	NA	17.6	4.47	482	60	NA	0.94	8.91	167.01	7.6	NA	NA	110	NA	NA	NA	8.04	14.4	91.63	39.4	72.89	13.2	5.1	NA	88.01	1350	NA	33.5	NA	410	NA	1.9	2300	138	252	4.81
1	46.1972602739726	70	0	1	151	0	0	0	0	1	0	0	20	NA	21	4.4	543	58	132	NA	9.7	205	11.3	48	NA	58	148	6.34	55	21	16	NA	38.2	NA	13	5.2	3.9	95	1723	32	34	94.1	481	9.4	2	3480	141	266	4.06
1	28.34520547945205	74	0	1	154	0	0	0	0	1	0	0	19	NA	27	NA	562	61	256	NA	NA	NA	15.8	70	NA	127	154	11.909	57	NA	NA	NA	44.9	NA	14.8	NA	NA	NA	1734	30.6	33	92.8	536	10.8	2	2242	NA	250	4.84
2	30.27671232876712	67	1	0	148	0	0	0	0	1	0	0	12	NA	23	4.3	293	71	253	NA	9.2	169	NA	32	64	381	NA	NA	NA	13.8	17	78	41.5	53	13.1	4.9	4.6	102	1589	NA	31.6	85.7	390	11	2.1	2270	138	318	4.84
1	50.463013698630135	68	0	1	200	0	0	0	0	1	0	0	NA	NA	NA	NA	NA	NA	194	NA	9.2	NA	NA	44	NA	NA	NA	NA	85	20.3	NA	98	NA	NA	13	5.3	NA	NA	NA	NA	NA	NA	NA	NA	2	NA	NA	NA	NA
2	50.75890410958904	62	1	0	202	1	0	0	0	0	0	0	11	NA	16	NA	537	21	112	NA	9.1	161	14.6	40	134	29	163	NA	45	15	11	93	42.2	50	14	5.1	4.2	94	2066	30	33.2	90.6	316	9.6	2.1	1669	138	273	4.66
1	35.95068493150685	74	0	1	189	0	0	0	0	1	0	0	22	NA	36	4.8	332	100	NA	NA	9.3	NA	NA	NA	NA	300	150	NA	81	NA	NA	75	44	43	15.3	5.1	4.3	63	1400	31.9	34.8	92	500	NA	NA	3300	139	202	4.8
1	56.032876712328765	68	0	1	153	0	0	0	0	1	0	0	21	NA	17	4.7	NA	0	NA	NA	9.4	176	NA	NA	NA	100	NA	NA	NA	NA	NA	80	39.3	64	13.1	5.5	NA	97	2300	30.2	33.3	91	400	NA	NA	2100	141	289	4.34
1	47.6	74	0	1	202	0	0	0	0	1	0	0	14	NA	18	4.2	388	39	102	NA	9.4	195	16.7	54	NA	193	NA	7.603	104	12.2	10	98	40.6	61	13.8	5.3	4.4	114	1477	30.3	34	89	343	10.8	2	1449	140	181	4.56
1	27.695890410958903	NA	1	0	NA	0	0	0	0	1	0	0	18	NA	NA	4	340.105	30	216	4	NA	NA	NA	36.054	NA	90	122.905	NA	NA	10.591	9.6	91.892	39	46.332	12.7	5.2	4	73.359	2000	31	NA	95	310	NA	2.019	2000	140	338	4.1
1	44.76164383561644	NA	0	1	165	0	0	0	0	1	0	0	22	NA	23	4.3	402	NA	NA	0.5	9.2	NA	NA	NA	NA	NA	130	9.87	23	7.2	NA	82	47.7	62	NA	NA	NA	159	NA	30.2	35	86.3	NA	10.3	NA	NA	140	237	5.53
1	38.04657534246575	65	1	0	140	0	0	0	0	1	0	0	16	NA	20	4.3	942	40	NA	NA	9.4	146	NA	50	66	62	103	NA	29	18.1	13	76	42.8	57	13.5	NA	4.6	73	1734	31	31.5	98.4	352	10.3	2.2	2213	140	237	4.35
1	55.62465753424657	64	1	0	122	0	0	0	0	1	0	0	NA	NA	NA	NA	NA	29	188	NA	9.7	175	NA	44	NA	29	NA	NA	68	17	NA	105	43	76	14.5	NA	NA	88	1739	31.9	33.7	94.5	475	11	2.2	1928	NA	253	4.55
2	41.50410958904109	NA	1	0	159	0	0	0	0	1	0	0	16	NA	20	4.5	549	29	69	NA	9.3	167	12.7	56	67	50	93	NA	35	17.8	15	83	44.9	69	14.7	5.2	4	83	1810	30.4	32.7	92.8	302	10.2	2.2	2008	140	253	4.84
1	72.54520547945205	71	0	1	157	0	0	0	0	1	0	0	27	NA	27	4.3	777	39	65	NA	9.2	136	14.5	56	NA	221	91	7.52	79	18.8	11	NA	42	67	14.5	5.4	4.3	NA	1784	32	34.5	92.7	426	10.4	2.1	2430	140	184	4.53
1	39.57534246575342	67	0	1	154	0	0	1	0	0	0	0	28	NA	27	4.7	360	63	112	NA	9.5	213	8.2	23	NA	143	167	6.325	53	14.5	NA	93	43.2	47	14.9	5.5	4.5	139	1932	28.9	34.5	83.7	251	10.3	2.1	3312	140	222	5.16
1	61.02739726027397	71	0	1	177	0	0	0	0	1	0	0	15	NA	17	4.8	704	95	157	NA	9.6	179	14	62	NA	NA	81	5.615	83	21.9	13	92	46.2	44	15.5	5.2	4.5	114	1622	30.2	33.5	90.1	NA	12	2.3	NA	139	226	5.13
1	44.54520547945206	71	0	1	170	0	0	0	0	1	0	0	NA	NA	NA	4.8	NA	29	NA	NA	9.4	165	NA	NA	NA	29	NA	6.13	NA	NA	14	92	43	51	14.2	5.4	NA	98	1819	28.9	33	87.4	546	9.3	NA	1777	NA	243	4.92
1	61.41095890410959	66	1	0	139	0	0	0	0	0	1	0	23	NA	17	NA	NA	NA	NA	NA	9.1	179	NA	NA	NA	NA	NA	NA	NA	NA	NA	92	44.2	80	14.7	NA	4.6	90	NA	NA	33.3	NA	NA	NA	NA	NA	139	221	4.3
2	29.265753424657536	NA	0	1	152	0	0	0	0	0	1	0	18	NA	NA	4.5	444	0	NA	NA	9	167	NA	44	NA	200	124	NA	129	7.6	27	77	45	39	15.2	5.5	4.17	99	2610	29.3	33.8	86.7	400	9.2	NA	NA	138	289	5.19
1	43.2027397260274	68	0	1	160	0	0	0	0	1	0	0	NA	NA	NA	4.8	NA	NA	NA	NA	9.6	203	NA	NA	NA	111	NA	9.191	NA	NA	11	89	43.3	57	15.2	5.1	NA	131	1722	32.5	35.1	92.7	320	10.1	NA	1829	NA	233	4.67
1	36.78904109589041	70	0	1	154	0	0	0	0	1	0	0	22	NA	28	4.8	577	30	171	NA	9.9	157	14.3	NA	NA	30	141	6.629	103	23.7	11	88	NA	55	NA	NA	4.3	89	1505	32.2	34.9	92.3	410	10.7	2.3	3025	138	193	5.47
1	38.88493150684931	69	0	1	165	0	0	0	0	1	0	0	31	NA	35	4.3	572	100	271	NA	9.5	139	17.8	39	NA	200	107	6.346	113	19.3	25	88	NA	42	15.5	5.4	NA	77	NA	29.3	NA	95	300	12	2.3	2700	142	214	5.31
1	52.6958904109589	NA	0	1	209	0	0	0	0	1	0	0	33	NA	28	4.3	400	42	94	NA	9.4	NA	15	30	NA	71	101	7.32	119	10	30	90	45.7	51	14.9	5.3	4.2	NA	NA	29.8	32.6	91.4	404	10.6	2.2	3328	139	174	5
1	65.73424657534247	70	0	1	179	0	0	0	0	1	0	0	NA	NA	NA	4.7	NA	81	NA	NA	9.8	NA	NA	NA	NA	81	NA	6.793	NA	NA	40	91	47.5	72	14.4	5	NA	170	NA	30.6	NA	NA	389	11.3	NA	4275	NA	218	4.7
1	36.175342465753424	NA	0	1	165	0	0	0	0	1	0	0	19	NA	19	4.7	466	42	172	NA	9.7	159	NA	47	NA	42	90	5.407	87	13	9	94	43	51	14.2	5.2	3.9	92	1911	30.5	33	92.3	273	9.8	2	1932	141	186	4.66
1	46.43013698630137	65	1	0	128	0	0	0	0	1	0	0	13	NA	21	4.5	1276	30	142	NA	9.7	200	15.7	42	123	108	123	NA	NA	24	12	84	40.3	NA	12.8	5	NA	89	1062	30.1	31.8	94.8	NA	NA	2.1	2911	137	187	4.25
2	36.4	60	1	0	123	0	0	0	0	1	0	0	14	NA	21	4.5	NA	100	NA	NA	9.1	NA	NA	NA	NA	200	NA	NA	NA	NA	NA	95	37.4	NA	12.5	NA	4.1	NA	1500	30.9	33.4	92	300	NA	NA	2100	139	200	4.05
1	50.87123287671233	63	1	0	150	0	0	0	0	1	0	0	14	NA	NA	NA	NA	49	NA	NA	NA	NA	20.7	NA	154	112	NA	NA	72	NA	NA	NA	40.5	NA	13.6	5.5	NA	NA	1953	31.3	33.6	93.3	427	10.9	2.3	4459	NA	241	4.34
1	60.24657534246575	NA	1	0	105	0	0	0	0	0	1	0	14	NA	19	5	699.18	50	67	NA	9.8	206.177	12.598	NA	51.661	NA	122.905	NA	96	19.77	11	NA	43	81.081	14.3	5.5	4.3	109.652	1300	30	33	92	NA	10	2.263	3400	141	166	4.7
1	28.610958904109587	75	0	1	202	0	0	0	0	1	0	0	13	NA	14	4.4	435	91	122	NA	9.3	NA	13.8	60	NA	NA	78	11.229	39	11.5	9	92	43.5	39	14.7	5.2	4.6	NA	1171	31.5	33.8	93.1	298	10.1	2	2664	140	293	4.67
2	56.23287671232877	NA	0	1	194	0	0	0	0	1	0	0	NA	NA	NA	4.5	NA	NA	NA	NA	9.5	NA	NA	NA	NA	NA	NA	9.64	NA	NA	36	87	44.2	NA	NA	5.3	NA	160	NA	31.1	34.2	NA	NA	NA	NA	NA	NA	NA	4.86
1	36.08219178082192	69	0	1	167	0	0	0	0	1	0	0	17	NA	14	4.4	326	30	103	NA	9.4	174	NA	57	NA	72	98	8.174	18	12.1	17	NA	42.1	NA	13.9	4.9	3.9	120	2016	28.7	33	87	402	9.9	2.1	3480	139	234	4.84
1	52.46027397260274	NA	1	0	210	0	0	0	0	1	0	0	NA	NA	NA	NA	365	0	NA	NA	NA	224	NA	NA	NA	NA	NA	NA	NA	NA	NA	86	42	67	14.1	NA	NA	140	NA	32.1	NA	97	NA	NA	NA	NA	NA	294	NA
2	52.46027397260274	NA	1	0	210	0	0	0	0	1	0	0	NA	NA	NA	NA	NA	50	NA	NA	NA	NA	NA	NA	NA	260	NA	NA	NA	NA	NA	NA	NA	NA	NA	NA	NA	NA	1780	NA	NA	NA	610	NA	NA	3730	NA	NA	NA
1	43.13424657534247	75	0	1	215	0	0	0	0	1	0	0	NA	NA	NA	NA	NA	NA	228	NA	NA	249.421	NA	42.864	NA	NA	NA	NA	265	19.682	NA	106.306	NA	90.347	16.3	5.2	NA	130.116	NA	NA	NA	NA	NA	NA	2.238	NA	NA	NA	NA
1	67.53150684931506	NA	1	0	209	0	0	0	0	1	0	0	25	NA	NA	4.5	496	40	NA	NA	9.32	150.579	NA	25.638	NA	120	NA	NA	123	9.2	NA	NA	41.6	50.193	13.7	NA	NA	77.22	1260	29.5	32.9	89.7	350	11.8	NA	4260	140	241	4.64
1	68.03835616438356	71	1	0	155	0	0	0	0	1	0	0	14	NA	20	4.5	521	52	81	NA	9.7	262	10.8	42	44	141	94	NA	89	20.5	10	88	38.8	82	13.1	5.2	4.2	164	1340	30.8	33.8	91.3	531	11.4	2.2	2637	139	244	4.25
1	61.47945205479452	63	0	1	130	0	0	0	0	1	0	0	16	NA	21	4.2	381	59	NA	NA	9.2	196	20.5	NA	NA	211	56	6.9	34	21.9	12	94	43.3	52	14.6	5.1	4.7	125	1679	30.8	33.7	91.4	475	10.5	NA	2975	141	253	4.74
1	48.13972602739726	NA	0	1	154	0	0	0	0	1	0	0	28	NA	30	4.7	NA	0	NA	1	NA	215	NA	NA	NA	100	NA	NA	NA	NA	31	82	44	72	14.7	5.1	4.5	122	1900	32.6	33.4	97.4	500	9.8	NA	2400	140	161	4.5
1	35.172602739726024	65	0	1	152	0	0	0	0	1	0	0	21	NA	NA	4.7	913	NA	114	2.6	9.7	175	NA	41	NA	NA	161	NA	119	NA	12	90	NA	48	NA	5	4.8	118	NA	NA	NA	NA	NA	NA	NA	NA	141	NA	NA
1	56.583561643835615	70	0	1	175	0	0	0	0	1	0	0	24	NA	24	4.8	452	42	131	NA	9.3	154	NA	60	NA	322	120	9.622	74	18	17	101	41.8	49	14.2	5.3	4.6	81	1784	30.1	34	88.7	333	10.2	2.2	2720	138	253	4.71
2	45.18356164383562	73	0	1	280	0	0	0	0	1	0	0	40	NA	NA	5	611	0	NA	NA	NA	NA	NA	66	NA	300	NA	NA	NA	NA	NA	82	47.5	40	16.3	5.6	4.5	65	NA	31.2	34.3	90.8	NA	NA	NA	4500	139	242	5.2
2	44.81095890410959	70	0	1	147	0	0	0	0	1	0	0	18	NA	25	5	795	41	159	NA	9.8	162	12.5	71	NA	68	133	NA	46	17	12	88	42.2	64	14.2	5.3	4.5	86	1299	31.8	33.6	94.4	289	11.4	2.1	1703	142	215	4.47
1	56.56164383561644	71	0	1	146	0	0	0	0	1	0	0	27	NA	24	4.3	1263	68	242	NA	9.6	256	NA	NA	NA	68	64	8.454	88	21.2	22	103	40.2	80	14.3	5.5	4.9	157	1328	NA	NA	94.1	368	11	2.3	2168	139	308	4.27
1	78.06301369863014	65	1	0	112	0	0	0	0	1	0	0	NA	NA	NA	NA	NA	71	66	NA	9.5	203	NA	77	NA	71	NA	NA	48	19.7	NA	87	40.2	66	12.9	5.4	NA	121	NA	28.8	32.1	89.7	530	9.6	2.1	3432	NA	NA	4.48
1	53.89041095890411	74	0	1	185	0	0	0	0	1	0	0	32	NA	41	4.7	468	61	NA	NA	9.7	NA	16.9	40	NA	118	67	11.913	46	14.7	16	96	47.2	52	16	5.5	4.7	NA	1805	32.1	33.9	94.6	479	10.9	2.2	2237	140	184	4.99
1	26.49041095890411	75	0	1	198	0	0	0	0	1	0	0	26	NA	24	4.3	447	50	351	NA	9.5	176	9.6	65	NA	329	NA	12.295	44	19	15	78	46.5	59	16.5	4.9	4.7	99	1764	31.6	NA	89.1	378	10.1	2.1	1980	142	243	5.22
1	50.99178082191781	NA	1	0	130	0	0	0	0	1	0	0	NA	NA	NA	NA	NA	NA	NA	NA	NA	NA	NA	NA	NA	NA	NA	NA	NA	NA	NA	NA	NA	NA	NA	NA	NA	NA	NA	NA	NA	NA	NA	NA	NA	2650	NA	NA	NA
1	42.41095890410959	69	0	1	184	0	0	0	0	1	0	0	NA	NA	29	NA	NA	62	NA	NA	NA	NA	NA	NA	NA	89	NA	NA	NA	NA	NA	NA	48.6	NA	16.2	NA	NA	NA	1798	29.1	33.3	87.4	NA	9.1	NA	NA	NA	294	NA
2	42.41095890410959	69	0	1	184	0	0	0	0	1	0	0	NA	NA	NA	NA	NA	NA	NA	4.1	NA	NA	NA	NA	NA	NA	NA	NA	NA	NA	NA	NA	NA	NA	NA	NA	NA	NA	NA	NA	NA	NA	NA	NA	NA	NA	NA	NA	NA
1	52.92602739726028	67	0	1	157	0	1	0	0	0	0	0	26	NA	26	4.4	NA	31	197	NA	9	179	14.7	37	NA	366	70	8.123	88	14.3	31	101	47.9	55	16.3	5.3	4.1	99	2548	31.2	34	91.6	397	10.2	2.2	2858	140	283	5.23
2	42.56712328767123	NA	1	0	193	0	0	0	0	0	1	0	16	NA	14	4	1250	18	100	NA	9.6	175	14.8	51	98	89	93	NA	76	8.5	11	97	39.8	38	12.9	5.8	4.8	116	1959	NA	32.4	NA	419	9.3	1.9	3416	138	280	4.81
1	35.75342465753425	67	1	0	169	0	0	0	0	1	0	0	41	NA	27	4.6	NA	0	NA	NA	9	NA	NA	NA	NA	100	NA	NA	NA	NA	NA	84	41.5	NA	14	NA	4.5	NA	1300	32.9	33.7	98	NA	NA	NA	NA	138	231	4.25
2	41.12602739726027	68	1	0	150	0	0	0	0	1	0	0	21	NA	27	4	699	40	119	NA	9.1	193	15.1	49.2	65	100	148	NA	33	24	10	78	41.3	86	14	5	4.1	98	1640	31.9	33.9	94.1	380	11.9	1.8	2560	138	228	4.39
1	45.71780821917808	66	0	1	145	0	0	0	0	0	1	0	36	NA	22	4.9	731	41	95	NA	9.7	242	NA	50	NA	207	NA	8.974	NA	11.5	41	77	NA	82	NA	5.2	4.3	140	2425	31.2	32.5	96	366	9.6	2.3	2862	140	279	5.52
1	39.9041095890411	64	1	0	112	0	0	0	0	1	0	0	13	NA	14	4.4	578	39	53	NA	8.9	215	13.7	52	161	129	63	NA	NA	13	8	90	NA	76	NA	4.9	3.9	122	1151	29.9	33.2	89.9	NA	11	2.2	2391	138	252	NA
1	39.33972602739726	67	0	1	155	0	0	0	0	1	0	0	18	NA	19	4.3	445	19	97	NA	9.4	143	14.1	66	NA	NA	128	7.096	42	12.7	8	83	41.1	52	14.3	4.7	4.2	78	1717	31.2	34.8	89.5	370	NA	2.1	1576	140	NA	4.59
1	55.88767123287671	66	1	0	246	0	0	0	0	1	0	0	49	NA	26	4.6	NA	NA	95	NA	9.6	210	20	41	144	NA	91	NA	48	7.9	NA	104	NA	57	14.8	5.5	4.7	121	1000	NA	NA	NA	NA	10	2	2600	143	234	4.43
1	44.66575342465753	68	1	0	155	0	0	0	0	1	0	0	NA	NA	NA	NA	NA	80	74	NA	9.4	155	NA	54	NA	223	NA	NA	28	18.6	NA	91	39.9	90	13.2	5	NA	NA	1365	31.2	33.1	94.3	504	11.4	NA	2029	NA	260	4.23
1	49.83561643835616	65	1	0	173	0	0	0	0	1	0	0	12	NA	14	NA	779	39	63	NA	NA	181	12.9	60	67	90	NA	NA	46	NA	NA	81	42.5	67	13.9	5	NA	103	1242	28.1	32.7	86	237	9.9	2	NA	NA	246	4.94
1	34.81917808219178	63	1	0	128	0	0	0	0	1	0	0	15	NA	24	4.4	433	62	188	NA	9	200	17.5	47	99	139	80	NA	NA	17.4	12	90	38.9	84	12.5	5	4.5	102	1898	28.9	32.1	90	332	9.8	2.2	1669	141	241	4.32
2	43.2027397260274	68	0	1	160	0	0	0	0	1	0	0	NA	NA	NA	NA	NA	NA	NA	NA	NA	183	NA	NA	NA	NA	NA	NA	NA	NA	NA	NA	NA	57	NA	NA	NA	112	NA	NA	NA	NA	NA	NA	NA	NA	NA	NA	NA
1	31.736986301369864	71	0	1	195	0	0	0	0	1	0	0	NA	NA	NA	NA	NA	NA	NA	NA	NA	NA	NA	NA	NA	NA	NA	NA	NA	NA	NA	NA	NA	NA	NA	NA	NA	NA	NA	NA	NA	NA	NA	NA	NA	NA	NA	NA	NA
1	61.87945205479452	NA	0	1	NA	0	0	0	0	1	0	0	20	NA	21	4.2	385	20	202	NA	9.2	201	15.1	37	NA	88	74	8.034	218	11.8	10	99	40.8	60	13.7	5.5	4.5	126	1258	29.6	33.6	88.1	306	9.4	2.1	1727	142	209	4.63
1	57.31780821917808	69	1	0	140	0	0	0	0	1	0	0	24	NA	21	4.3	383	61	84	NA	10	246	16.4	NA	99	101	97	NA	50	17.3	35	88	41.9	85	13.7	5.2	4.1	143	1426	29.8	32.7	91.1	284	9.6	2.1	1728	140	302	4.6
2	37.25753424657534	71	0	1	174	0	0	0	0	1	0	0	40	NA	39	4.7	NA	0	NA	NA	9.2	NA	NA	NA	NA	NA	NA	NA	NA	NA	NA	86	49.3	40	16.4	5.3	4.7	71	1800	30.9	33.3	93	500	NA	NA	3500	139	252	5.31
2	43.55068493150685	NA	0	1	NA	0	0	0	0	1	0	0	28.8	NA	24.6	NA	NA	40	NA	3	9.56	163.706	NA	34.812	NA	120	NA	NA	NA	NA	16.8	74.234	44.9	47.104	15	NA	NA	110.425	2600	29	33.4	85.5	450	NA	2.092	2310	NA	203	5.25
1	39.51780821917808	58	1	0	NA	0	1	0	0	0	0	0	14	NA	16	4.4	NA	NA	NA	NA	8.9	174	NA	NA	146	NA	NA	NA	NA	NA	NA	87	NA	78	NA	NA	NA	89	NA	NA	NA	NA	NA	NA	NA	NA	137	NA	NA
1	66.67397260273972	67	1	0	121	0	0	0	0	1	0	0	15	NA	15	4.5	373	0.05	48	NA	9.4	242	7.5	51	53	NA	93	NA	52	20.4	NA	91	43.1	50	13.8	5.2	4.2	165	NA	30.1	32	93.9	NA	11	2	NA	140	268	4.59
1	54.01095890410959	NA	0	1	200	0	0	0	0	1	0	0	27	NA	27	4.5	550	39	162	NA	9.5	259	11.3	67	NA	129	82	8.171	57	19.6	12	99	40.6	72	13.7	5	4.7	167	1226	30.4	33.7	90	339	9.3	2.1	NA	143	207	4.51
1	45.18630136986302	70	0	1	192	0	0	0	0	1	0	0	NA	112	NA	NA	NA	NA	NA	NA	NA	NA	NA	NA	NA	NA	NA	NA	NA	NA	NA	NA	NA	NA	NA	NA	NA	NA	NA	NA	NA	NA	NA	NA	NA	NA	NA	NA	NA
2	37.83013698630137	NA	0	1	194	0	0	0	0	1	0	0	NA	NA	NA	NA	NA	NA	NA	NA	NA	181	NA	NA	NA	NA	NA	NA	NA	NA	NA	NA	NA	69	NA	NA	NA	97	NA	NA	NA	NA	NA	NA	NA	NA	NA	NA	NA
1	46.6958904109589	62	1	0	135	0	0	0	0	1	0	0	NA	NA	NA	NA	NA	31	72	NA	9	223	NA	32	NA	198	NA	NA	14	11.8	NA	80	NA	73	NA	5.2	NA	134	2148	30.2	32.8	92	499	10.1	1.8	2324	NA	279	NA
1	54.44109589041096	64	1	0	125	0	0	0	0	1	0	0	NA	NA	NA	4.6	NA	30	NA	NA	NA	187	NA	NA	69	70	135	NA	NA	NA	18	83	41.9	74	13.8	5.3	NA	98	1512	30.4	32.9	92.3	297	11.1	NA	NA	NA	160	4.54
1	40.98082191780822	67	0	1	NA	0	0	0	0	1	0	0	32	NA	25	4.4	838	30	133	NA	9.3	219	16	53	NA	90	102	5.568	136	13.9	14	91	41.2	45	13.8	5.4	4.4	159	2220	29.7	33.5	88.6	468	9.9	2.1	3192	140	NA	4.65
1	37.57808219178082	78	0	1	229	0	0	0	0	1	0	0	21	NA	21	4.8	697	21	117	NA	10.1	180	20.4	47	NA	109	113	6.931	197	23.3	21	93	46	68	15.6	5	4.5	99	1815	30.4	33.9	89.7	499	10.7	2.2	2756	140	197	5.13
1	46.45205479452055	72	0	1	165	0	0	0	0	1	0	0	NA	NA	NA	NA	NA	58	NA	NA	8.9	156	NA	NA	NA	180	NA	4.611	NA	NA	9	100	44.4	72	13.9	5.5	NA	70	2552	29.9	NA	95.5	406	11.4	NA	2604	NA	245	4.65
1	61.9041095890411	67	0	1	153	0	0	0	0	1	0	0	NA	NA	NA	4.3	NA	19	NA	NA	NA	155	NA	NA	NA	61	NA	8.272	NA	NA	10	78	43.4	52	14.5	5.1	NA	89	1505	29.5	33.4	88.2	380	9.1	NA	1835	NA	228	4.92
1	42.93972602739726	72	0	1	170	0	0	0	0	1	0	0	NA	NA	NA	NA	NA	20	142	NA	9.3	198	NA	70	NA	315	NA	NA	98	22.7	NA	96	46.6	60	15.4	5.4	NA	115	1785	30.6	33	92.6	395	10.6	2	2485	NA	220	5.03
2	43.36164383561644	NA	1	0	NA	0	0	0	0	1	0	0	31	NA	22	4.6	580	30	NA	0.4	9.6	154	NA	50	NA	370	159	NA	28	NA	14	90	42	NA	13.7	NA	4.6	NA	1920	31.4	32.9	95	420	NA	2.2	3600	140	214	4.4
1	53.95890410958904	66	0	1	154	0	0	0	0	1	0	0	29	NA	25	4.6	391	61	121	NA	9.3	207	11.7	40	NA	184	95	7.736	107	24	14	93	45.1	80	14.5	5.3	4.4	114	1739	28.9	32.2	89.8	546	11	2.1	2570	136	217	5.02
1	40.73150684931507	NA	0	1	189	0	0	0	0	1	0	0	41	NA	32	4.2	583	0	222	NA	9.4	193	16.6	26	NA	NA	67	NA	105	14.1	31	94	NA	81	13.7	5.5	3.8	104	2100	29	NA	89	400	NA	2	2200	140	194	4.7
1	39.97534246575343	70	0	1	188	0	0	0	0	1	0	0	NA	NA	NA	4.8	NA	53	NA	NA	9.5	241	NA	NA	NA	128	NA	6.832	NA	NA	17	91	42.6	NA	14.3	5.1	NA	107	1898	31.2	33.6	93	398	10.5	NA	5025	NA	215	4.58
2	54.2	71	0	1	190	0	0	0	0	1	0	0	27	NA	24	4.9	973	30	164	NA	NA	NA	10.6	51	NA	52	126	NA	23	8.2	12	85	NA	43	NA	5.2	4.7	74	NA	28.1	33.4	84.3	400	9.5	1.9	3191	137	235	NA
2	57.83013698630137	NA	0	1	194	0	0	0	0	1	0	0	NA	NA	NA	NA	NA	21	NA	0.6	NA	170	NA	NA	NA	97	NA	NA	NA	NA	NA	98	45.1	49	15.9	NA	4.5	86	NA	NA	NA	96.4	492	10	NA	3514	141	184	4.68
2	40.46027397260274	NA	0	1	167	0	0	0	0	1	0	0	18	NA	22	NA	NA	NA	NA	0.1	9.5	200	NA	38	NA	NA	112	4	68	11.2	15	92	45.9	87	15.5	4.9	4.2	104	NA	29.6	33.8	87.8	NA	NA	2.4	NA	137	234	5.2
1	46.72602739726028	69	1	0	162	0	0	0	0	1	0	0	18	NA	24	4.8	1018	31	92	NA	9.9	203	8.8	65	91	189	64	NA	35	24	18	86	41.8	76	13.2	5	4.7	111	1658	28.9	31.6	91.7	413	9.7	2.1	2810	139	276	4.56
1	32.50684931506849	71	0	1	192	0	0	0	0	1	0	0	NA	NA	NA	4.5	NA	51	NA	NA	9.1	189	NA	NA	NA	63	NA	9.11	NA	NA	14	79	44	81	15	4.9	NA	95	2377	30.5	34.1	89.6	382	11.5	NA	2827	NA	193	4.91
2	39.31506849315068	NA	1	0	NA	0	0	0	0	1	0	0	NA	NA	NA	NA	NA	NA	79	NA	NA	NA	NA	64.1	186.1	NA	NA	NA	NA	NA	NA	NA	NA	NA	NA	NA	NA	NA	NA	NA	NA	NA	NA	NA	NA	NA	NA	NA	NA
1	53.92876712328767	71	0	1	179	0	0	0	0	1	0	0	NA	NA	NA	4.8	NA	NA	NA	NA	NA	NA	NA	NA	NA	NA	NA	7.732	NA	NA	19	100	49.4	NA	NA	5.5	NA	135	NA	31.3	NA	NA	NA	NA	NA	NA	NA	NA	4.84
1	45.41369863013698	67	1	0	218	0	0	0	0	1	0	0	16	NA	17	4.6	663	48	53	NA	9.5	249	15.1	43	81	174	89	NA	35	11.7	17	91	41.2	43	13.3	5.1	4	173	1662	29.7	32.3	92	282	11.3	2.2	3834	140	261	4.48
1	31.736986301369864	63	1	0	122	0	1	0	0	0	0	0	20	NA	25	4.3	426	42	142	NA	9.2	149	9.7	NA	197	291	NA	NA	64	17.5	NA	88	38.7	66	13	4.9	4	69	1492	32	33.6	95.3	406	10.3	2.2	2969	137	213	4.06
1	28.246575342465757	71	0	1	175	0	0	0	0	1	0	0	22	NA	25	4.8	410	10	275	NA	9.7	158	11.2	36	NA	72	110	6.213	104	19.4	15	87	45.4	46	15.7	4.8	4.6	98	2050	29	34.6	83.9	355	10.8	2.2	2314	139	191	5.41
1	54.06301369863014	65	1	0	135	0	0	0	0	1	0	0	NA	NA	18	4.4	NA	22	NA	NA	9.5	264	NA	56	NA	143	114	NA	96	16.4	NA	100	38.1	68	13.4	5.4	4.1	149	1485	32.8	NA	93.2	374	10.6	NA	3476	138	254	4.09
1	36.78904109589041	NA	0	1	NA	0	0	0	0	1	0	0	NA	NA	NA	NA	NA	NA	NA	NA	NA	136	NA	NA	NA	NA	NA	NA	NA	NA	NA	NA	NA	44	NA	NA	NA	76	NA	NA	NA	NA	NA	NA	NA	NA	NA	NA	NA
2	36.78904109589041	NA	0	1	NA	0	0	0	0	1	0	0	NA	NA	NA	4.7	NA	NA	NA	NA	NA	NA	NA	NA	NA	NA	NA	NA	NA	NA	NA	NA	NA	NA	NA	NA	NA	NA	NA	NA	NA	NA	NA	NA	NA	NA	NA	NA	NA
1	45.64109589041096	74	0	1	177	0	0	0	0	1	0	0	17	NA	24	4.3	549	51	114	NA	9.6	165	15	37	NA	101	61	5.29	76	12.7	11	86	44.3	87	14.9	5.1	NA	70	1527	28.9	33.6	85.9	359	9.5	2	2562	142	295	5.16
1	55.50410958904109	63	1	0	119	0	0	0	0	1	0	0	36	NA	35	4.2	695.115	0.04	61	NA	9.08	214.286	14.082	45.668	99.631	100	150.838	NA	133	17.299	12	81.081	38	81.467	12.4	5.4	4.1	120.849	1600	31	32.8	94	NA	8.7	2.214	2200	143	NA	NA
1	54.93150684931507	NA	0	1	NA	0	0	0	0	1	0	0	37	NA	40	4.7	NA	NA	NA	NA	10	208	NA	NA	NA	NA	NA	NA	NA	NA	21	83	NA	43	NA	5.6	4	132	NA	NA	NA	NA	NA	NA	2.165	NA	NA	NA	NA
1	39.47671232876712	65	1	0	207	0	0	0	0	1	0	0	13	NA	NA	4.4	444	59	51	NA	9.1	NA	8.3	36	NA	119	113	NA	40	8.4	15	98	41	56	13.3	5.3	4.1	NA	2145	29.8	32.4	91.9	462	10.1	2	3815	138	NA	4.46
1	40.945205479452056	NA	0	1	NA	0	0	0	0	1	0	0	41	NA	28	5	NA	100	224	1	9.08	184	NA	NA	NA	NA	NA	NA	229	NA	33	79	48	NA	15.6	5.8	4.78	125	2400	30.1	32.6	92	600	NA	NA	3900	140	236	5.19
1	30.07123287671233	71	0	1	181	1	0	0	0	0	0	0	NA	NA	NA	NA	NA	70	NA	NA	NA	147	NA	NA	NA	261	NA	6.086	NA	NA	13	88	44.2	49	14.4	5.2	NA	83	2303	28.2	32.6	86.5	458	10.9	NA	2709	NA	236	5.11
1	44.80821917808219	NA	0	1	235	0	0	0	0	1	0	0	22	NA	19	4.7	NA	28	234	NA	9.7	226	8.8	40	NA	52	108	8.022	155	11.6	23	97	45	44	15.5	5.1	4.6	146	1814	30.2	34.4	87.7	259	11.1	2.2	2547	139	214	5.13
1	58.08493150684932	71	0	1	188	0	0	0	0	1	0	0	NA	NA	NA	4.5	NA	42	NA	NA	9.3	208	NA	NA	NA	291	NA	6.282	NA	NA	12	92	42.8	44	14.3	5	NA	135	1927	30.1	33.4	90.1	414	10.9	NA	2026	NA	224	4.75
1	56.6986301369863	76	0	1	253	0	0	0	0	1	0	0	24	NA	18	4.4	507	38	NA	NA	9.9	148	10.9	38	NA	132	101	7.397	22	9.4	42	80	46.8	NA	15.6	5.4	4.5	95	1758	28.4	33.3	85.2	620	11.1	2.2	NA	136	270	5.49
1	43.41917808219178	68	0	1	NA	0	0	0	0	1	0	0	29	NA	38	4.7	NA	NA	NA	NA	NA	165	NA	NA	NA	NA	NA	NA	NA	NA	NA	NA	NA	70	NA	NA	NA	80	NA	NA	NA	NA	NA	NA	NA	NA	NA	NA	NA
1	61.11506849315069	NA	0	1	156	0	0	0	0	1	0	0	NA	NA	NA	NA	NA	NA	226	NA	NA	NA	NA	NA	NA	NA	93	NA	110	NA	NA	NA	NA	NA	14.4	NA	4.2	NA	NA	NA	NA	NA	NA	NA	2.3	NA	136	NA	NA
2	61.11506849315069	NA	0	1	156	0	0	0	0	1	0	0	30	NA	34	NA	NA	NA	NA	NA	NA	253	NA	NA	NA	NA	NA	NA	NA	NA	22	86	NA	NA	NA	5.1	NA	NA	NA	NA	NA	NA	NA	NA	NA	NA	NA	NA	NA
1	44.88767123287671	67	1	0	161	0	0	0	0	1	0	0	21	NA	22	4.3	NA	67	159	NA	NA	263	8.9	70	200	133	124	NA	74	NA	16	85	40.5	71	13.4	5.1	NA	174	2242	30.3	33.1	91.6	525	9.1	2.1	4433	NA	268	4.42
2	43.131506849315066	69	0	1	168	0	0	0	0	1	0	0	NA	NA	NA	NA	NA	40	145	NA	9	195	NA	33	NA	180	NA	NA	183	13.6	NA	96	46.8	64	15.5	5.5	NA	116	1850	30	33.1	90.5	392	9.7	2	NA	NA	188	5.17
1	46.64109589041096	NA	0	1	NA	0	0	0	0	1	0	0	NA	NA	NA	NA	NA	NA	NA	NA	NA	NA	NA	26	NA	NA	NA	NA	NA	NA	NA	NA	NA	NA	NA	NA	NA	NA	NA	NA	NA	NA	NA	NA	NA	NA	NA	NA	NA
2	58.4	62	1	0	138	0	0	0	0	1	0	0	22	NA	20	NA	558	30	77	NA	NA	NA	12.3	44	156	71	90	NA	48	NA	NA	NA	39.1	NA	13.5	NA	NA	NA	2036	31.5	34.5	91.1	578	9.8	2.2	3186	NA	275	4.29
1	45.07123287671233	65	1	0	130	0	0	0	0	0	1	0	20	NA	23	4.7	760	62	160	NA	9.9	168	NA	62	106	83	NA	NA	42	22.7	21	89	38.7	61	13.5	5.5	4.1	93	2594	NA	34.9	96	242	10.4	2.3	3919	136	298	4.03
1	33.73698630136986	70	1	0	200	0	1	0	0	0	0	0	11	NA	16	4.6	NA	NA	NA	2.8	9.7	208	NA	23	NA	NA	73	NA	37	NA	NA	95	NA	62	NA	NA	4.4	133	NA	29.9	34.4	87	NA	NA	NA	3700	142	NA	NA
2	33.73698630136986	70	1	0	200	0	1	0	0	0	0	0	11	NA	16	4.6	NA	0	NA	NA	9.7	208	NA	23.4	NA	100	73	NA	37	NA	NA	95	38.4	62	13.2	5	4.4	133	1900	29.9	34.4	87	500	NA	NA	3700	142	NA	4.41
1	51.18630136986302	62	1	0	152	0	0	0	0	1	0	0	NA	NA	NA	4.6	NA	NA	NA	NA	NA	178	NA	NA	111	NA	56	NA	NA	NA	9	98	44.7	67	13.3	5.4	NA	97	NA	28.6	NA	95.8	NA	11	NA	NA	NA	324	4.67
1	30.95068493150685	72	0	1	155	0	0	0	0	1	0	0	23	NA	26	NA	285	31	231	NA	9.7	160	17	48	NA	50	74	6.516	77	18	19	88	45.9	62	15.4	5.3	4.5	87	1225	31.2	33.6	93.1	NA	10	2.3	1593	141	222	4.93
1	54.14794520547945	NA	0	1	141	0	0	0	0	1	0	0	NA	NA	NA	NA	520	NA	122	0.8	9.6	219	NA	47	NA	NA	87	NA	50	NA	20	80	41.5	79	13.9	NA	4.3	125	NA	31.9	33.5	93.9	NA	NA	2	NA	139	234	4.4
1	59.07945205479452	73	0	1	155	0	0	0	0	1	0	0	14	NA	14	4.8	511	28	140	NA	9.9	178	11.7	75	NA	42	NA	9.201	270	12	19	81	NA	51	NA	5.6	3.9	106	1819	31.6	33.4	94.6	353	10.7	2.2	2458	139	245	5.38
1	46.47123287671233	72	0	1	190	0	0	0	0	1	0	0	NA	NA	NA	NA	NA	NA	NA	NA	NA	238	NA	NA	NA	NA	NA	NA	NA	NA	NA	106	NA	43	NA	5	NA	162	NA	NA	NA	NA	NA	NA	NA	NA	NA	NA	NA
1	41.72876712328768	67	0	1	NA	0	0	0	0	1	0	0	31	NA	29	4.1	NA	53	126	NA	9.1	236	11.4	36	NA	58	114	9.905	85	22.6	25	81	47.4	NA	16.4	5.3	4.2	123	1988	32.5	34.6	93.9	456	11.4	2.1	2745	NA	199	5.05
1	55.51780821917808	70	0	1	238	0	0	0	0	1	0	0	29	NA	22	4.3	456	38	85	NA	9.2	218	12.8	45	NA	162	69	6.748	166	14.8	14	102	43.9	48	14.8	5.6	4	139	2230	29.4	33.7	87.1	583	10.6	2.1	2387	139	309	5.04
1	41.71232876712329	69	0	1	170	1	0	0	0	0	0	0	NA	NA	NA	NA	NA	NA	NA	NA	NA	256	NA	NA	NA	NA	NA	NA	NA	NA	NA	NA	NA	76	NA	NA	NA	168	NA	NA	NA	NA	NA	NA	NA	NA	NA	NA	NA
2	44.44657534246576	NA	0	1	235	0	0	0	0	1	0	0	NA	NA	NA	NA	NA	NA	NA	NA	NA	205	NA	NA	NA	NA	NA	NA	NA	NA	NA	100	NA	44	NA	NA	NA	140	NA	NA	NA	NA	NA	NA	NA	NA	NA	NA	NA
2	37.5972602739726	73	0	1	195	0	0	0	0	1	0	0	24	NA	28	4.3	461	49	209	NA	9.4	179	18.9	43	NA	119	NA	9.738	61	16.3	30	89	44.1	49	15.2	4.9	4.5	102	1697	30.8	34.5	89.5	377	11.5	2.1	1857	138	178	4.93
2	29.052054794520547	63	1	0	147	0	0	0	0	1	0	0	NA	NA	NA	NA	NA	100	278	NA	9.4	170	NA	26	NA	100	NA	NA	37	9.7	NA	78	42.8	55	13.7	5.8	NA	100	2400	31	32.1	96.5	400	10	NA	4100	NA	255	4.44
2	33.772602739726025	68	0	1	151	0	0	0	0	0	1	0	24	NA	20	4.8	562.325	70	81	NA	9.04	178.378	20.272	NA	NA	100	162.011	10.291	269	13.239	15	88.288	43	78.378	14.8	NA	NA	88.417	1000	30	34.6	88	NA	NA	2.214	1900	141	197	4.9
1	45.08767123287672	67	0	1	162	0	0	0	0	1	0	0	16	NA	15	4.3	521	62	197	NA	9.7	175	NA	73	NA	172	NA	NA	NA	11.6	NA	97	44.9	55	15	5.6	4.3	105	1421	31.4	33.4	93.9	374	10	2.1	2372	139	226	4.78
1	35.61917808219178	72	0	1	175	0	0	1	0	0	0	0	NA	NA	NA	4.5	NA	NA	NA	NA	NA	NA	NA	NA	NA	NA	NA	NA	214	NA	NA	99	40	NA	13.4	5.4	4.4	NA	NA	NA	NA	NA	NA	NA	NA	NA	139	NA	NA
2	35.61917808219178	72	0	1	175	0	0	1	0	0	0	0	NA	NA	NA	NA	NA	50	NA	NA	NA	NA	NA	NA	NA	200	NA	NA	NA	NA	NA	NA	NA	NA	NA	NA	NA	NA	1600	NA	33.5	NA	400	NA	NA	2900	NA	225	4.9
1	23.742465753424657	NA	0	1	NA	0	0	0	0	1	0	0	NA	NA	NA	NA	NA	NA	NA	NA	NA	NA	NA	NA	NA	NA	NA	6.36	NA	NA	NA	NA	NA	NA	NA	NA	NA	NA	NA	NA	NA	NA	NA	NA	NA	NA	NA	NA	NA
1	38.1013698630137	66	1	0	160	0	0	0	0	1	0	0	NA	NA	NA	NA	NA	NA	NA	NA	NA	NA	NA	53	NA	NA	NA	NA	17	NA	NA	82	NA	NA	NA	NA	4.2	NA	NA	NA	NA	NA	NA	NA	NA	NA	136	NA	NA
1	82.02191780821917	73	0	1	195	0	0	0	0	1	0	0	NA	NA	14	NA	529	51	NA	NA	9	219	18.8	46	NA	222	158	5.109	113	16.3	12	92	45.7	64	15.6	5.6	4.1	139	NA	32.7	34.1	95.8	343	10.5	2.3	2367	141	190	4.77
2	38.9041095890411	66	1	0	173	0	0	0	0	1	0	0	31	NA	26	4.4	NA	20	NA	3	9.7	NA	NA	NA	NA	30	NA	NA	NA	NA	NA	93	40.3	NA	13.9	NA	4.7	NA	1060	32	34.5	92.6	450	NA	NA	NA	140	246	4.35
1	38.0986301369863	NA	0	1	187	0	0	0	0	1	0	0	36	NA	34	5	NA	30	NA	0.1	9.1	222	NA	NA	NA	70	111	NA	NA	NA	19	100	46.2	40	14.7	5.2	4.3	155	2700	NA	NA	NA	460	NA	2	3270	142	239	5
1	47.367123287671234	71	0	1	205	0	0	0	0	1	0	0	24	NA	21	4.4	730	21	NA	NA	9.3	144	20.1	48	NA	70	NA	10.72	32	NA	NA	94	43.1	48	14.5	5.1	4.3	80	1512	29.2	33.6	86.7	424	9.8	1.9	1474	139	205	4.97
2	28.827397260273973	64	1	0	110	0	0	0	0	1	0	0	24	NA	23	4	501	80	72	NA	9.5	219	19.8	63	88	371	123	NA	81	19.3	10	80	43.2	73	14.6	5	4.3	124	2124	31.9	33.8	94.3	371	12	2	1753	140	241	4.58
1	21.60547945205479	70	0	1	145	0	0	0	0	1	0	0	27	NA	33	4.7	483	29	217	NA	9.7	NA	14.9	55	NA	71	123	5.263	45	12.8	9	89	47.6	41	16.1	4.7	4.5	NA	1428	30	33.8	88.8	353	9.9	2	2318	139	226	5.36
1	62.6054794520548	66	1	0	140	0	0	0	0	1	0	0	21	NA	23	4.4	674	20	46	NA	9.4	259	12.3	65	NA	82	107	NA	77	24	NA	87	NA	70	NA	4.8	4.1	173	1193	NA	NA	NA	241	10.2	2.1	1863	137	296	5.34
2	47.04931506849315	64	1	0	120	0	0	0	0	1	0	0	16	NA	21	4.9	411	60	110	NA	9.1	247	12.1	41.1	53	240	101	NA	38	20.48	14	87	40	74	13.3	5.3	4.4	157	1670	31	33.3	93.2	440	11.7	2.2	4590	141	285	4.29
1	47.057534246575344	65	1	0	159	0	0	0	0	1	0	0	11	NA	15	4.2	432	29	84	NA	9.2	196	11.3	30	196	59	117	NA	112	12.3	NA	85	37.5	63	NA	5.4	4	115	1103	31.2	32.5	95.9	402	10.7	2	3308	138	266	NA
1	32.364383561643834	72	0	1	187	0	0	0	0	1	0	0	20	NA	25	NA	426	20	279	NA	10	201	16.4	37.3	NA	160	133	9.963	218	13.09	10	79	48.5	41	16	5.1	NA	142	1940	28	33	84.8	480	12	2.1	2560	140	269	NA
1	55.74246575342466	68	1	0	146	0	0	0	0	1	0	0	28	NA	30	NA	856	NA	147	NA	NA	NA	18.6	45	37	NA	75	NA	32	NA	NA	NA	47.7	NA	15.1	NA	NA	NA	NA	NA	NA	NA	NA	NA	2.1	NA	NA	NA	NA
1	70.58904109589041	65	1	0	122	0	0	0	0	1	0	0	NA	NA	NA	4	NA	49	NA	NA	NA	235	NA	NA	70	311	106	NA	NA	NA	13	82	42	90	14.3	5.1	NA	129	2220	30.6	34	89.9	500	9.4	NA	3020	NA	306	4.67
1	42.989041095890414	66	1	0	160	0	0	0	0	1	0	0	12	NA	19	4.4	1063	38	136	NA	9.7	207	6.5	30	64	221	56	NA	22	11.5	15	82	41.7	62	13.7	4.8	4.5	125	1997	30.9	32.9	93.9	NA	10.7	1.8	NA	NA	NA	4.44
2	32.62191780821918	64	1	0	178	0	0	0	0	0	0	1	16	NA	16	4.5	372	47	50	NA	9.6	178	NA	36	213	60	164	NA	30	17.8	12	78	44.9	67	15.1	4.9	4.2	92	1796	31.2	33.6	92.8	382	9.5	2	4415	136	291	4.84
1	30.084931506849315	69	1	0	135	0	0	0	0	1	0	0	17	NA	19	4.1	442	58	105	NA	9.3	178	20.7	47	51	153	NA	NA	16	24	12	75	42.7	87	14.3	5.1	4	74	NA	30.1	33.5	89.9	577	10.1	NA	3687	137	246	4.75
1	31.356164383561644	67	0	1	145	0	0	0	0	1	0	0	26	NA	26	4.1	434	38	280	NA	9.1	NA	19	68	NA	97	98	9.611	97	9.7	16	87	43	51	14.7	5.2	4.4	NA	2603	30.9	34.2	90.3	437	10.6	2	2225	140	207	4.76
1	29.30958904109589	69	1	0	139	0	0	0	0	1	0	0	14	NA	17	NA	305	20	85	NA	NA	NA	13.2	48	140	69	178	NA	17	NA	NA	NA	39.4	NA	13.2	NA	NA	NA	1695	29.6	33.5	88.3	333	10.2	2	2783	NA	211	4.46
1	25.90410958904109	74	0	1	205	0	0	0	0	1	0	0	29	NA	27	4.7	840	9	204	NA	9.8	208	18.8	60	NA	140	NA	10.519	109	12.6	13	84	49.2	48	NA	NA	4.3	145	1841	30.4	33.9	89.6	387	9.6	2.2	2124	141	217	5.49
1	35.172602739726024	69	0	1	166	0	0	0	0	1	0	0	19	NA	19	4.2	943	39	113	NA	9.4	158	17.4	75	NA	152	NA	7.195	140	10	11	87	40.8	70	14.5	NA	4.2	72	2055	NA	NA	94.9	316	10.8	2.1	NA	142	203	4.3
2	37.06575342465754	NA	1	0	121	0	0	0	0	1	0	0	17	NA	15	5	NA	40	NA	NA	9.8	145	NA	NA	NA	110	106	NA	16	NA	15	88	42.5	60	13.5	5.5	4.5	80	2030	NA	31.8	85.2	480	10.3	2.2	2460	137	254	4.99
1	44.7945205479452	66	1	0	135	0	1	0	0	0	0	0	11	NA	NA	4.4	401	83	73	NA	9	178	15.3	38	175	NA	140	NA	120	15.8	10	98	39.8	58	13.5	5.1	4.3	95	1422	30.7	33.9	90.5	490	10.1	2.2	3103	139	252	4.4
1	35.97534246575343	71	0	1	143	0	0	0	0	1	0	0	17	NA	25	5	645	62	120	NA	9.8	161	16.8	NA	NA	273	79	7.798	43	20.8	15	96	44.9	56	14.9	5.4	4.2	86	2174	31.5	33.2	94.9	436	10.4	2.1	1456	137	234	4.73
1	63.31780821917808	68	0	1	140	0	0	0	0	1	0	0	19	NA	NA	NA	NA	0	NA	NA	NA	NA	NA	NA	NA	NA	NA	NA	NA	NA	NA	90.09	38.8	NA	12.8	NA	4.5	NA	1000	31.6	33	96.3	NA	10.5	NA	3600	140	164	4.03
1	46.62191780821918	NA	0	1	152	0	0	0	0	1	0	0	18	NA	18	4.7	383.465	NA	NA	NA	9.56	166.023	NA	38.458	NA	NA	NA	NA	27	11.033	10.2	88.288	43	42.471	14.5	5	NA	108.108	NA	30	NA	90	NA	NA	1.995	NA	139	251	4.8
1	43.17260273972602	NA	0	1	191	0	0	0	0	1	0	0	NA	NA	31	4.9	NA	60	118	NA	9.9	252	NA	29	NA	250	104	NA	199	NA	NA	85	47	49	16.1	5.7	4.7	NA	2370	30.1	34.3	87.9	360	NA	1.9	4360	141	242	5.3
1	58.87123287671233	70	0	1	207	0	0	0	0	1	0	0	29	NA	20	4.7	457	63	69	NA	9.7	254	19	72	NA	91	119	7.664	97	14.9	22	86	47.5	NA	16.2	5.2	4.5	NA	1915	31.5	34.1	92.2	456	10.7	2.2	3175	140	226	5.15
2	41.74520547945205	69	1	0	151	0	0	0	0	1	0	0	17	NA	24	4.5	749	30	162	NA	9.2	202	17.4	75	59	83	149	NA	34	21.4	23	NA	44	NA	14.6	4.9	4	88	1013	31	33.2	93.4	343	11.1	2.3	1832	139	198	4.71
1	64.52876712328766	68	0	1	165	0	0	0	0	1	0	0	16	NA	19	4.3	558	62	92	NA	9.2	191	17.1	58	NA	149	169	8.221	66	14.2	16	102	41.4	59	14.2	5.1	4.5	114	1267	31.4	34.3	91.6	514	11.6	2.2	2808	138	219	4.52
1	54.23561643835617	71	0	1	165	0	1	0	0	0	0	0	19	NA	19	4.2	682	100	NA	NA	9.3	179	12.9	36	NA	60	NA	NA	247	11.8	15	99	40.8	65	13.4	NA	NA	104	NA	NA	NA	NA	400	NA	2.2	3300	140	214	4.6
1	37.4027397260274	59	1	0	95	0	0	0	0	1	0	0	24	NA	35	4.7	1160	32	209	NA	9.4	192	17.7	32	128	328	81	NA	21	21.6	25	NA	39.4	73	12.8	4.9	4.1	104	2678	30.3	32.5	93.4	365	12	2.1	2898	NA	300	4.22
1	40.04109589041096	NA	0	1	163	0	0	0	0	1	0	0	25	NA	25.4	4.81	492	20	79	1	9.64	195	NA	47.7	NA	60	145	NA	109	13.8	12.8	NA	48	61.1	NA	4.9	NA	129	1430	30.6	34.7	88	370	NA	2.068	2620	140	167	5.49
1	38.35616438356164	66	0	1	150	0	0	0	0	1	0	0	28	NA	21	4.5	NA	100	NA	NA	9.2	239	NA	45.6	NA	NA	NA	12.8	NA	NA	NA	106	44.1	78	15	5.4	4.5	150	1700	29.8	34	88	500	NA	NA	3000	140	240	5.04
1	34.271232876712325	70	0	1	165	0	0	0	0	1	0	0	20	NA	22	NA	856.36	0	102	NA	9.92	194.208	12.779	50.876	NA	NA	83.799	6.86	77	19.991	14	81.081	45	56.757	15.2	5.5	NA	124.71	1800	31	33.7	93	NA	8.6	2.311	3000	140	274	4.8
1	40.32876712328767	68	1	0	122	0	0	0	0	1	0	0	NA	NA	NA	NA	683	1	NA	3	NA	192	NA	65	NA	NA	57	NA	122	20	NA	85	41.3	75	13.2	NA	NA	99	NA	31.7	32	NA	NA	11.3	NA	NA	NA	276	4.2
2	40.32876712328767	68	1	0	122	0	0	0	0	1	0	0	21	NA	41	4.1	NA	NA	NA	3	NA	192	NA	NA	NA	NA	57	NA	122	20	NA	NA	NA	75	NA	5.1	NA	99	NA	NA	NA	NA	NA	NA	NA	NA	136	NA	NA
1	36.26301369863014	NA	0	1	195	0	0	0	0	1	0	0	27	NA	21	NA	NA	70	NA	1	9.6	174	NA	35	NA	232	129	NA	123	NA	17	75	44	NA	14.7	5.2	4.7	NA	2150	29.3	33.4	87.6	581	NA	2.1	2777	NA	NA	5
1	56.08493150684932	NA	0	1	147	0	0	0	0	1	0	0	NA	NA	NA	NA	607	0	NA	NA	NA	252	15.9	42	NA	NA	NA	4	NA	NA	NA	83	43.1	91	14.7	5.1	NA	149	1300	30.4	34.1	89	500	10	NA	2100	NA	215	4.8
1	56.032876712328765	62	1	0	172	0	0	0	0	1	0	0	11	NA	NA	4	287	68	64	NA	9.1	207	6.5	35	106	140	65	NA	27	7.5	11	91	40.6	77	13.5	5.3	4.5	115	1914	31	33.3	93.1	447	10.3	2	2631	141	277	4.36
1	30.317808219178083	NA	0	1	176	0	0	0	0	1	0	0	NA	NA	NA	NA	NA	NA	NA	NA	NA	NA	NA	30	NA	NA	NA	NA	NA	NA	NA	NA	NA	NA	NA	NA	NA	NA	NA	NA	NA	NA	NA	NA	NA	NA	NA	NA	NA
2	30.317808219178083	NA	0	1	176	0	0	0	0	1	0	0	NA	NA	NA	NA	NA	NA	NA	NA	NA	NA	NA	74	NA	NA	NA	NA	NA	NA	NA	NA	NA	NA	NA	NA	NA	NA	NA	NA	NA	NA	NA	NA	NA	NA	NA	NA	NA
2	46.84109589041096	NA	1	0	NA	0	0	0	0	1	0	0	40	NA	30	4.7	484	0	71	NA	9.5	216	6.9	28	82	100	146	NA	213	15	14	82	41.4	65	13.3	5.4	4.6	133	1700	31.1	32	97.2	NA	11	2.3	1900	140	184	4.26
1	47.23835616438356	75	0	1	195	0	0	0	0	1	0	0	18	NA	17	4.4	374	68	118	NA	9.7	186	12.2	43	NA	291	95	7.898	72	15.3	16	97	45	54	15.4	5.6	4.5	118	1654	30.7	34.2	89.6	411	9.8	2.2	2777	140	287	5.02
1	45.02739726027397	74	0	1	185	0	0	0	0	1	0	0	NA	NA	NA	NA	NA	NA	NA	NA	NA	190	NA	NA	NA	NA	NA	NA	NA	NA	NA	94	NA	58	NA	NA	NA	112	NA	NA	NA	NA	NA	NA	NA	NA	NA	NA	NA
2	40.54246575342466	NA	0	1	176	0	0	0	0	1	0	0	NA	NA	NA	NA	NA	NA	NA	NA	NA	193.05	NA	NA	NA	NA	NA	NA	NA	NA	NA	84.685	NA	54.44	NA	NA	NA	114.672	NA	NA	NA	NA	NA	NA	NA	NA	140	NA	NA
1	62.65205479452055	71	0	1	220	0	0	0	0	1	0	0	19	NA	18	4.3	628	NA	69	NA	9.2	149	17.8	67	NA	NA	99	10.341	45	14.3	15	99	42.8	65	13.5	5.4	4.7	70	NA	28.5	31.5	90.5	NA	10.7	1.8	NA	139	162	4.73
1	52.78904109589041	72	0	1	167	0	0	0	0	1	0	0	38	NA	36	4.5	565	100	NA	NA	9	NA	NA	NA	NA	100	NA	NA	NA	NA	NA	80	45.4	NA	14.6	NA	4.3	NA	NA	31.9	32.2	NA	300	NA	NA	2000	139	NA	4.57
1	37.21095890410959	68	0	1	170	0	0	0	0	1	0	0	13	NA	16	4.9	NA	50	NA	NA	9.6	204	NA	34	NA	360	NA	NA	NA	NA	NA	86	41.2	NA	14.4	5.2	4.2	141	1410	30.3	35	86.6	450	NA	NA	2610	142	270	4.76
2	40.81917808219178	74	0	1	255	0	0	0	0	1	0	0	30	NA	38	4.02	691.05	90	304	NA	9.44	159.845	NA	58.968	NA	NA	119.721	NA	78.2	9.532	32	NA	NA	49.035	NA	4.7	NA	91.506	2000	31.6	NA	89.6	660	11.9	2.117	4860	NA	257	5.48
1	41.25205479452055	NA	0	1	211	0	0	0	0	1	0	0	25	NA	25	4.4	NA	30	NA	NA	9.84	185.328	NA	48	NA	100	NA	9.792	84	NA	22	NA	45	46.332	15.1	5.8	4.6	127.413	NA	29	34	87	500	NA	2.044	4190	140	246	5.15
1	57.14246575342466	71	0	1	215	0	0	0	0	1	0	0	NA	NA	NA	NA	887	NA	NA	NA	NA	221	NA	53.4	NA	NA	NA	NA	NA	20	12	NA	NA	42	NA	NA	NA	161	NA	NA	NA	NA	NA	NA	NA	NA	NA	NA	NA
1	44.63835616438356	68	0	1	200	0	0	0	0	1	0	0	47	NA	36	4.5	547	0	361	NA	9.8	186	14.4	70	NA	100	99	NA	213	14.6	18	96	49.4	44	15.5	5.7	NA	130	1300	NA	NA	85.9	NA	10	1.9	2500	143	273	NA
1	35.73972602739726	NA	0	1	165	0	0	0	0	1	0	0	NA	NA	NA	NA	NA	NA	96	NA	NA	NA	NA	NA	NA	NA	NA	NA	NA	NA	NA	94	NA	62	NA	NA	NA	131	NA	NA	NA	NA	NA	NA	NA	NA	NA	NA	NA
1	46.37808219178082	67	0	1	146	0	0	0	0	0	1	0	15	NA	16	4.7	398	77	110	NA	10.1	NA	8.1	43	NA	189	122	7.89	85	21.7	14	NA	44.6	54	14.8	5.2	4.4	NA	2156	29.9	33.2	90.1	413	10.4	2.2	4165	140	319	4.95
1	50.37260273972603	NA	0	1	196	0	0	0	0	1	0	0	20	NA	15	NA	NA	NA	175	NA	NA	183.011	NA	NA	NA	NA	NA	NA	NA	NA	19	91.892	NA	50.579	NA	5.3	NA	100.386	NA	NA	NA	NA	NA	NA	NA	NA	NA	NA	NA
2	45.08767123287672	67	0	1	162	0	0	0	0	1	0	0	NA	NA	NA	NA	NA	NA	NA	NA	NA	NA	NA	NA	NA	NA	NA	11.5	NA	NA	NA	NA	NA	NA	NA	NA	NA	NA	NA	NA	NA	NA	NA	NA	NA	NA	NA	NA	NA
1	39.54794520547945	74	0	1	217	0	0	0	0	1	0	0	NA	NA	NA	4.7	NA	NA	NA	NA	NA	NA	NA	NA	NA	NA	NA	2.78	NA	NA	NA	NA	NA	NA	NA	NA	NA	NA	NA	NA	NA	NA	NA	NA	NA	NA	NA	NA	NA
1	71.48219178082192	67	0	1	152	0	0	0	0	1	0	0	NA	NA	NA	NA	363	NA	NA	NA	NA	NA	NA	77	NA	NA	NA	NA	NA	NA	NA	NA	NA	NA	NA	NA	NA	NA	NA	NA	NA	NA	NA	NA	NA	NA	NA	NA	NA
1	52.59178082191781	62	1	0	117	0	0	0	0	1	0	0	NA	NA	NA	NA	NA	49	101	NA	9.6	200	NA	54	NA	70	NA	NA	44	10.5	NA	90	40.9	78	13.9	5.1	NA	102	2006	30	34	88.3	287	9.5	2.3	NA	NA	269	4.63
1	41.81369863013698	NA	1	0	121	0	0	0	0	1	0	0	NA	NA	NA	NA	NA	NA	NA	NA	9.6	NA	7.4	76	NA	NA	65	NA	NA	NA	NA	NA	NA	NA	NA	NA	4.2	NA	NA	NA	NA	NA	NA	NA	2	NA	137	NA	NA
2	38.67671232876712	72	0	1	162	0	0	0	0	1	0	0	19	NA	25	4.6	324	21	101	NA	9.1	152	11.5	55	NA	70	142	7.749	79	18.2	18	99	42.4	82	14.6	4.7	4.2	NA	NA	NA	34.4	98.1	281	10.2	2.1	NA	140	NA	4.32
1	30.353424657534248	66	1	0	NA	0	0	0	0	1	0	0	16	NA	NA	4.8	NA	0	NA	NA	9	175	NA	NA	NA	100	NA	NA	NA	NA	NA	90	37.9	57	13	5.5	4	108	2200	30.9	34.3	90	NA	NA	NA	NA	137	256	4.21
1	60.8027397260274	71	0	1	174	0	0	0	0	1	0	0	NA	NA	NA	4.5	NA	29	NA	NA	9.7	246	NA	NA	NA	53	NA	NA	NA	NA	22	82	45.4	87	14.9	5	NA	140	1464	32	32.8	97.6	374	9.8	NA	2880	NA	225	4.65
2	53.56164383561644	68	1	0	140	0	0	0	0	1	0	0	34	NA	35	4.6	730	NA	313	NA	9.4	200	NA	70	79	298	142	NA	55	14.8	17	81	41.7	67	13.9	5.4	4.6	114	1575	30.1	33.3	90.3	341	9.6	1.9	3875	136	309	4.62
2	31.66575342465753	67	1	0	119	0	0	0	0	1	0	0	19	NA	22	4.4	361	41	101	NA	9	138	20.1	NA	158	160	139	NA	44	14	13	80	45.6	65	15	5	4.1	NA	1517	31.3	32.9	95	377	10.4	2.3	2005	137	179	4.8
1	47.512328767123286	70	0	1	180	0	0	0	0	1	0	0	14	NA	17	4.3	NA	92	NA	NA	9	NA	NA	NA	NA	110	NA	NA	NA	NA	NA	92	45.3	NA	15.6	NA	4.5	75	1858	30.6	34.4	88.8	391	9.6	NA	2148	140	211	5.1
1	54.9041095890411	63	1	0	174	0	0	0	0	1	0	0	17	NA	21	NA	394	50	49	NA	NA	136	16.4	NA	60	174	NA	NA	84	NA	NA	107	38.1	57	13.1	5.6	NA	NA	1321	31.5	34.4	91.6	440	10.1	2	4216	NA	229	4.16
1	61.13972602739726	67	1	0	129	0	0	0	0	1	0	0	NA	NA	NA	NA	NA	29	54	NA	9.5	138	NA	69	NA	130	NA	NA	35	16.4	NA	93	41.6	54	14.4	5.1	NA	68	NA	NA	34.6	96.3	310	11.7	2.2	2218	NA	192	4.32
1	57.75890410958904	68	0	1	190	0	0	0	0	1	0	0	15	NA	17	4	668	81	152	NA	9.2	150	8.5	77	NA	NA	112	5.865	128	10.1	16	90	45.3	48	14.9	5.3	4.7	85	1806	30.6	32.9	93	NA	10.8	2.2	4307	140	252	4.87
1	43.85479452054795	NA	0	1	162	0	0	0	0	1	0	0	21	NA	20	4.5	578	51	166	NA	9.8	177	10.2	39	NA	291	108	7.966	25	15.6	11	88	43.8	43	14.3	5.1	4	112	1204	29.9	32.6	91.4	444	12	2.1	3111	141	192	4.79
1	43.12876712328767	NA	0	1	NA	0	0	0	0	1	0	0	NA	NA	21	4.3	NA	NA	NA	NA	9.6	140	NA	NA	NA	NA	144	NA	67	NA	NA	94	NA	NA	NA	NA	4.9	99	NA	NA	NA	NA	NA	NA	NA	NA	138	NA	NA
1	28.035616438356165	65	1	0	140	0	0	0	0	1	0	0	NA	NA	NA	NA	NA	76	NA	NA	NA	NA	NA	NA	NA	122	NA	NA	NA	NA	NA	NA	43.9	NA	14.2	NA	NA	NA	2174	29.8	32.3	92	441	11	NA	4788	NA	287	4.8
2	28.035616438356165	65	1	0	140	0	0	0	0	1	0	0	15	NA	17	4.8	NA	NA	NA	NA	9.9	NA	NA	NA	NA	NA	NA	NA	32	NA	13	85	NA	NA	NA	NA	4.3	NA	NA	NA	NA	NA	NA	NA	NA	NA	138	NA	NA
1	25.10410958904109	61	1	0	120	0	0	0	0	1	0	0	NA	NA	NA	4.4	NA	30	NA	NA	NA	174	NA	NA	153	99	164	NA	NA	NA	9	83	44	92	13.9	4.8	NA	68	1896	30.3	31.6	96.1	430	10.4	NA	1845	NA	273	4.58
1	44.59178082191781	NA	0	1	165	0	0	0	0	0	1	0	27	NA	17	NA	NA	100	NA	NA	9.8	201	NA	NA	NA	200	64	NA	257	NA	24	NA	NA	NA	NA	NA	4.1	127	2500	28.2	31.9	89	400	NA	NA	3900	141	291	NA
2	44.59178082191781	NA	0	1	165	0	0	0	0	0	1	0	NA	NA	NA	NA	NA	NA	NA	NA	NA	NA	NA	NA	NA	NA	64	NA	257	NA	NA	NA	NA	NA	NA	NA	NA	NA	NA	NA	NA	NA	NA	NA	NA	NA	NA	NA	NA
1	39.83287671232877	NA	0	1	NA	1	0	0	0	0	0	0	16	NA	23	4.6	347	20	147	NA	9.7	135	11	63	NA	80	96	NA	65	10.9	18	83	NA	69	NA	NA	4.5	NA	2450	29.3	32.6	89.3	530	NA	2	3390	NA	231	NA
1	42.78630136986301	66	0	1	150	0	0	0	0	1	0	0	12	NA	NA	4.7	405	51	74	NA	9.8	227	9.8	33	NA	NA	79	10.755	274	7.9	NA	106	47.6	63	16.1	5.1	4.5	149	1408	30.4	33.8	90	316	10	2.1	1708	140	199	5.29
1	32.983561643835614	65	1	0	145	0	0	0	0	1	0	0	NA	NA	NA	4.5	NA	29	NA	NA	NA	186	NA	NA	173	290	80	NA	NA	NA	10	80	44.2	64	14.4	NA	NA	108	1659	31.5	32.6	96.7	423	10.4	NA	3399	NA	203	4.57
1	58.8027397260274	70	0	1	152	0	0	0	0	1	0	0	13	NA	18	4.2	674	22	62	NA	9.1	214	18.7	30	NA	79	63	8.56	40	20.3	12	92	43.8	71	14.9	5.3	4.1	128	1703	30.7	34	90.3	334	11	2.2	2262	140	NA	4.85
1	47.32328767123288	64	1	0	116	0	0	0	0	1	0	0	11	NA	19	4.3	319	20	56	NA	9.2	164	7.8	54	120	211	121	NA	63	18.9	11	82	40	77	13.9	5.1	4.1	73	1259	NA	34.8	96.2	583	10.5	2.2	2827	137	213	4.16
1	50.8	69	0	1	170	0	0	0	0	1	0	0	15	NA	16	4.9	342	11	123	NA	9.7	238	13.4	54	NA	97	112	6.654	68	11.2	14	92	40.7	62	14	5.1	4.5	154	1517	30.3	34.4	88.1	340	10.1	2.2	3434	141	184	4.62
1	46.70958904109589	68	0	1	168	0	0	0	0	0	1	0	NA	NA	NA	4.4	NA	50	NA	NA	9.4	193	NA	NA	NA	162	NA	9.374	NA	NA	11	80	46.5	59	15.9	5.5	NA	119	2464	29.6	34.2	86.6	403	9.5	NA	2520	NA	187	5.37
1	42.70958904109589	68	1	0	143	0	0	0	0	1	0	0	20	NA	20	NA	488	42	80	NA	NA	NA	15.7	50	82	130	94	NA	50	NA	NA	NA	42	NA	14.2	NA	NA	NA	1383	30.2	33.8	89.4	291	8.8	2.3	3354	NA	205	4.7
2	35.172602739726024	65	0	1	152	0	0	0	0	1	0	0	30	NA	26	5	NA	0	236	0.6	9.7	181	14	NA	NA	200	NA	NA	100	NA	13	83	49	62	NA	5.1	4.5	111	1500	30.3	NA	86	600	NA	2.1	3500	140	215	NA
1	64.51506849315068	63	1	0	NA	0	0	0	0	1	0	0	16	NA	18	4.5	NA	NA	NA	NA	9.4	168	NA	NA	NA	NA	NA	NA	NA	NA	NA	106	NA	75	NA	NA	4.3	84	NA	NA	NA	NA	NA	NA	NA	NA	140	NA	NA
2	30.457534246575342	69	0	1	153	0	0	0	0	1	0	0	NA	NA	NA	5	NA	NA	NA	NA	9.72	NA	NA	NA	NA	NA	NA	6.715	NA	NA	14	84.685	45	NA	NA	5.2	NA	88.031	NA	31	34.4	NA	NA	NA	NA	NA	NA	NA	5
2	44.1972602739726	65	1	0	197	0	0	0	0	1	0	0	16	NA	14	NA	489	22	NA	NA	NA	NA	NA	39	91	62	133	NA	53	NA	NA	NA	43.8	NA	14.1	NA	NA	NA	2020	28.3	32.2	88	299	9	2.1	1998	NA	330	4.98
1	70.86027397260274	68	0	1	NA	0	0	0	0	1	0	0	22	NA	28	4	NA	NA	NA	NA	NA	NA	NA	NA	NA	NA	NA	NA	NA	NA	NA	NA	NA	NA	NA	NA	NA	NA	NA	NA	NA	NA	NA	NA	NA	NA	NA	NA	NA
1	46.602739726027394	NA	0	1	198	0	0	0	0	1	0	0	38	NA	33	NA	569	40	NA	NA	NA	186	NA	NA	NA	130	90	NA	139	NA	30	91	NA	46	NA	NA	4.1	127	1670	28	34	84	450	10.7	NA	2210	140	NA	NA
1	34.38630136986301	71	0	1	167	0	0	0	0	0	1	0	NA	NA	NA	NA	NA	NA	NA	NA	NA	NA	NA	NA	NA	NA	67	NA	81	NA	NA	NA	NA	NA	NA	NA	NA	NA	NA	NA	NA	NA	NA	NA	NA	NA	NA	NA	NA
2	43.12876712328767	NA	0	1	NA	0	0	0	0	1	0	0	NA	NA	NA	NA	NA	NA	NA	NA	NA	NA	NA	NA	NA	NA	NA	NA	NA	NA	NA	NA	NA	NA	NA	NA	NA	NA	NA	NA	NA	NA	NA	NA	NA	NA	NA	NA	NA
1	67.41369863013699	73	0	1	175	0	0	0	0	1	0	0	25	NA	20	4.4	657	20	83	NA	9.7	204	19.3	71	NA	248	83	7.532	61	21.8	10	92	45.8	51	14.9	5	4.6	132	1676	32.1	32.5	NA	396	10.5	2.3	1660	143	248	4.64
1	38.035616438356165	75	0	1	200	0	0	0	0	0	0	1	17	NA	22	4.6	531	68	284	NA	9.8	209	9.5	34	NA	31	NA	10	82	15.9	10	78	NA	78	16.5	5.1	4.3	113	2153	32.2	32.5	NA	520	10.9	2.3	2428	143	275	5.1
1	37.81917808219178	73	0	1	213	0	0	0	0	1	0	0	41	NA	41	4.4	350	0	116	NA	9.3	171	18.5	37	NA	100	95	5.803	182	11	20	82	47.1	56	15.1	5.2	4	106	1800	30.5	32.1	94.7	NA	10	2.1	2000	143	171	4.97
1	28.81095890410959	NA	0	1	154	0	1	0	0	0	0	0	NA	NA	29	4.9	412	21	262	NA	NA	154	7.9	41	NA	57	92	6.769	112	13.3	11	86	42.9	73	14.2	5.3	4.4	74	2142	NA	33.1	NA	437	10.5	2	2543	138	230	5.17
1	36.583561643835615	72	0	1	214	0	0	0	0	1	0	0	27	NA	25	4.6	520	18	113	NA	9.6	138	NA	49	NA	41	94	6.354	72	18.3	14	85	48.9	44	16.4	4.9	4.1	81	1373	30.5	33.5	91.1	338	12	1.9	2732	139	NA	5.37
1	38.53424657534247	64	1	0	112	0	0	0	0	1	0	0	NA	NA	NA	4.1	390	41	315	NA	9.4	159	12.7	39	66	82	73	NA	NA	10.3	NA	85	37.5	85	12.6	5	4.1	NA	NA	31.8	33.6	94.7	495	11.1	2	3728	136	259	NA
1	57.46027397260274	76	0	1	244	0	0	0	0	1	0	0	19	NA	19	4.4	437	70	60	NA	9.4	208	10.2	33	NA	NA	124	6.94	144	11.3	NA	88	45	39	15.1	5	4.6	143	2324	29.6	33.6	88.2	624	9.7	2.2	4290	141	275	5.1
1	49.12602739726027	75	0	1	190	0	0	0	0	1	0	0	NA	NA	NA	4.8	NA	10	NA	NA	10	178	NA	NA	NA	113	NA	7.423	NA	NA	30	103	40.4	66	14	5.4	NA	98	1686	32.2	34.7	92.9	490	11.2	NA	2602	NA	223	4.35
2	28.876712328767123	65	1	0	120	0	0	0	0	1	0	0	NA	NA	NA	4.9	442	NA	NA	0.3	9.8	135	NA	36	NA	NA	58	NA	29	13.4	NA	NA	38.9	52	13.2	5.1	NA	68	NA	30.6	33.9	90.3	NA	NA	NA	NA	142	184	4.3
1	56.2027397260274	72	0	1	169	0	0	0	0	1	0	0	15	NA	15	4.3	384	80	85	NA	NA	192	22	57	NA	99	94	5.627	69	24	10	92	45.1	64	15.1	4.9	4.2	111	1499	31.7	33.5	94.5	526	9.9	2.4	2496	140	235	4.77
2	54.14794520547945	NA	0	1	141	0	0	0	0	1	0	0	NA	NA	NA	NA	NA	NA	NA	NA	NA	NA	NA	NA	NA	NA	NA	3.563	NA	NA	NA	NA	NA	NA	NA	NA	NA	NA	NA	NA	NA	NA	NA	NA	NA	NA	NA	NA	NA
1	65.67945205479452	66	1	0	138	0	1	0	0	0	0	0	NA	NA	NA	4.4	NA	19	NA	NA	NA	259	NA	NA	135	61	139	NA	NA	NA	19	103	40	NA	13.4	5.5	NA	149	1302	29.6	33.5	88.3	494	10.2	NA	2825	NA	290	4.53
1	50.78904109589041	70	0	1	190	0	0	0	0	1	0	0	NA	NA	NA	NA	NA	NA	NA	NA	9.6	NA	NA	NA	NA	NA	NA	NA	NA	NA	NA	87	NA	NA	NA	NA	4.2	NA	NA	NA	NA	NA	NA	NA	NA	NA	141	NA	NA
1	60.772602739726025	NA	0	1	NA	0	0	0	0	1	0	0	38	NA	25	NA	NA	NA	NA	NA	NA	NA	NA	NA	NA	NA	148	NA	NA	NA	NA	NA	NA	65	NA	NA	NA	97	NA	NA	NA	NA	NA	NA	NA	NA	NA	NA	NA
2	60.772602739726025	NA	0	1	NA	0	0	0	0	1	0	0	38	NA	25	4.2	NA	NA	NA	NA	NA	NA	NA	NA	NA	NA	NA	NA	NA	NA	NA	NA	NA	NA	NA	NA	NA	NA	NA	NA	NA	NA	NA	NA	NA	NA	NA	NA	NA
1	45.49315068493151	71	0	1	181	0	0	0	0	1	0	0	23	NA	27	4.3	515	38	217	NA	9.5	143	6.5	66	NA	70	173	5.184	108	19.8	18	92	43.1	57	14	5.4	4.5	73	2278	30.1	32.5	92.7	525	10.2	2.1	3488	139	NA	4.65
1	35.68219178082192	66	1	0	123	0	0	0	0	1	0	0	12	NA	19	4.1	334	59	132	NA	8.9	153	6.4	49	60	69	NA	NA	26	16.6	9	NA	39	62	13.2	4.9	4.3	77	2475	32.2	33.8	95.1	363	9.1	2	1936	139	230	4.1
1	31.756164383561643	73	0	1	183	0	0	0	0	1	0	0	20	NA	24	4.6	488	9	159	NA	9.8	143	NA	50	NA	39	127	10.875	87	12.2	16	81	44.8	59	15.3	5.2	4.4	74	2309	30	34.2	87.8	378	11.1	2.1	1565	139	202	5.1
1	34.016438356164386	67	1	0	150	0	0	0	0	1	0	0	NA	NA	18	4.6	430	21	75	NA	9.9	156	NA	48	75	147	NA	NA	36	12.7	10	76	44.6	60	15.4	4.7	NA	82	2016	30.4	34.5	88	560	11.4	NA	4256	136	234	5.07
1	54.41643835616439	67	0	1	175	0	0	0	0	0	1	0	22	NA	21	4.5	595	59	200	NA	9.5	258	10.4	51	NA	109	95	7.194	NA	14.4	11	89	40.5	54	14.7	NA	4.8	NA	1033	31.6	NA	87.1	403	10.3	2	2596	138	247	4.65
1	60.989041095890414	74	0	1	164	0	0	0	0	1	0	0	18	NA	21	4.6	383	32	152	NA	9.3	149	7.2	52	NA	49	77	8.9	41	18.8	13	86	42.8	72	14.5	5.3	4.1	67	NA	31.9	33.9	94.3	312	10.4	1.9	2307	138	247	4.54
1	64.98904109589041	59	1	0	117	0	0	0	0	1	0	0	16	NA	22	NA	NA	40	NA	NA	9.1	234	NA	72	NA	180	NA	NA	NA	NA	NA	85	42.3	NA	14.5	4.8	4.3	121	1280	NA	34.3	NA	470	11.1	NA	2850	142	176	4.2
1	35.04383561643836	69	0	1	180	0	0	1	0	0	0	0	12	NA	19	4.2	1114	30	NA	NA	9.1	188	NA	58.2	NA	230	67	NA	43	NA	NA	99	44	55	14.6	5	4.4	126	1590	29	33.3	86	370	NA	NA	2850	140	246	5.09
1	72.15616438356165	75	0	1	205	0	0	0	0	1	0	0	19	NA	21	4.5	397	38	137	NA	9.3	158	16.7	57	NA	239	69	5.003	174	8.8	14	107	41	65	13.9	5.5	4.3	79	1688	30.4	33.9	89.7	NA	11	2.2	3623	NA	160	4.57
2	57.14246575342466	71	0	1	215	0	0	0	0	1	0	0	19	NA	17	4.6	NA	100	NA	NA	9.6	210	NA	NA	NA	NA	NA	NA	NA	NA	NA	103	42.3	41	13.5	5.7	4.7	151	1900	29	31.9	91	600	NA	NA	3900	139	276	4.66
1	61.36438356164384	73	0	1	160	0	0	0	0	1	0	0	NA	NA	23	4.3	580	0	NA	NA	9.2	153	NA	53	NA	200	103	NA	284	20	NA	88	45.4	51	14.8	NA	4.3	85	1700	30.4	32.6	93	500	NA	NA	2800	141	178	4.9
1	36.55342465753424	68	0	1	130	0	0	0	0	1	0	0	25	NA	17	4.8	NA	40	46	NA	9.8	167	7.3	36	NA	48	134	7.983	193	24	15	87	45.4	47	15.1	4.8	4.3	99	1122	32.5	33.3	97.8	458	10.4	2	2732	139	257	4.64
1	41.032876712328765	61	1	0	117	0	0	0	0	1	0	0	14	NA	21	4.8	1262	49	NA	NA	9.9	179	8.4	45	53	41	151	NA	19	24	15	84	42.9	67	13.4	5.2	4.5	98	1648	28.8	NA	92.1	320	11.4	2.3	2042	138	NA	4.66
1	42.8027397260274	68	0	1	156	0	0	0	0	1	0	0	29	NA	25	4.3	605	52	62	NA	9.2	144	13.5	48	NA	141	107	11.016	160	18.6	20	89	45.1	45	15.7	5	4.4	85	2059	30.7	34.8	88.3	522	10.5	2.1	1927	138	237	5.11
1	37.1945205479452	NA	0	1	240	0	0	0	0	1	0	0	NA	NA	NA	NA	NA	NA	NA	NA	NA	180	17.2	33	NA	NA	NA	NA	NA	NA	NA	NA	NA	NA	NA	NA	NA	119	NA	NA	NA	NA	NA	NA	NA	NA	NA	NA	NA
1	42.895890410958906	66	1	0	135	0	0	0	0	1	0	0	15	NA	19	4.2	701	22	281	NA	NA	168	19.5	43	54	128	132	NA	57	21	9	79	44.1	64	14.2	5	4.5	90	2328	31	32.2	96.3	449	9.7	NA	1474	139	284	4.58
1	55.54794520547945	64	1	0	115	0	0	0	0	1	0	0	21	NA	40	4.9	NA	100	NA	NA	NA	235	NA	NA	NA	200	NA	NA	NA	NA	NA	92	48.8	NA	16.1	NA	4.3	119	1900	32.1	33	97.2	NA	NA	NA	5000	138	NA	5.02
1	56.273972602739725	69	1	0	190	0	0	0	0	1	0	0	29	NA	19	4.8	349	21	56	NA	10.1	213	9.6	32	152	69	105	NA	75	21	21	100	42.2	77	14.7	5.8	4.1	113	2210	31.2	34.8	89.6	366	10.1	2.1	2634	141	316	4.71
1	40.52054794520548	NA	0	1	NA	0	0	0	0	1	0	0	26	NA	NA	5	NA	40	183	NA	NA	218.147	16.362	33.65	NA	40	NA	9.135	66.9	12.67	17	NA	45.8	58.301	15.7	4.7	NA	142.085	1400	NA	34.2	NA	NA	10.1	NA	NA	NA	160	4.32
1	45.08219178082192	69	0	1	138	0	0	0	0	0	1	0	24	NA	26	4.4	589	29	126	NA	9.3	148	8	NA	NA	78	103	7.04	96	16.7	15	90	NA	61	NA	5.4	4.1	76	1282	29.2	33.1	88.2	238	11	1.9	NA	139	216	NA
1	31.994520547945207	58	1	0	100	0	0	0	0	0	1	0	16	NA	18	4.4	545	13	72	NA	9.3	207	10.3	NA	158	99	105	NA	33	24	11	91	38.3	79	12.8	5.7	4.5	111	2277	31	33.4	92.7	422	10.6	2.1	3788	136	264	4.13
1	44.18082191780822	NA	1	0	145	0	0	0	0	1	0	0	NA	NA	18	4.3	NA	NA	NA	NA	9.2	245	NA	NA	NA	NA	NA	NA	NA	NA	NA	98	NA	69	NA	NA	4.6	160	NA	NA	NA	NA	NA	NA	NA	NA	137	NA	NA
1	65.78082191780823	75	0	1	220	1	0	0	0	0	0	0	NA	NA	NA	4.4	NA	31	NA	NA	9.9	204	NA	NA	NA	120	NA	7.157	NA	NA	28	87	43.6	59	14.3	5.6	NA	129	1526	29.7	32.8	90.6	283	10.6	NA	NA	NA	NA	4.81
1	47.9013698630137	72	0	1	215	0	0	0	0	1	0	0	24	NA	27	4.6	550	47	451	NA	9.7	174	11.2	75	NA	141	115	7.527	157	24	17	77	46.6	44	15.7	5.5	4.4	111	NA	30.7	33.7	91.2	667	9.9	2	NA	141	299	5.11
1	60.44383561643836	70	0	1	175	0	1	0	0	0	0	0	NA	NA	NA	4.2	NA	21	NA	NA	9.3	189	NA	NA	NA	90	NA	13.821	NA	NA	NA	93	47.2	77	15.6	5	NA	97	1513	29.8	33.1	90.1	488	10.5	NA	1989	NA	194	5.24
1	40.73150684931507	61	1	0	102	0	0	0	0	1	0	0	NA	NA	NA	NA	NA	28	NA	NA	9.3	156	NA	NA	NA	72	NA	NA	14	14.1	NA	76	37.7	56	12.8	4.7	NA	83	2371	31.6	34	93.1	413	9.9	1.8	2618	NA	NA	4.05
2	54.81095890410959	76	0	1	190	0	0	0	0	1	0	0	24	NA	29	4.2	649	49	213	NA	9	204	18.5	50	NA	108	183	8.826	39	17.4	12	87	44.8	66	15	5.2	4.2	117	1669	31.3	33.5	93.3	443	10.4	2.2	3132	139	245	4.8
1	59.07945205479452	NA	1	0	117	0	0	0	0	1	0	0	13	NA	26	4.3	993	48	125	NA	9.3	261	11.6	46	45	202	86	NA	49	13.7	12	85	37.4	NA	12.4	5.6	4.4	116	1445	31.2	33.2	94	379	10.3	2.2	2726	137	275	NA
2	49.5013698630137	NA	0	1	160	0	0	0	0	1	0	0	15	73	21	4.7	523	20	173	NA	9.5	197	15.1	25	NA	130	127	10	97	20	13	92	40.9	90	14.8	5.1	3.9	100	1320	32.4	NA	89.5	370	10.1	2.1	2190	141	172	4.6
1	66.36986301369863	71	0	1	171	0	0	0	0	1	0	0	22	NA	26	4.6	356	100	186	NA	9.9	173	7.9	32	NA	100	82	8.221	141	24	17	94	44.3	67	14.5	5.2	4.6	95	1600	32.5	32.7	NA	400	10	2.2	2900	142	165	4.46
2	66.12602739726027	73	0	1	NA	0	0	0	0	1	0	0	NA	NA	14	4.4	327	59	67	NA	9.2	141	16.7	55	NA	98	143	8.35	30	7.6	12	95	47.9	62	15.8	5.2	4.1	65	1426	29.4	33	89.2	353	10	2.2	2965	142	NA	5.37
1	20.232876712328768	68	0	1	132	0	0	0	0	1	0	0	17	NA	31	4.8	567	30	230	NA	9.8	NA	13.1	55	NA	99	100	8.839	87	15.6	12	87	42.2	43	14.3	5.1	4.5	72	1681	29.9	33.9	88.1	400	10.7	2.3	2090	140	208	4.79
2	40.52054794520548	NA	0	1	NA	0	0	0	0	1	0	0	NA	NA	NA	NA	NA	NA	NA	NA	NA	NA	NA	NA	NA	NA	NA	NA	NA	NA	NA	NA	NA	NA	NA	NA	NA	NA	NA	NA	NA	NA	NA	NA	NA	NA	NA	NA	NA
1	53.01917808219178	70	0	1	152	0	0	0	0	1	0	0	42	NA	NA	4.7	421	19	NA	NA	9.5	NA	13.6	42	NA	80	66	7.734	92	21.1	13	87	41.5	40	13.8	5.2	3.9	NA	1372	31.2	33.3	93.9	357	10.3	2.4	2872	139	213	4.42
1	33.846575342465755	62	1	0	140	0	1	0	0	0	0	0	14	NA	NA	4.1	779	31	48	NA	9.1	198	17.2	55	178	71	NA	NA	74	11.7	15	89	44	64	14.7	5	4.4	119	2275	31.5	33.4	94.2	311	9.8	2	2412	139	258	4.67
1	36.43835616438356	64	1	0	142	1	0	0	0	0	0	0	16	NA	18	4.8	1210	30	159	NA	9.6	255	8.1	50.8	83	60	66	NA	24	23.26	17	86	37.7	69	12.3	5.7	4.5	174	1870	29.4	32.6	90	280	10.6	2	NA	136	262	4.19
1	37.68767123287671	71	0	1	186	0	0	0	0	1	0	0	NA	NA	NA	4.4	506	31	NA	NA	9.4	NA	9.4	39	NA	242	84	3.668	114	10.8	8	101	45.3	44	15.1	4.8	4.6	65	1091	28.8	33.3	86.5	321	9.1	2.1	2715	140	224	5.24
1	52.81917808219178	71	0	1	190	0	0	0	0	1	0	0	NA	NA	NA	4.8	NA	38	NA	NA	9.4	NA	NA	NA	NA	338	NA	6.773	NA	NA	19	92	46.2	41	15.5	5.1	NA	NA	1615	30.5	33.5	90.8	388	10.4	NA	1421	NA	190	5.09
2	32.293150684931504	69	0	1	157	0	0	0	0	1	0	0	NA	NA	NA	NA	NA	NA	NA	NA	NA	NA	NA	NA	NA	NA	NA	NA	NA	NA	NA	NA	NA	78	NA	NA	NA	NA	NA	NA	NA	NA	NA	NA	NA	NA	NA	NA	NA
1	40.58082191780822	71	0	1	167	0	0	1	0	0	0	0	13	NA	15	4.9	381	60	100	NA	9.6	237	15.5	27	NA	132	106	5.757	70	16.5	19	93	43.5	52	14.4	5.5	4.1	163	2712	NA	33.1	NA	372	9.4	NA	2724	139	297	5.31
1	43.38082191780822	73	0	1	215	0	0	0	0	1	0	0	34	NA	35	4.6	530	29	419	NA	9.6	222	10.1	54	NA	308	104	8.072	261	15.8	23	91	46.1	65	14.2	5.3	NA	125	1570	28.9	NA	93.9	398	NA	1.8	1796	139	167	4.91
1	44.89041095890411	72	0	1	185	0	0	0	0	1	0	0	NA	NA	NA	4.9	NA	31	NA	NA	NA	216	NA	NA	NA	51	NA	9.598	NA	NA	22	89	46.1	62	15.7	5	NA	139	1729	31	34.1	91.1	683	9.3	NA	2606	NA	306	5.06
1	28.64383561643836	70	0	1	143	0	0	1	0	0	0	0	13	NA	15	NA	759	40	158	NA	9.6	NA	7.3	32	NA	101	114	10.792	60	14.8	12	84	45.2	56	16	4.8	4	NA	1321	30.5	NA	86.1	NA	10.3	1.8	1937	139	242	5.25
1	26.2027397260274	NA	0	1	176	0	0	0	0	1	0	0	30	NA	26	4.2	NA	80	NA	NA	9.7	NA	NA	NA	NA	NA	NA	NA	NA	NA	13	81	43	NA	14.4	NA	4.8	NA	2000	29	33.2	87.9	280	9.5	NA	2660	142	279	4.9
1	74.30684931506849	70	0	1	181	0	0	0	0	1	0	0	NA	NA	NA	4.4	NA	39	NA	NA	9.5	140	NA	NA	NA	181	NA	6.795	NA	NA	20	101	44.9	70	15.3	5.3	NA	NA	1348	30.5	34.1	89.6	451	10.9	NA	2881	NA	191	5.01
2	58.50410958904109	NA	0	1	NA	0	0	0	0	1	0	0	18	NA	16	4.6	510	50	98	NA	9.5	246	NA	24	NA	100	95	NA	196	12.1	22	80	43.8	55	14.5	5.2	3.8	171	1820	30.2	33.1	91.3	520	NA	2	2900	137	NA	4.8
2	44.18082191780822	NA	1	0	145	0	0	0	0	1	0	0	11	NA	19	4.2	438	48	80	NA	9.3	244	15.5	25	86	162	NA	NA	NA	11.4	8	99	40.7	69	13.6	4.8	4.6	159	2094	30	33.4	89.6	492	9.3	2.1	3204	137	314	4.54
1	50.11232876712329	64	1	0	152	0	0	0	0	1	0	0	12	NA	16	4.6	656	62	58	NA	9.5	208	10.1	69	158	70	86	NA	40	21.8	12	95	41.4	NA	13.5	5.2	4.1	101	1175	29.5	32.6	90.6	440	11.3	2.3	2653	139	207	4.57
1	38.42191780821918	70	0	1	176	0	0	0	0	1	0	0	NA	NA	NA	4.7	NA	NA	NA	NA	9.1	205	NA	NA	NA	NA	NA	NA	NA	NA	NA	96	46.3	47	15.3	5.2	4.2	143	NA	30.4	NA	91.9	NA	NA	NA	NA	140	298	5
1	50.64383561643836	NA	0	1	NA	0	0	0	0	1	0	0	17	NA	23	NA	NA	100	94	NA	NA	238	NA	NA	NA	NA	96	NA	NA	NA	NA	79	41.7	NA	13.6	NA	NA	NA	2500	30.2	32.6	92.7	500	9.7	NA	2900	NA	NA	4.5
1	59.78630136986301	NA	1	0	NA	0	0	0	0	1	0	0	34	NA	22	NA	1060	60	199	NA	8.96	219	9.11	NA	32.7	120	61	NA	109	NA	18	90	38.5	78	13.1	5.4	3.9	124	1050	31	34	91.2	220	NA	1.971	2000	142	183	4.22
2	27.17808219178082	NA	1	0	122	0	0	0	0	1	0	0	12	NA	22	4.6	437	32	62	NA	9.8	163	10.7	40	92	70	75	NA	17	15.2	21	74	38.1	NA	12.6	5	4.8	NA	1193	30.7	33.1	92.7	400	11.1	2.2	3704	137	206	4.11
1	36.04931506849315	65	1	0	130	0	0	0	0	1	0	0	NA	NA	16	4.3	325	31	129	NA	9.3	153	NA	58	189	82	139	NA	30	24	28	83	42.2	51	14	5.1	4.5	83	1763	28.9	33.2	87.2	367	9.9	2.1	1658	138	285	4.84
1	68.58630136986301	NA	0	1	149	0	0	0	0	1	0	0	NA	NA	NA	NA	554	NA	NA	NA	NA	NA	NA	27	NA	NA	NA	NA	NA	NA	NA	NA	NA	NA	NA	5.7	NA	NA	NA	NA	NA	NA	NA	NA	NA	NA	NA	NA	NA
2	50.41643835616439	66	0	1	NA	0	0	0	0	1	0	0	NA	NA	NA	NA	NA	0	NA	NA	NA	NA	NA	NA	NA	200	NA	NA	NA	NA	NA	92	43.4	NA	15	NA	4.1	NA	1300	30.6	NA	88.2	400	NA	NA	2200	138	223	4.9
1	46.93972602739726	NA	1	0	135	0	0	0	0	1	0	0	12	NA	21	4.7	889	70	NA	NA	9.7	180	NA	46	NA	200	NA	NA	NA	NA	NA	98	44.4	73	14.6	NA	NA	93	1290	30.2	32.9	91.7	230	NA	NA	1840	NA	222	4.84
2	44.37260273972603	76	0	1	212	0	0	0	0	1	0	0	29	NA	33	4.6	809	NA	NA	0.3	9.3	186	9.1	36	NA	NA	NA	NA	NA	14.5	NA	91	45.5	87	14.9	5.3	4.3	101	NA	30.4	33.4	91	NA	9.5	NA	NA	141	276	4.9
1	34.917808219178085	72	0	1	174	0	0	0	0	1	0	0	20	NA	18	5	407	40	133	NA	9.5	241	16	31.1	NA	120	68	NA	51	16.68	18	81	44.1	77	15.2	5	4.8	149	2210	30.5	34.5	88.4	310	11	2.3	2160	141	313	4.99
1	59.44657534246576	68	0	1	190	0	0	0	0	1	0	0	28	NA	21	4.9	492	19	120	NA	10	167	9.3	NA	NA	118	141	NA	96	24	14	NA	48.3	49	16.4	NA	4.1	94	1965	32.1	34	94.5	353	9.7	2	3745	139	245	5.11
2	59.78630136986301	NA	1	0	NA	0	0	0	0	1	0	0	NA	NA	NA	NA	NA	NA	NA	NA	NA	NA	NA	NA	NA	NA	64.246	NA	NA	NA	NA	NA	NA	NA	NA	NA	NA	NA	NA	NA	NA	NA	NA	NA	NA	NA	NA	NA	NA
2	43.59452054794521	67	0	1	175	0	0	0	0	1	0	0	28	NA	30	NA	690	10	NA	NA	9.8	183	NA	NA	NA	70	NA	NA	NA	NA	NA	84	42.3	59	14.1	NA	4.5	116	2230	28.8	33.3	86.5	570	9.7	NA	3330	138	284	4.89
2	47.15890410958904	70	0	1	175	0	0	0	0	1	0	0	29	NA	34	4.6	NA	NA	NA	NA	9.7	224	NA	47.7	NA	NA	NA	NA	NA	NA	NA	90	NA	73	NA	NA	5	143	NA	NA	NA	NA	NA	NA	NA	NA	141	NA	NA
1	45.484931506849314	67	1	0	146	0	0	0	0	1	0	0	18	NA	24	4.3	NA	78	171	NA	9.6	258	NA	NA	128	NA	66	NA	21	12.7	11	88	39.9	NA	12.9	5	4.3	119	1757	30.9	32.3	95.5	419	10	2.2	1647	139	237	4.18
1	45.21369863013699	64	1	0	143	0	0	0	0	1	0	0	NA	NA	NA	NA	NA	20	NA	NA	9.5	159	NA	43	NA	69	NA	NA	30	11.7	NA	86	40.8	71	13.6	5.2	NA	74	1373	31.2	33.3	93.6	337	NA	2.2	1502	NA	169	4.36
1	56.75342465753425	64	1	0	157	0	0	0	0	1	0	0	29	NA	25	4.5	NA	41	65	NA	9.6	152	7.4	NA	124	117	114	NA	152	18.4	18	86	40.9	68	13.8	5	4.4	68	1805	NA	33.7	NA	449	10.2	1.9	2688	140	235	4.15
1	32.635616438356166	NA	0	1	143	0	0	0	0	1	0	0	NA	NA	NA	4.7	NA	NA	NA	0.3	NA	210	NA	NA	NA	NA	NA	NA	NA	NA	17	NA	NA	75	NA	5.1	NA	117	NA	NA	NA	NA	NA	NA	1.8	NA	NA	NA	NA
1	38.86301369863013	NA	0	1	NA	0	0	0	0	1	0	0	NA	NA	17	4.9	443	0	83	1.06	9.44	166.409	9.195	41.662	NA	100	134.078	10.619	123.3	19.8	16	NA	45.2	55.598	15.5	5.1	4.4	93.822	1700	32.6	34.3	95.2	400	NA	2.311	1700	140	248	4.75
2	43.04931506849315	64	1	0	109	0	0	0	0	1	0	0	44	NA	25	4.2	857	NA	NA	NA	9.1	221	NA	75	NA	NA	NA	NA	29	24	13.1	90	NA	81	NA	NA	4.1	121	NA	NA	NA	93.5	NA	NA	NA	NA	137	NA	NA
1	30.495890410958904	67	1	0	135	0	0	0	0	1	0	0	NA	NA	NA	NA	NA	NA	NA	NA	NA	179	NA	NA	NA	NA	NA	NA	38	NA	NA	NA	NA	47	NA	NA	NA	NA	NA	NA	NA	NA	NA	NA	NA	NA	NA	NA	NA
1	47.9041095890411	NA	0	1	163	0	0	0	0	1	0	0	NA	NA	NA	4.7	NA	40	NA	NA	NA	NA	NA	NA	NA	100	NA	NA	NA	NA	NA	81	47	NA	16.3	NA	4.5	NA	2230	NA	34.4	89.8	NA	NA	NA	NA	140	230	NA
2	35.71506849315068	68	0	1	145	0	0	0	0	1	0	0	26	NA	21	4.7	477	32	223	NA	9.7	178	16.1	45	NA	90	116	9.237	116	17.2	13	95	46	64	15.4	5.2	4.2	101	1945	31.2	33.5	93.3	307	12.3	1.8	2926	139	222	4.93
1	31.48219178082192	63	1	0	115	0	0	0	0	1	0	0	NA	NA	NA	NA	NA	38	NA	NA	9.6	222	NA	45	NA	302	NA	NA	19	16	NA	78	40	85	13.9	5.1	NA	117	2369	32.4	34.8	93.2	391	10.1	2	3200	NA	291	4.29
1	54.83287671232877	NA	0	1	194	0	0	0	0	1	0	0	NA	NA	NA	4.58	468.83	NA	81	0.18	9.64	NA	6.733	39.659	NA	NA	69.274	NA	47.4	10.724	11	102.703	NA	NA	NA	5.2	NA	NA	NA	NA	NA	NA	NA	NA	1.971	NA	NA	NA	NA
2	55.67397260273973	68	0	1	158	0	0	0	0	1	0	0	14	NA	18	NA	707	70	138	NA	9.3	186	20.3	59	NA	360	67	6.817	44	18.2	12	88	39.6	86	13.2	5	4.2	84	1765	31.1	33.3	93.2	530	11.5	2.1	2275	139	230	4.25
1	38.2027397260274	NA	0	1	NA	0	0	0	0	1	0	0	28	NA	23	4.9	359	40	206	NA	9.8	204	8.4	61	NA	40	72	8.041	102	18.1	32	91	43.3	40	14.4	5.5	4.3	141	2531	NA	33.3	NA	462	9.5	2.4	2628	139	232	NA
1	62.484931506849314	67	1	0	135	0	0	0	0	1	0	0	19	NA	20	4.2	513	53	93	NA	9.8	194	7.8	51	77	NA	55	NA	18	17	10	102	40.3	63	12.9	5.4	NA	115	1642	31.1	32	97.1	509	10.7	2	4955	139	288	4.15
1	64.15616438356165	74	0	1	195	0	0	0	0	1	0	0	16	NA	20	4.3	322	99	176	NA	9.3	243	12	61	NA	220	162	7.333	180	11.1	9	93	40.2	54	13.9	5.2	4.4	174	1326	30.6	34.6	88.5	490	10.7	2.1	3366	137	224	4.54
1	56.20821917808219	65	1	0	137	0	0	0	0	1	0	0	14	NA	20	NA	441	30	46	NA	9.1	164	NA	41	NA	81	139	NA	30	20.1	9	90	NA	57	NA	5	4.2	86	1125	28.3	32.5	87	274	10.2	2.1	2190	139	251	4.14
1	41.68493150684932	69	0	1	133	0	0	0	0	1	0	0	12	NA	18	4.3	332	41	96	NA	9.2	147	17.9	46	NA	90	107	10.334	50	12.2	13	93	41.5	50	14.2	5.1	4	81	1697	31.8	34.2	93	316	9.2	1.9	1956	140	253	4.46
1	37.95342465753425	NA	0	1	NA	0	0	0	0	1	0	0	17	NA	20	4.4	452.57	NA	NA	NA	9	205	NA	40.3	NA	NA	NA	NA	65.7	9.859	NA	76	39.9	62	13	4.7	4.1	133	NA	29.7	32.6	91.1	NA	NA	2.165	NA	140	183	4.4
1	69.01095890410959	NA	0	1	143	0	0	0	0	1	0	0	24	NA	22	4.3	802	31	104	NA	9.2	191	17.3	NA	NA	214	NA	6.544	264	12.1	18	92	46.4	53	16.1	5	4.7	113	1280	NA	34.7	NA	362	9.3	2.2	3213	137	241	4.66
2	45.18630136986302	70	0	1	192	0	0	0	0	1	0	0	27	NA	33	4.6	NA	NA	214	NA	9.4	263	NA	NA	NA	NA	NA	10	NA	NA	NA	NA	NA	NA	NA	NA	NA	139	NA	NA	NA	NA	NA	NA	NA	NA	NA	NA	NA
2	49.5013698630137	67	0	1	165	0	0	0	0	1	0	0	24	NA	22	4.7	NA	NA	NA	NA	NA	257	NA	NA	NA	NA	NA	NA	NA	NA	14	NA	NA	87	NA	5.1	NA	148	NA	NA	NA	NA	NA	NA	NA	NA	NA	NA	NA
1	38.72054794520548	64	1	0	135	0	0	0	0	1	0	0	13	NA	19	4.7	505	0	60	NA	9.6	212	21.6	40	55	NA	NA	NA	44	24	9	93	45.3	73	13.8	5.3	4.3	110	1900	31.4	NA	NA	NA	11	2.1	2700	142	273	4.41
2	34.917808219178085	72	0	1	174	0	0	0	0	1	0	0	20	NA	18	5	407	40	133	NA	9.5	241	16	31.1	NA	120	68	9.011	51	16.68	18	81	44.1	77	15.2	5	NA	149	2210	30.5	34.5	88.4	310	11	2.3	2160	141	313	4.99
1	37.33972602739726	74	0	1	185	1	0	0	0	0	0	0	17	NA	31	4.8	807	31	322	NA	NA	217	6.9	28	NA	NA	107	9.098	NA	18	23	85	46.3	87	15.6	5.6	4.1	108	1891	29.7	33.7	88	639	9.6	2.1	3621	139	299	5.26
1	45.62191780821918	68	0	1	181	0	0	0	0	1	0	0	NA	NA	NA	4.6	NA	19	NA	NA	9.7	212	NA	NA	NA	38	NA	13.487	NA	NA	22	83	46.7	62	16	5.1	NA	135	1118	NA	34.3	96.5	614	10.5	NA	3010	NA	222	4.84
2	31.235616438356164	68	1	0	156	0	0	0	0	1	0	0	40	NA	40	4.6	1196	80	183	NA	9.6	197	NA	55	131	160	123	NA	39	11.3	15	87	41	80	13.3	5.1	4.4	100	1372	30	32.4	92.3	284	9.1	2.1	2104	137	240	4.44
1	65.23835616438356	64	1	0	123	0	0	0	0	1	0	0	NA	NA	NA	4.1	NA	20	NA	NA	NA	254	NA	NA	83	32	97	NA	NA	NA	12	88	39.5	84	12.9	5.2	NA	154	1484	31.1	32.7	95.2	312	10.5	NA	2152	NA	189	4.15
2	45.86301369863013	63	1	0	113	0	0	0	0	1	0	0	13	NA	20	4.6	NA	0	NA	0.1	9.1	171	NA	46	NA	100	NA	NA	39	NA	NA	90	40.9	68	13.7	NA	4.6	94	2000	31.5	33.5	94	390	NA	NA	2000	139	197	4.4
1	44.28219178082192	65	1	0	125	0	0	0	0	1	0	0	14	NA	18	4.8	487.8	30	70	NA	9.76	166.023	18.679	31.247	99.631	NA	89.386	NA	15	16.019	9	84.685	NA	84.942	NA	5.4	4.5	67.181	1400	32	33.6	94	NA	9.3	2.311	1500	NA	221	NA
1	41.76712328767123	NA	0	1	143	0	0	0	0	1	0	0	15	NA	22	4.8	773	9	92	NA	9.5	NA	11.1	NA	NA	40	60	6.279	41	24	10	80	40.3	55	13.8	5.1	4.5	NA	1228	30.9	34.2	90.2	NA	10.9	2	2913	140	NA	4.47
1	43.62191780821918	71	0	1	215	0	0	0	0	1	0	0	18	NA	18	4.9	454	50	108	NA	9.1	NA	20.6	NA	NA	162	79	8.311	100	9	10	95	49.2	46	15.6	5.1	4.1	NA	1882	29.6	31.7	93.4	459	11.1	2.3	3046	138	207	5.27
1	56.608219178082194	68	0	1	149	0	0	0	0	1	0	0	21	NA	23	4.1	424	29	269	NA	8.9	157	11.5	70	NA	103	79	5.239	35	13.4	16	83	39.9	68	13.6	5.1	4.2	72	1197	30	34.1	88.1	291	10.9	2.4	2481	137	232	4.53
1	81.07945205479452	71	0	1	169	0	0	0	0	1	0	0	14	NA	19	4.6	590	19	170	NA	9.7	186	16.6	55	NA	211	119	7.762	109	13.8	11	92	42.6	75	14.6	5.6	NA	96	NA	31.3	34.3	91.4	528	11.1	1.9	3216	138	166	4.66
1	59.14794520547945	NA	0	1	194	0	0	0	0	1	0	0	11	NA	17	4.6	329	30	163	0.9	9.5	224	NA	29	NA	80	84	NA	93	7.2	12	96	43	49	14.7	NA	4.6	144	1970	31.3	34.2	91.5	450	10.7	2.1	2830	141	260	4.7
1	46.56438356164384	NA	1	0	141	0	0	0	0	1	0	0	15	NA	26	4	387.53	100	NA	0.7	NA	169.884	NA	44.066	NA	100	65.922	NA	59	10.018	17	79.279	38	73.359	12.7	NA	4.4	84.942	1500	30.7	33.3	92	300	NA	NA	3300	NA	313	4.14
1	30.33150684931507	71	0	1	197	1	0	0	0	0	0	0	21	NA	15	4.7	929	18	154	NA	9.8	168	13.5	NA	NA	68	104	9.417	112	13.4	13	94	46.1	55	16.4	5.1	4.3	99	1746	31.4	NA	88.1	266	10.1	2.1	2403	142	269	5.23
1	47.917808219178085	68	0	1	195	0	0	0	0	1	0	0	26	NA	24	5	NA	NA	NA	NA	NA	225	NA	NA	NA	NA	NA	NA	NA	NA	NA	87	NA	51	NA	NA	NA	150	NA	NA	NA	NA	NA	NA	NA	NA	141	NA	NA
1	29.84109589041096	66	1	0	126	0	0	0	0	1	0	0	NA	NA	19	4	NA	32	149	NA	NA	156	20	28	100	92	NA	NA	NA	9.3	NA	87	NA	65	NA	5.2	4.5	77	1812	28.1	31.8	88.6	451	11.9	1.9	2213	140	177	4.05
2	59.07945205479452	73	0	1	155	0	0	0	0	1	0	0	NA	NA	NA	NA	NA	NA	NA	NA	NA	NA	NA	NA	NA	NA	163	NA	125	NA	NA	NA	NA	NA	NA	NA	NA	NA	NA	NA	NA	NA	NA	NA	NA	NA	NA	NA	NA
1	64.36438356164383	NA	1	0	103	0	0	0	0	1	0	0	14	NA	23	4.3	775	8	47	NA	9.2	237	15	75	47	49	80	NA	35	17.4	10	88	38.1	69	13	5.3	4.2	148	2030	31.9	34.1	93.6	312	9.1	2	1702	NA	236	4.07
2	38.33698630136986	64	1	0	157	0	0	0	0	1	0	0	NA	NA	NA	NA	NA	20	NA	NA	NA	NA	7.3	34	114	20	NA	NA	23	NA	NA	74	43.5	NA	14.6	4.9	NA	NA	1745	32.1	33.6	95.6	375	11.9	2.1	2840	NA	NA	4.55
1	40.84657534246576	68	1	0	135	0	0	0	0	1	0	0	18	NA	33	4.4	738	29	330	NA	9	183	15.6	42	141	71	109	NA	18	15.3	30	80	40	NA	13	5.1	4.5	72	1848	31.6	32.5	97.1	365	11	2	1886	141	247	4.12
2	33.33698630136986	63	1	0	120	0	0	0	0	0	1	0	11	NA	20	4.4	502	53	65	NA	9.6	214	20.2	45	179	150	NA	NA	15	9.6	13	80	42.4	67	13.9	5.2	4.2	127	2310	28.8	32.8	88	450	9.7	2.3	4538	NA	270	4.82
1	45.89041095890411	72	0	1	179	0	0	0	0	1	0	0	25	NA	24	4.6	681	31	407	NA	9.8	191	12.2	63	NA	229	173	10.793	49	23.9	16	81	48	50	16	5.2	4.3	123	1571	30.9	33.3	92.8	330	9.8	1.9	2240	139	275	5.17
1	30.40821917808219	70	0	1	150	0	0	0	0	1	0	0	12	NA	16	4.3	578	48	88	NA	9	170	14.7	37	NA	NA	141	9.838	85	19.3	13	75	44.9	50	15.2	5	NA	103	1813	30.8	33.9	90.9	360	10.2	2.1	2597	141	251	4.94
1	44.586301369863016	70	0	1	195	0	0	0	0	1	0	0	14	NA	22	4.6	552	40	229	NA	9.1	140	10.8	70	NA	101	93	5.341	89	NA	15	NA	47.9	NA	15.7	4.9	NA	85	1373	28.5	32.8	86.9	326	9.5	2	2561	138	185	5.51
1	45.61917808219178	NA	1	0	123	0	1	0	0	0	0	0	21	NA	21	4.1	NA	72	NA	NA	9.3	NA	NA	NA	NA	332	NA	NA	NA	NA	NA	92	40.7	NA	13.5	NA	4.7	NA	2386	27.8	33.2	83.9	540	9.9	NA	3172	140	312	4.85
1	39.74246575342466	75	0	1	196	0	0	0	0	1	0	0	NA	NA	NA	4.5	NA	62	NA	NA	9.4	NA	NA	NA	NA	NA	NA	7.306	NA	NA	9	94	44.6	60	14.9	5.2	NA	NA	NA	28.9	33.4	86.4	527	11.1	NA	2089	NA	212	5.16
1	38.67123287671233	NA	0	1	165	0	0	0	0	1	0	0	27	NA	21	4.7	500	42	148	NA	9.1	159	13.7	54	NA	51	NA	6.25	67	11.1	11	77	45.3	53	15.2	5.3	4.5	96	NA	29.6	33.6	88.1	376	11.2	2.2	NA	139	NA	5.14
1	43.62191780821918	NA	0	1	NA	0	0	0	0	1	0	0	21	NA	24	4.5	NA	100	NA	1	NA	228	NA	NA	NA	200	NA	NA	NA	NA	18	99	45	56	15.5	NA	4.4	158	2300	31	34.8	88	600	NA	NA	2800	140	276	5.1
2	39.484931506849314	65	1	0	131	0	0	0	0	1	0	0	18	NA	16	4.3	537	31	67	NA	9	NA	13.6	59	95	40	104	NA	16	19.9	9	77	41.8	53	14.5	NA	3.9	NA	1214	30.7	34.7	88.6	229	9.5	2	2886	141	211	4.72
1	65.03013698630137	65	1	0	143	0	0	0	0	1	0	0	31	NA	25	4.8	863.135	0.04	78	NA	9.72	NA	15.059	61.692	55.351	100	89.386	NA	241	19.991	17	88.288	38	NA	12.9	5.2	4.1	NA	1500	31	33.6	93	NA	NA	1.849	2100	138	261	4.1
1	62.463013698630135	63	1	0	101	0	0	0	0	1	0	0	16	NA	25	4.7	478	72	70	NA	9.4	224	NA	NA	63	341	99	NA	79	10.6	NA	93	37.4	NA	12.8	5	4.4	94	2107	31.5	34.2	92.1	424	9.4	2	2558	138	274	4.06
1	62.30958904109589	NA	0	1	138	0	0	1	0	0	0	0	18.39	NA	14.4	4.53	995	NA	87.26	NA	9.51	136.16	9.3	53.5	NA	NA	118.49	NA	141.43	20	18.15	101	40.1	40.54	13.4	5.3	4.53	84.78	NA	30.8	33.3	92.4	NA	9.5	1.89	NA	141.26	208	4.34
1	51.61095890410959	67	1	0	NA	0	0	0	0	1	0	0	18	NA	21	4.6	NA	NA	NA	NA	10.1	NA	NA	NA	NA	NA	NA	2	NA	NA	NA	85	49	NA	14.2	NA	4.5	NA	NA	29.2	NA	NA	NA	11.9	NA	NA	139	279	4.9
1	49.94794520547945	71	0	1	181	0	0	0	0	1	0	0	17	NA	17	4.6	NA	40	NA	NA	9.3	159	11.3	28	NA	140	93	6.326	142	19.2	14	94	45.3	40	15	5.3	4.5	103	1445	29.9	33.1	90.2	485	10.6	2.4	2890	138	283	5.02
1	41.32876712328767	69	0	1	172	0	0	0	0	1	0	0	14	NA	15	4.6	410	NA	98	NA	9.5	176	18.6	46	NA	NA	136	9.95	102	9.5	NA	99	48.6	43	15.4	5.4	4.3	115	NA	29.1	31.7	91.7	NA	NA	2	3960	141	204	5.3
1	62.706849315068496	67	0	1	144	0	0	0	0	0	1	0	NA	NA	NA	4.3	NA	48	NA	NA	9.4	196	NA	NA	NA	88	NA	8.071	NA	NA	13	96	38	NA	12.6	5.2	NA	81	NA	29.7	33.2	89.6	NA	8.8	NA	NA	NA	251	4.24
2	35.20821917808219	NA	1	0	130	0	0	0	0	1	0	0	12	NA	16	4.4	338	20	52	NA	9.7	169	19.7	40	87	70	126	NA	24	13.5	10	87	38.7	71	12.9	5.2	4.5	84	1086	31.2	33.3	93.5	336	9.9	NA	NA	139	194	4.14
2	30.317808219178083	70	0	1	165	0	0	0	0	1	0	0	38	NA	33	4.6	491	51	132	NA	9.6	164	8.6	49	NA	82	121	10.435	65	14.1	19	91	40.2	48	13.7	5.1	4.2	97	1428	30.2	34.1	88.5	303	11.6	2	1537	140	NA	4.54
1	49.28493150684932	65	1	0	119	0	0	0	0	1	0	0	28	NA	30	4.7	487.8	0	111	NA	9.28	196.139	9.05	42.464	143.912	NA	NA	NA	37	13.68	11	88.288	38	NA	12.8	5.3	4.4	89.961	NA	33	33.5	NA	NA	10.4	1.849	NA	140	162	NA
2	61.32054794520548	69	0	1	169	0	0	0	0	1	0	0	21	NA	20	4	345	38	NA	NA	9.5	214	11.8	66	NA	178	118	7.777	75	13.3	15	87	38.6	70	13.3	5.3	4.7	127	2630	31.4	34.5	91.3	400	9.2	2.1	2155	140	228	4.23
1	28.5013698630137	61	1	0	155	0	0	0	0	1	0	0	20	NA	17	4.7	447	62	115	NA	9.3	189	11.6	22	133	130	157	NA	24	12.1	12	76	42.5	61	14.5	5	4.6	113	1950	31.5	34.1	92.2	411	11.3	2.1	2647	137	221	4.61
1	42.62191780821918	62	1	0	125	0	0	0	0	1	0	0	NA	NA	NA	NA	NA	NA	NA	NA	NA	197	NA	NA	NA	NA	77	NA	NA	NA	NA	NA	NA	NA	NA	5.1	NA	NA	NA	NA	NA	NA	NA	NA	NA	NA	NA	NA	NA
1	39.156164383561645	75	0	1	180	0	0	0	0	1	0	0	22	NA	31	4.8	NA	0	326	0.2	9.7	196	NA	NA	NA	NA	NA	NA	NA	NA	NA	87	42.8	64	14.5	NA	4.7	114	1500	31.3	33.9	92.3	NA	NA	NA	NA	138	268	4.64
1	28.34520547945205	70	1	0	140	0	0	0	0	1	0	0	12	NA	21	4.6	NA	NA	NA	NA	9.3	NA	NA	NA	NA	NA	114	NA	22	NA	NA	88	NA	NA	NA	NA	4.6	NA	NA	NA	31.8	NA	NA	NA	NA	NA	138	217	4.94
1	43.61643835616438	71	0	1	166	0	0	0	0	1	0	0	30	NA	28	4.8	NA	NA	NA	NA	NA	NA	NA	NA	NA	NA	NA	NA	NA	NA	NA	NA	NA	NA	NA	NA	NA	NA	NA	NA	NA	NA	NA	NA	NA	NA	NA	NA	NA
1	57.84383561643836	66	1	0	123	0	1	0	0	0	0	0	18	NA	20	4.1	NA	100	NA	NA	9.7	197	NA	NA	NA	100	NA	NA	NA	NA	NA	100	42.9	91	14.2	5.5	4.1	96	1600	31.5	33.1	95.3	400	9.3	NA	2600	138	178	4.5
1	47.37260273972603	NA	0	1	176	0	0	0	0	1	0	0	26	NA	31	NA	377	NA	221	NA	9.6	232	15.7	20	NA	200	136	7	121	13.2	15	101	46	39	14.6	NA	4.8	170	2600	29.6	31.7	94	500	12	1.9	2700	141	216	4.9
2	50.64383561643836	NA	0	1	NA	0	0	0	0	1	0	0	NA	NA	NA	NA	NA	NA	NA	NA	NA	195	NA	NA	NA	NA	NA	NA	NA	NA	NA	NA	NA	49	NA	NA	NA	129	NA	NA	NA	NA	NA	NA	NA	NA	NA	NA	NA
1	38.106849315068494	70	0	1	150	0	0	0	0	1	0	0	34	NA	30	4.5	320	29	180	NA	9.8	154	17.5	59	NA	70	NA	10.079	47	13.9	15	90	49.4	57	16.3	5.2	4.9	79	NA	30.6	33	92.9	551	9.9	2	1711	140	219	5.32
2	36.06849315068493	70	0	1	174	0	0	0	0	1	0	0	40	NA	37	4.5	648	62	158	NA	9.8	175	14.6	34	NA	120	58	6.049	NA	15.5	14	NA	42.4	84	13.9	NA	4.9	77	1555	29	32.8	88.5	624	11.3	2	2438	139	260	4.79
1	46.15068493150685	67	1	0	158	0	0	0	0	1	0	0	27	NA	21	4.2	483	59	103	NA	9.1	175	13.2	28	152	227	82	NA	15	20.8	NA	102	39	64	13.2	5.4	4.7	94	2047	29.4	33.8	86.9	378	9.4	2	2689	138	306	4.49
1	41.131506849315066	72	0	1	186	0	0	0	0	1	0	0	NA	NA	NA	4.4	NA	49	NA	NA	9.3	147	NA	NA	NA	119	NA	11.318	NA	NA	10	91	41	61	14.7	4.8	NA	74	1154	NA	NA	93.8	365	10.8	NA	NA	NA	NA	4.37
1	60.49589041095891	70	1	0	145	0	0	0	0	1	0	0	20	NA	23	4.5	473	38	85	NA	9.6	222	20.4	60	NA	108	92	NA	33	19	9	91	NA	78	12.3	5.3	4.1	130	2095	28.5	33.3	85.4	448	11.2	2.2	2711	140	228	4.32
1	37.38630136986301	63	1	0	126	0	0	0	0	1	0	0	14	NA	17	4.2	508	42	120	NA	9.1	176	18.5	38	165	132	69	NA	47	14	8	97	41.2	71	13.5	4.8	4.6	87	2021	30.1	32.8	92	329	10.3	1.9	2176	136	271	4.48
2	70.86027397260274	68	0	1	NA	0	0	0	0	1	0	0	NA	NA	NA	NA	NA	100	NA	NA	NA	219	NA	NA	NA	300	NA	NA	NA	NA	NA	NA	45.1	56	15.5	NA	NA	141	1300	31.4	34.4	92	500	NA	NA	4100	NA	245	4.9
1	51.76164383561644	63	1	0	105	0	0	0	0	1	0	0	19	NA	23	4.6	712	61	91	NA	10	168	NA	47	71	52	148	NA	27	21.7	13	88	39.1	65	13.3	5.1	4.2	89	1687	32.1	34	94.4	390	11.6	2	2510	138	237	4.14
2	53.89041095890411	74	0	1	185	0	0	0	0	1	0	0	39	NA	31	4.6	875	62	214	NA	9.6	NA	11.7	51	NA	151	86	4.349	84	21.9	17	92	46.3	49	15.3	5.5	4.7	NA	1825	31.2	33	94.3	525	11	2.2	2636	138	177	4.91
1	45.45479452054794	69	0	1	180	0	0	0	0	1	0	0	NA	NA	NA	NA	NA	0	NA	NA	NA	171	NA	NA	NA	200	130	NA	63	NA	NA	NA	45	64	15.3	NA	NA	88	2300	30	NA	87	400	10.4	NA	3500	NA	174	5.13
1	44.93424657534246	66	1	0	124	0	0	0	0	1	0	0	30	NA	28	4.8	993.215	30	103	NA	NA	180.309	8.978	36.455	84.871	100	128.492	NA	34	19.991	10	79.279	40	78.378	13.4	4.9	3.9	87.259	1800	33	33.1	NA	300	9.9	2.019	NA	NA	211	4.1
2	43.67945205479453	69	0	1	162	0	0	0	0	1	0	0	19	109	26	4.5	NA	NA	NA	NA	9.1	239	NA	62.5	NA	NA	NA	12.3	NA	NA	NA	NA	46.7	71	15	5.5	4.1	160	NA	30.7	32.1	96	NA	NA	2	NA	140	267	4.88
2	40.93972602739726	NA	0	1	238	0	0	0	0	1	0	0	NA	NA	NA	4.6	NA	60	NA	0.5	NA	162.162	NA	30.846	NA	120	NA	NA	NA	NA	18	81.081	42	42.471	14.3	5.1	4.6	104.247	1720	29.5	34.3	86	410	NA	NA	2390	137	179	4.9
1	32.32328767123288	64	1	0	114	0	0	0	0	1	0	0	NA	NA	NA	NA	NA	88	NA	NA	NA	194	NA	NA	115	348	172	NA	NA	NA	NA	87	37.7	NA	13.1	4.9	NA	72	NA	NA	34.7	NA	369	9.2	NA	3770	NA	295	NA
1	49.00821917808219	71	0	1	214	0	0	0	0	1	0	0	38	NA	23	4.6	942	51	134	NA	9.1	168	15.3	30	NA	143	131	8.849	91	15.4	NA	77	46.4	44	15.1	5	NA	105	1927	30.3	32.5	93	439	11.1	2.1	3141	142	185	4.99
1	45	71	0	1	194	0	0	0	0	1	0	0	29	NA	18	4.5	NA	42	NA	NA	9.7	137	NA	NA	NA	140	94	NA	22	NA	NA	86	44.4	40	15.1	NA	4.5	84	2163	30.1	34	88.4	NA	10.2	NA	3913	139	285	5.02
1	48.16438356164384	63	1	0	163	0	0	0	0	1	0	0	25	NA	26	4.4	701	32	88	NA	8.9	199	12.6	45	223	49	133	NA	23	17.8	18	81	39.8	59	12.6	5.5	4.5	120	1874	28	31.7	88.4	648	10.3	2.1	2797	139	241	4.5
1	43.05479452054794	74	0	1	174	0	0	0	0	1	0	0	NA	NA	NA	4.2	NA	22	NA	NA	9.2	143	NA	NA	NA	99	NA	4.942	NA	NA	9	87	42.7	55	13.9	5.1	NA	75	1883	28.7	32.6	88.2	314	10.4	NA	1982	NA	206	4.84
1	34.723287671232875	66	0	1	154	0	1	0	0	0	0	0	22	NA	NA	4.5	690	31	71	NA	9.3	167	6.9	30	NA	37	135	9.444	91	8.2	17	85	47.8	49	15.1	4.8	4.5	100	2083	30.6	31.6	96.8	446	12.3	2.2	3602	140	NA	4.94
2	35.52054794520548	65	1	0	145	0	0	0	0	1	0	0	NA	NA	NA	NA	NA	48	52	NA	9.6	168	NA	28	NA	110	NA	NA	26	11.9	NA	88	40.1	50	14.1	5	NA	104	1368	30.9	NA	87.9	446	10.6	2.1	2827	NA	250	4.56
1	47.484931506849314	73	0	1	192	1	0	0	0	0	0	0	17	NA	28	4.2	NA	0	NA	NA	9.2	NA	NA	NA	NA	100	NA	NA	NA	NA	NA	90	46.1	NA	15.4	NA	4.5	NA	1600	29.7	33.4	89	400	NA	NA	1500	138	204	5.18
1	38.54520547945206	73	0	1	165	0	0	0	0	1	0	0	22	NA	24	4.9	NA	0	NA	NA	9.7	159	NA	65	NA	100	NA	NA	NA	NA	NA	86	43.6	88	14.8	NA	NA	62	1400	31.7	34	93.4	NA	9.9	NA	1800	140	173	4.7
1	39.90684931506849	67	0	1	172	0	1	0	0	0	0	0	45	NA	29	4.9	405	38	64	NA	NA	195	9.1	35	NA	38	151	9.288	155	8.9	22	85	45.9	78	15.3	5	4.5	103	1561	30.2	33.3	90.7	437	10.7	2.2	3326	137	262	5.06
2	38.75068493150685	68	0	1	130	0	0	0	0	1	0	0	NA	NA	20	4.3	530	31	117	NA	9.2	137	19.3	66	NA	70	150	8.577	47	17.2	11	80	44	55	14.6	4.9	4.6	68	1434	30.3	33.2	91.3	295	NA	2.3	2570	140	NA	4.82
1	70	65	1	0	149	0	0	0	0	1	0	0	15	NA	21	4.1	682	20	NA	NA	9	137	NA	33	NA	80	155	NA	32	NA	NA	93	41.7	71	13.6	5.8	NA	NA	1400	30.3	32.6	93	300	11.2	2.2	1700	140	179	4.5
1	45.98082191780822	NA	0	1	165	0	1	0	0	0	0	0	25	NA	20	4.8	616	0	300	0.12	9.1	158	NA	33	NA	100	130	4.85	93	NA	24	83	45.4	62.1	15.3	NA	4.18	82.47	2100	29.9	33.6	88.9	600	NA	2.09	4500	137	265	5.11
2	28.83835616438356	67	1	0	190	0	0	0	0	1	0	0	13	NA	19	5	609.75	0	89	NA	9.44	167.181	14.661	32.449	191.882	100	128.492	NA	75	18.093	10	93.694	40	66.023	13.8	5	4.2	88.031	2400	33	34.2	95	300	8.9	2.092	2900	138	298	4.2
1	51.85753424657534	66	1	0	130	0	0	0	0	1	0	0	23	NA	24	4.2	408	68	121	NA	9.2	249	15	54	96	119	108	NA	32	13.8	10	77	43.2	91	14.5	4.7	4.2	137	1361	31.5	33.6	93.9	508	9.7	1.9	1544	136	246	4.6
2	37.53972602739726	71	0	1	185	0	0	0	0	1	0	0	NA	NA	NA	4.4	NA	39	NA	NA	9.6	226	NA	NA	NA	132	NA	5.79	NA	NA	18	95	43.3	47	14.4	5.2	NA	158	2167	30.6	33.3	92.1	435	10.3	NA	2728	NA	201	4.7
1	49.93972602739726	64	1	0	144	0	0	0	0	0	1	0	16	NA	20	NA	669	47	133	NA	NA	NA	14	40	119	148	170	NA	21	NA	NA	NA	39.9	NA	13.4	NA	NA	NA	2184	30.7	33.6	91.3	562	10.3	1.9	4859	NA	NA	4.37
1	43.80821917808219	71	1	0	159	0	0	0	0	1	0	0	NA	NA	16	4.3	285	51	123	NA	9.5	237	NA	34	45	69	NA	NA	NA	18	13	77	39.4	NA	12.8	4.9	4.1	121	1559	29.9	32.5	92.1	363	NA	2.2	2558	138	180	4.28
1	58.4	65	0	1	130	0	0	0	0	1	0	0	37	NA	37	4.7	NA	NA	NA	NA	NA	154	NA	NA	NA	NA	NA	NA	NA	NA	NA	NA	NA	54.9	NA	NA	NA	87.7	NA	NA	NA	NA	NA	NA	NA	NA	NA	NA	NA
1	25.572602739726022	65	1	0	115	0	0	0	0	1	0	0	NA	NA	14	4.8	359	90	76	NA	10	168	NA	39.2	78	NA	93	NA	39	16.07	15	84	38.3	76	12.7	5.3	4.8	68	NA	30.5	33.2	91.8	400	11	2.1	4720	138	244	4.17
1	27.660273972602734	73	0	1	167	0	0	0	0	1	0	0	NA	NA	NA	NA	NA	NA	NA	NA	NA	145	NA	NA	NA	NA	NA	NA	NA	NA	NA	90	NA	66	NA	NA	NA	65	NA	NA	NA	NA	NA	NA	NA	NA	NA	NA	NA
2	65.14520547945206	68	0	1	166	0	0	0	0	1	0	0	NA	NA	NA	4.4	NA	32	NA	NA	9.4	194	NA	NA	NA	41	NA	9.724	NA	NA	18	89	45.8	63	15.5	4.9	NA	115	1899	31.7	33.8	93.7	450	11.3	NA	2079	NA	206	4.89
2	68.16164383561645	74	0	1	185	0	0	0	0	1	0	0	27	NA	32	4.3	524	61	259	NA	9.4	241	12.5	42	NA	232	104	5.095	126	13.2	21	89	42.7	91	14	5.3	4.4	134	1007	30.3	32.8	92.4	353	11.6	1.9	2147	140	214	4.62
1	47.42465753424658	NA	1	0	125	0	0	0	0	1	0	0	23	NA	28	4.2	497	NA	72	0.3	NA	NA	NA	NA	NA	NA	NA	NA	24	NA	NA	77	NA	73	13.3	5.2	NA	135	NA	32.2	NA	NA	NA	NA	NA	NA	NA	221	NA
1	46.25205479452055	75	0	1	175	0	0	0	0	1	0	0	29	NA	22	4.6	561	29	72	NA	9.4	169	NA	62	NA	98	186	7.475	92	18.5	13	92	46.6	68	15.6	5.1	4.1	86	1451	31.8	33.5	95.1	340	10.8	2.2	2181	140	NA	4.9
1	48.821917808219176	67	1	0	121	0	0	0	0	1	0	0	17	NA	18	5	NA	0	NA	0.37	9.8	200	NA	NA	NA	100	NA	NA	NA	NA	NA	79	39.6	75	13.3	NA	5	108	2400	NA	33.6	NA	500	NA	NA	4100	136	284	NA
1	56.43287671232877	72	0	1	234	0	0	0	0	1	0	0	15	NA	16	4.2	NA	13	89	NA	9.1	206	15	39	NA	73	NA	5.049	115	12.9	20	107	46.1	49	16.2	5.3	4.3	128	1432	31.5	35.1	89.5	541	9.2	2.3	4541	140	245	5.15
1	32.74246575342466	NA	0	1	178	0	1	0	0	0	0	0	NA	NA	NA	NA	333	NA	NA	NA	9.3	NA	NA	33	NA	NA	NA	NA	NA	NA	NA	NA	NA	NA	NA	NA	NA	NA	NA	NA	NA	NA	NA	NA	NA	NA	NA	NA	NA
2	39.8027397260274	NA	1	0	145	0	1	0	0	0	0	0	NA	NA	NA	NA	NA	NA	NA	NA	NA	NA	NA	NA	NA	NA	NA	NA	NA	NA	NA	NA	45	NA	14.2	NA	NA	NA	NA	29.2	31.6	93	NA	NA	NA	NA	NA	NA	4.9
1	36.0958904109589	72	0	1	190	0	0	0	0	1	0	0	23	NA	20	4.7	370	28	123	NA	NA	137	11.8	34	NA	130	98	8.352	57	11.8	18	86	42.1	69	15.2	4.8	4.6	NA	1502	NA	NA	93.3	238	9.7	2.1	1603	140	207	4.51
1	56.9972602739726	70	0	1	201	0	0	0	0	1	0	0	NA	NA	NA	4.5	NA	0	NA	NA	9.5	139	NA	NA	NA	102	NA	6.656	NA	NA	19	81	41.4	49	12.8	4.9	NA	70	NA	30.2	NA	97.6	264	NA	NA	1876	NA	NA	4.24
1	69.83561643835617	72	0	1	155	0	0	0	0	1	0	0	20	NA	21	NA	315	48	135	NA	9.2	183	11.6	NA	NA	180	68	NA	40	18.8	13	89	45.6	71	15.2	5.4	4.5	98	1206	31.1	33.3	93.4	458	11	2	2508	139	251	4.88
1	42.01917808219178	69	0	1	190	0	0	0	0	1	0	0	15	NA	18	4.4	841	88	79	NA	9.4	172	7.4	57	NA	294	59	5.087	41	11.2	12	94	44.9	44	15	5	4.6	114	1215	28	33.4	83.8	304	10.1	2	2999	139	233	5.36
1	32.30958904109589	67	0	1	144	0	0	0	0	1	0	0	NA	NA	NA	4.4	NA	31	NA	NA	9.3	171	NA	NA	NA	92	NA	7.945	NA	NA	16	80	44.4	49	14.2	5.2	NA	105	1945	NA	32	NA	392	11.3	NA	1940	NA	194	5.34
1	51.87123287671233	66	1	0	NA	0	0	0	0	1	0	0	NA	NA	NA	4.4	990	60	NA	NA	9.7	256	7.6	70	76	30	75	NA	18	24	11	89	37.9	57	12.7	5.1	4.5	172	1332	28.8	33.5	85.9	282	9.6	2.2	4296	139	316	4.41
1	32.64931506849315	67	1	0	130	0	0	0	0	1	0	0	NA	NA	NA	4.5	NA	31	NA	NA	NA	210	NA	NA	250	82	128	NA	NA	NA	18	84	NA	74	12.3	4.8	NA	122	1431	30.8	33.5	91.8	462	9.6	NA	NA	NA	271	NA
1	55.13424657534247	68	1	0	136	0	0	0	0	1	0	0	26	NA	21	NA	439	71	119	NA	NA	NA	20.2	58	91	61	133	NA	21	24	17	92	NA	NA	16.1	5	4.6	166	1646	30.4	32.5	93.6	350	11.1	2.1	NA	137	229	5.3
1	43.36986301369863	61	0	1	121	0	0	0	0	0	1	0	NA	NA	NA	NA	NA	NA	NA	NA	NA	NA	NA	NA	NA	NA	NA	NA	NA	NA	NA	NA	NA	NA	NA	NA	NA	NA	NA	NA	NA	NA	NA	NA	NA	NA	NA	NA	NA
1	35.868493150684934	71	0	1	178	0	1	0	0	0	0	0	NA	NA	NA	4.9	NA	40	NA	NA	9.5	169	NA	NA	NA	100	NA	9.05	NA	NA	11	80	42.3	55	14.6	4.9	NA	100	1775	30.4	34.5	88.1	410	11.5	NA	2675	NA	200	4.8
1	36.26849315068493	NA	0	1	171	0	0	0	0	1	0	0	29	NA	30	4.1	NA	100	NA	NA	9.8	196.911	NA	NA	NA	300	115.643	10.029	144	NA	17	88.288	46	54.054	15	5.6	4	123.552	NA	29.9	32.9	91	NA	11.9	NA	3900	138	251	5.01
2	44.75342465753425	66	0	1	174	0	0	0	0	1	0	0	32	NA	26	4.5	475	58	278	NA	9.7	160	12.2	45	NA	101	89	5.344	143	13	31	94	46.7	48	15.5	5.3	4.6	99	1770	28.6	33.2	86.2	408	8.7	2.1	2963	140	315	5.42
2	47.1945205479452	73	0	1	184	0	0	0	0	1	0	0	17	NA	19	4.3	NA	31	NA	NA	9.1	NA	NA	49	NA	61	85	NA	19	NA	NA	99	43	NA	14	5.4	4	64	NA	28.5	32.6	87.6	381	10.8	NA	2026	141	188	4.9
1	38.035616438356165	63	1	0	127	0	0	0	0	1	0	0	16	NA	16	4.6	442	29	NA	NA	9.6	188	16.6	27	199	196	79	NA	27	10.4	17	87	41.7	59	13.9	5.2	4.4	111	1509	30.2	33.3	90.7	309	9.8	1.8	2857	138	249	4.6
2	32.95890410958904	67	1	0	138	0	0	0	0	1	0	0	NA	NA	NA	NA	NA	NA	NA	NA	NA	NA	NA	NA	NA	NA	NA	NA	NA	NA	NA	79	NA	NA	NA	NA	NA	NA	NA	NA	NA	NA	NA	NA	NA	NA	NA	NA	NA
1	46.156164383561645	67	1	0	117	0	0	0	0	1	0	0	24	NA	30	4.5	399	100	155	NA	9.9	207	10.4	26	36	200	151	NA	NA	12	14	90	42.2	69	12.5	5.8	4.3	123	1100	27.9	NA	94.4	300	10	NA	2800	139	319	4.47
1	64.7041095890411	66	0	1	140	0	0	1	0	0	0	0	26	NA	34	4.8	NA	50	NA	NA	9.5	145	NA	NA	NA	50	78	NA	44.6	NA	NA	98	NA	52	NA	NA	4.4	62.8	1810	28	33	83.7	520	12.1	NA	3100	140	243	NA
1	66.22739726027397	72	0	1	208	0	0	0	0	1	0	0	30	NA	30	4.4	376	30	266	NA	9.4	150	9.2	74	NA	150	121	5.79	NA	11.7	NA	93	47	46	16	5.4	4.6	79	1250	NA	34	NA	440	9.9	2.3	3130	142	165	4.75
1	40.12328767123287	68	1	0	280	0	0	0	0	1	0	0	23	NA	22	4.2	416	0	221	NA	9.4	159	NA	43	91	100	75	NA	84	13.5	18	75	44.4	40	13.9	5.4	4	103	2000	28.9	NA	92.2	400	9	1.9	NA	141	NA	4.82
1	33.26301369863014	NA	0	1	286	0	0	0	0	1	0	0	NA	NA	NA	4	NA	NA	NA	NA	NA	NA	NA	NA	NA	NA	NA	NA	NA	NA	NA	NA	NA	NA	NA	NA	NA	NA	NA	NA	NA	NA	NA	NA	NA	NA	NA	NA	NA
2	38.84109589041096	70	0	1	425	0	0	0	0	1	0	0	48	NA	23	4.3	425	29	61	NA	9.3	191	7.1	40	NA	49	101	4.176	163	15	NA	91	45.4	40	15	4.9	4.1	109	1112	31.4	33	95.2	446	10.1	2.1	3263	139	253	4.77
1	42.583561643835615	65	1	0	159	0	0	0	0	1	0	0	NA	NA	NA	NA	NA	49	68	NA	9	181	NA	NA	NA	140	NA	NA	25	NA	NA	99	41.6	76	14.2	5.1	NA	86	1096	31.4	34.1	92	373	10.5	1.9	3742	NA	243	4.52
2	50.01643835616439	66	1	0	170	0	0	0	0	1	0	0	19	NA	18	4	NA	39	77	NA	9.1	183	10.6	65	56	109	112	NA	41	24	12	86	41	89	13.6	5	4.3	82	1279	30.7	33.2	92.6	320	10	2.1	2153	138	241	4.43
2	41.89315068493151	71	0	1	135	0	0	1	0	0	0	0	NA	NA	31	4.4	516	31	78	NA	9.1	173	NA	39	NA	330	126	8.943	92	13.6	NA	89	43.9	66	14.8	5.2	4.5	92	2174	30.1	33.7	89.2	422	10.8	2.3	1443	139	162	4.92
2	34.06575342465754	61	1	0	136	0	0	0	0	0	1	0	18	NA	18	NA	NA	NA	NA	NA	9.2	188	NA	25	NA	NA	NA	NA	NA	NA	NA	85	40	91	13.5	5.3	4.7	81	NA	29	34	87	NA	NA	NA	NA	137	311	4.6
1	65.62465753424658	NA	1	0	108	0	0	0	0	1	0	0	NA	NA	NA	NA	NA	NA	NA	NA	NA	170	NA	NA	NA	NA	NA	NA	NA	NA	NA	NA	NA	54	NA	NA	NA	101	NA	NA	NA	NA	NA	NA	NA	NA	NA	NA	NA
2	39.227397260273975	65	1	0	131	0	0	0	0	1	0	0	16	NA	20	4.4	479.67	0.03	183	NA	9.08	208.494	18.064	38.458	184.502	200	89.386	NA	40	14.254	10	97.297	NA	76.062	12.4	5.8	4.4	119.305	1100	32	33.7	95	NA	11.7	2.165	1500	142	183	NA
2	27.90684931506849	63	1	0	123	0	1	0	0	0	0	0	27	NA	32	4.4	1063	19	199	NA	9.2	227	10.3	44	187	109	80	NA	36	17.1	14	80	37.4	69	12.3	5.2	4.3	145	1146	30.2	32.9	91.9	307	10	2.2	1619	137	226	4.07
2	55.67945205479453	NA	0	1	NA	0	0	0	0	1	0	0	17	NA	NA	4.7	1043	10	NA	0.7	NA	193.05	NA	NA	NA	80	NA	NA	137	14.7	NA	84.685	43.6	61.776	13.2	NA	4.2	111.969	2260	NA	NA	NA	390	12.1	NA	1940	NA	182	NA
1	31.194520547945206	73	0	1	185	0	0	0	0	1	0	0	NA	NA	NA	NA	NA	11	50	NA	9.5	155	NA	41	NA	61	NA	NA	62	24	NA	94	43.7	50	14.6	4.8	NA	89	1376	32.1	33.4	96	331	10	2.1	2022	NA	179	4.55
1	43.2027397260274	NA	1	0	NA	0	0	0	0	1	0	0	NA	NA	NA	NA	NA	0	NA	4	NA	NA	NA	NA	NA	NA	NA	NA	NA	NA	NA	NA	39.4	NA	12.8	NA	4	NA	NA	NA	32.6	NA	NA	NA	NA	NA	143	305	NA
1	56.33150684931507	68	0	1	162	0	0	0	0	1	0	0	14	NA	18	4.2	811	20	68	NA	9	190	15	61	NA	70	56	7.236	65	11.9	12	91	41.8	39	13.8	5.2	4.4	133	1380	28.8	33	87.3	410	10.5	2.1	3120	NA	213	4.79
1	38.463013698630135	70	0	1	222	0	0	0	0	1	0	0	NA	NA	NA	4.5	NA	70	NA	NA	9.3	173	NA	NA	NA	273	NA	3.821	NA	NA	20	90	39.3	57	13.3	5.2	NA	91	2291	29.9	33.8	88.3	481	9.3	NA	2685	NA	220	4.45
1	49.84931506849315	62	1	0	148	0	0	0	0	1	0	0	11	NA	17	4.5	423	52	NA	NA	9.7	195	8.7	38	NA	208	156	NA	33	14.6	11	83	44	66	14.9	4.9	3.8	114	1685	31.3	33.9	92.4	338	11.7	2	2917	140	203	4.76
1	41.29041095890411	63	1	0	112	0	0	0	0	1	0	0	15	NA	24	4.3	511	38	159	NA	9.6	188	16.8	60	133	217	NA	NA	32	24	NA	78	47	79	15.3	4.9	4.6	90	1505	32.1	32.6	NA	376	10.1	2.3	1664	139	294	4.76
2	51.75616438356165	69	0	1	166	0	0	0	0	1	0	0	15	NA	20	4.5	NA	62	107	NA	9.6	NA	11.9	42	NA	180	96	NA	111	15.9	9	88	39	75	13	5.2	NA	NA	1734	31.2	33.3	93.5	409	10.3	2	2015	138	222	4.17
1	59.83013698630137	70	0	1	178	0	0	0	0	1	0	0	14	NA	18	4.2	525	50	137	NA	NA	202	11.9	56	NA	332	159	6.689	156	10.7	13	87	43.7	60	14.4	5.2	4.1	122	1180	30.5	33	92.6	311	11.2	2.2	2327	140	NA	4.72
1	41.583561643835615	NA	1	0	154	0	0	0	0	1	0	0	NA	NA	NA	4.7	NA	72	NA	NA	NA	200	NA	NA	252	52	NA	NA	NA	NA	13	92	NA	75	NA	5.5	NA	112	1794	NA	NA	NA	468	11	NA	4115	NA	335	4.37
1	33.679452054794524	72	0	1	182	0	0	0	0	1	0	0	27	NA	23	4.9	668	0	155	0.86	9.6	144	11.3	NA	NA	100	85	NA	147	16.5	13	92	41.7	44	14.4	5.3	4.3	90	1700	32.3	34.5	94	500	NA	NA	4200	138	271	4.46
2	32.63013698630137	66	1	0	NA	0	0	0	0	1	0	0	NA	NA	NA	NA	558	NA	NA	NA	NA	175	NA	47	NA	NA	NA	NA	NA	24	NA	88	NA	53	NA	NA	NA	105	NA	NA	NA	NA	NA	NA	NA	NA	NA	NA	NA
1	29.257534246575343	76	0	1	195	1	0	0	0	0	0	0	16	NA	22	5	599	42	183	NA	10	160	12.9	39	NA	101	181	10.047	106	19	21	87	39.7	66	13.4	4.7	5	77	NA	32	33.8	94.7	260	9.4	2.1	2864	138	220	4.19
1	30.10410958904109	NA	0	1	NA	0	0	0	0	1	0	0	14	NA	19	5	593	30	58	NA	9.3	NA	12.1	29	NA	140	177	14	143	NA	10	88	47.3	NA	15.8	4.9	3.9	83	2490	30.2	33.3	90.7	260	8.9	2.2	3140	139	205	5.2
1	45.84383561643836	74	0	1	NA	0	0	0	0	1	0	0	24	NA	35	4.9	761	40	354	NA	9.4	159	11.2	NA	NA	149	91	2	72	24	10	82	42	NA	13.8	5.2	5	112	1007	28.1	32.9	85.5	455	10	2.2	1650	140	272	4.9
1	35.42465753424658	69	0	1	245	0	1	0	0	0	0	0	NA	NA	NA	4.3	NA	30	NA	NA	9.2	196	NA	NA	NA	72	NA	5.995	NA	NA	21	87	41.9	46	14.4	5.6	NA	125	NA	29.8	34.4	86.6	438	10.4	NA	2538	NA	288	4.84
1	55.227397260273975	64	1	0	162	0	1	0	0	0	0	0	18	NA	20	4.2	501	20	199	NA	8.9	235	NA	36	NA	140	58	NA	30	24	17	88	40	66	12.6	4.9	4.7	140	1064	28.8	31.5	91.5	304	12.3	2	2472	140	281	4.37
2	43.2027397260274	NA	1	0	NA	0	0	0	0	1	0	0	28	NA	25	4.8	NA	NA	NA	NA	NA	NA	NA	NA	NA	NA	NA	NA	NA	NA	32	92	NA	NA	NA	NA	NA	NA	NA	NA	NA	NA	NA	NA	NA	NA	NA	NA	NA
2	38.81643835616438	62	1	0	117	0	0	0	0	1	0	0	11	NA	23	4.5	388	42	NA	NA	9.1	196	6.4	60	158	31	141	NA	65	15.2	10	91	40.2	77	13.6	5.2	4.1	106	1534	30.7	33.8	90.7	432	10	2.1	3162	139	262	4.43
1	40.31232876712329	NA	0	1	158	0	0	0	0	1	0	0	15	NA	18	4.3	535	NA	198	NA	9.3	185	12.9	49	NA	87	168	7.889	145	16.2	9	88	39.4	69	13	4.9	4.2	102	1592	31.2	33	94.5	395	9.2	2.1	1558	138	196	4.17
1	38.8	69	1	0	140	0	0	0	0	1	0	0	NA	NA	NA	NA	NA	30	126	NA	9.2	173	NA	NA	NA	150	NA	NA	71	24	NA	80	40.2	63	13.4	5.3	NA	95	2085	31	33.3	93.1	380	10.5	2	2355	NA	256	4.32
1	41.24657534246575	78	0	1	215	0	0	0	0	1	0	0	NA	94	NA	NA	NA	NA	NA	NA	NA	NA	NA	NA	NA	NA	NA	NA	NA	NA	NA	NA	NA	NA	NA	NA	NA	NA	NA	NA	NA	NA	NA	NA	NA	NA	NA	NA	NA
1	40.80821917808219	72	0	1	180	0	0	0	0	1	0	0	14	NA	23	4.7	342	19	120	NA	9.6	244	6.9	31	NA	49	87	10.751	98	15.8	22	75	46.1	NA	14.8	4.7	4.1	118	NA	30.9	32.1	96.2	257	11.5	2	1569	140	165	4.79
1	51.7945205479452	77	0	1	212	0	0	0	0	1	0	0	NA	NA	NA	NA	NA	71	202	NA	9.6	256	NA	30	NA	138	NA	NA	107	19.1	NA	84	43	55	14.6	5.1	NA	177	1719	31.1	34	91.5	490	10.8	2.2	2683	NA	270	4.7
2	36.915068493150685	73	0	1	170	0	0	0	0	1	0	0	17	NA	21	4.6	473	0	170	NA	10	186	21.4	42	NA	100	83	7.026	21	14.3	15	88	44.7	54	13.8	5.7	4	120	1400	30.7	NA	NA	NA	10	1.9	2900	141	260	4.48
1	32.010958904109586	63	1	0	NA	0	0	0	0	1	0	0	24	NA	29	5	NA	NA	83	NA	9.56	NA	17.629	45.268	NA	NA	128.492	NA	147	10.988	13	NA	NA	NA	NA	5.4	4.4	NA	NA	NA	NA	NA	NA	NA	1.898	NA	139	NA	NA
1	34.76712328767123	75	0	1	200	0	0	0	0	1	0	0	23	NA	19	4.5	435	11	79	NA	9.5	189	11	48	NA	NA	154	10.479	48	20.5	13	86	47.6	66	15	5.1	4.8	110	1169	28.9	31.5	91.7	233	10.1	2.1	2268	140	201	5.19
1	35.38356164383562	NA	1	0	134	0	0	0	0	1	0	0	NA	NA	14	4.2	322	49	99	NA	9.1	177	20.2	28	150	152	144	NA	44	14.5	10	87	38.6	75	13.1	5	4.1	89	1284	NA	33.9	97.7	319	11.6	2.1	3097	138	191	NA
1	42.55616438356165	NA	0	1	145	0	0	0	0	1	0	0	NA	NA	NA	NA	NA	41	89	NA	9.1	194	NA	44	NA	41	NA	NA	76	22.9	NA	80	39.1	53	12.9	5.1	NA	121	NA	30	33	90.9	287	11.8	NA	1575	NA	190	4.3
2	37.1945205479452	NA	0	1	240	0	0	0	0	1	0	0	31	102	31	4.7	527	70	NA	1.6	9.5	190	19.6	32	NA	NA	75	NA	204	NA	25	88	39.3	NA	13.6	5.1	NA	141	2000	32	34.6	91.4	680	NA	2.2	2310	142	292	4.3
1	54.54520547945206	64	1	0	138	0	0	0	0	1	0	0	NA	NA	NA	NA	NA	NA	NA	NA	8.9	NA	NA	NA	NA	NA	160	NA	30	NA	NA	88	40.3	NA	13.6	NA	4.2	NA	NA	29.8	33.7	88.4	NA	10.2	NA	3097	140	208	4.6
1	39.98630136986301	NA	0	1	220	0	0	0	0	1	0	0	NA	NA	NA	NA	NA	30	NA	NA	NA	NA	NA	NA	NA	120	NA	NA	NA	NA	NA	90.09	44.8	NA	15	NA	NA	NA	2410	28.8	33.4	86.2	NA	NA	NA	4930	NA	275	5.2
2	53.04109589041096	NA	0	1	176	0	0	0	0	1	0	0	21	NA	24	4.5	483	4	97	NA	9.9	191	14.8	52	NA	310	87	10	143	NA	20	84	47.2	60	15.2	5.5	3.9	115	1540	30.9	32.2	95.9	350	NA	2	2890	NA	178	4.9
1	47.15890410958904	71	0	1	174	0	1	0	0	0	0	0	21	NA	26	4.3	633	41	440	NA	9.3	167	15.1	28	NA	62	124	7.707	65	12.8	13	92	42.9	87	14.8	5.1	4.2	66	1800	31.4	34.5	90.9	320	10	2.3	1878	139	225	4.72
2	53.21095890410959	NA	1	0	128	0	0	0	0	1	0	0	12	NA	16	4.5	NA	41	NA	NA	9.6	213	7.8	41	44	82	54	NA	19	19.6	10	86	39.3	66	13.2	5.2	4.3	133	1464	28.9	33.6	86.2	443	10.4	2.3	2071	140	293	4.56
1	53.87671232876713	71	0	1	188	0	0	0	0	0	1	0	20	NA	26	4.4	NA	73	NA	NA	9.5	199	16.2	30	NA	NA	84	7.182	276	8.5	15	107	45.2	58	15.8	5.6	4.4	125	2380	29.5	35	84.5	635	11	1.9	3730	143	217	5.35
1	49.41369863013698	67	1	0	217	0	0	0	0	1	0	0	16	NA	19	4.1	709	27	132	NA	9	173	11.7	30	155	150	64	NA	NA	14	NA	93	37.9	61	NA	5.5	4.3	97	1550	NA	31.7	85.6	537	10.2	2.1	4536	138	303	4.43
2	41.24657534246575	78	0	1	215	0	0	0	0	1	0	0	NA	NA	NA	NA	NA	NA	NA	NA	NA	NA	NA	NA	NA	NA	NA	NA	NA	NA	NA	NA	NA	NA	NA	NA	NA	NA	NA	NA	NA	NA	NA	NA	NA	NA	NA	NA	NA
1	66.88767123287671	66	1	0	110	0	0	0	0	1	0	0	NA	NA	NA	4.6	NA	100	NA	NA	NA	179	NA	NA	50	100	115	NA	NA	NA	8	92	44.6	NA	13.5	5.5	NA	64	2000	32.9	NA	NA	300	11	NA	1800	NA	NA	4.09
1	54.04931506849315	68	1	0	217	0	0	0	0	1	0	0	NA	NA	NA	NA	NA	19	87	NA	9	194	NA	34	NA	160	NA	NA	15	14.4	NA	82	40.7	68	13.1	5	NA	112	1472	NA	32.2	84.3	621	10.1	NA	4128	NA	235	4.83
1	54.25753424657534	NA	1	0	175	0	0	0	0	1	0	0	16	NA	14	4.2	602	38	59	NA	9.3	204	11.5	43	134	101	115	NA	29	20.8	19	83	41.6	40	14	5.2	NA	121	1090	30.9	33.7	91.8	321	9.5	2	4750	137	NA	4.53
1	56.2027397260274	NA	0	1	137	0	0	0	0	1	0	0	17	NA	18	4.8	547	29	139	NA	9.7	144	11.9	51	NA	49	125	7.266	73	24	12	96	38.4	58	13	5.3	4.7	76	1558	30.3	33.9	89.5	332	9.4	2.1	2132	137	204	4.29
1	39.63835616438356	68	0	1	133	0	0	0	0	0	1	0	32	NA	27	4.9	823	53	193	NA	10.1	207	10	62	NA	112	148	5.98	NA	20.3	19	96	44.7	77	14.7	5.1	NA	118	NA	NA	32.9	NA	443	10.8	NA	2154	NA	271	NA
1	31.53972602739726	NA	0	1	NA	0	0	0	0	1	0	0	25	NA	21	NA	527	60	117	0.1	9.8	186	11	42	NA	210	120	5	NA	20	13	82	43.5	50	15	5.3	4.2	124	1510	30.9	34.5	89.7	380	11.1	1.9	2070	140	247	4.9
1	41.13424657534247	73	0	1	155	0	0	0	0	0	1	0	20	NA	19	4.6	576	38	161	NA	9.7	239	11.1	38	NA	38	182	9.644	163	17.4	11	77	43.9	76	15	5.5	4.2	145	1877	31.4	34.2	91.8	389	9.8	2.3	2458	139	235	4.78
1	33.88219178082192	68	0	1	205	1	0	0	0	0	0	0	25	NA	NA	4.1	662	29	NA	NA	9.3	158	8.1	41	NA	252	87	4.999	44	8.8	20	76	42	40	14.2	5.5	4.2	101	2167	28.4	33.8	84	569	12	2.2	4183	138	170	5
1	45.72602739726028	68	0	1	180	0	0	0	0	1	0	0	15	NA	15	4.6	509	42	124	NA	9.2	NA	22.1	46	NA	240	183	5.999	26	11.3	20	96	43.2	58	14.4	5.4	4.5	NA	1800	30.3	33.3	90.8	390	9.2	2.1	3528	136	NA	4.76
1	28.58082191780822	69	0	1	185	0	0	0	0	1	0	0	15	NA	19	4.6	582	38	307	NA	9.6	193	13.4	46	NA	120	163	11.402	124	10.5	10	91	42.4	46	14.4	4.9	4.1	123	1882	29.2	34	86	264	10.4	2.1	2496	139	193	4.93
1	66.69315068493151	69	0	1	161	0	0	0	0	1	0	0	29	NA	23	4.5	652	70	211	NA	NA	202	17.7	42	NA	158	123	6.797	56	16.6	14	83	40.8	73	13.9	5.4	4.2	114	1246	30.6	34.1	89.9	308	10.3	2.2	1719	139	218	4.54
1	77.147945205479445	70	0	1	156	0	0	0	0	1	0	0	20	NA	27	4.6	320	40	105	NA	9.6	168	15.4	50	NA	158	53	2.364	26	16	11	80	NA	54	NA	4.8	4.4	91	1034	31.3	32.5	96.3	458	10.2	2.1	2710	138	191	NA
1	56.95616438356164	61	1	0	129	0	0	0	0	1	0	0	13	NA	16	4.3	692	41	NA	NA	9.5	150	18	70	55	99	115	NA	33	24	14	80	39.1	56	13.2	4.9	NA	76	1340	29.3	33.8	86.7	221	10.1	2.2	1700	142	201	4.51
1	31.07123287671233	69	0	1	178	0	0	0	0	1	0	0	NA	NA	NA	NA	NA	NA	NA	NA	NA	249	NA	NA	NA	NA	NA	12	NA	NA	NA	85	NA	75	NA	5.1	4.8	158	NA	NA	NA	NA	NA	NA	NA	NA	139	NA	NA
2	31.07123287671233	69	0	1	178	0	0	0	0	1	0	0	18	NA	19	4.6	NA	52	NA	NA	9.5	249	NA	NA	NA	69	NA	12.47	NA	NA	NA	87	48	75	15.8	5.1	4.8	158	1892	28.8	32.9	87.6	280	11.9	NA	2008	139	183	5.48
2	52.68767123287671	71	0	1	182	0	0	0	0	1	0	0	26	NA	30	4.6	396	41	166	NA	9.6	224	9.7	32	NA	160	104	2.065	53	24	26	98	45	66	14.5	5.2	NA	134	1676	31.8	32.2	NA	221	9.8	2	NA	138	208	4.56
1	44.14246575342466	70	0	1	175	0	0	1	0	0	0	0	15	NA	16	NA	NA	NA	NA	NA	NA	213	NA	NA	NA	NA	NA	NA	NA	NA	11	99	39.6	44	12.4	5.2	NA	150	NA	NA	NA	NA	NA	NA	NA	NA	NA	273	NA
1	75.12054794520547	63	1	0	115	0	0	0	0	0	1	0	39	NA	35	4.7	869	52	47	NA	9.7	255	15.6	NA	44	133	100	NA	45	24	12	93	39.7	85	13	NA	4.2	155	NA	29.9	32.7	91.3	455	NA	2.3	2290	NA	303	4.35
1	48.73150684931507	68	0	1	180	0	0	0	0	1	0	0	13	NA	14	4.6	705	59	72	NA	9.8	190	7.6	59	NA	211	166	7.002	99	19	15	86	46.2	54	15.4	5.3	4.6	122	2246	30.1	33.3	90.2	470	11.1	2	2414	138	282	5.12
1	56.9041095890411	75	0	1	NA	0	0	0	0	1	0	0	NA	NA	NA	4.6	649	40	213	NA	9.5	NA	11.6	45	NA	177	85	NA	236	20.4	12	95	47.3	60	15.5	4.8	4.7	NA	1265	NA	32.8	NA	428	11.6	2	3791	138	210	4.67
2	54.54520547945206	64	1	0	138	0	0	0	0	1	0	0	NA	NA	NA	NA	NA	NA	NA	NA	NA	NA	NA	NA	NA	NA	NA	NA	NA	NA	NA	NA	NA	NA	NA	NA	NA	NA	NA	NA	NA	NA	NA	NA	NA	NA	NA	NA	NA
2	34.679452054794524	66	1	0	133	0	0	0	0	1	0	0	17	NA	16	NA	NA	0	NA	NA	9	NA	NA	NA	NA	80	NA	NA	NA	NA	NA	NA	42	NA	14	NA	4	NA	1510	31.4	33.3	94.2	440	10.9	NA	NA	139	191	4.5
1	31.983561643835618	63	1	0	143	0	0	0	0	1	0	0	18	NA	16	4.9	998.635	50	142	NA	9.76	183.011	9.086	31.647	210.332	NA	111.732	NA	33	12.312	16	84.685	43	72.973	13.6	5.3	4.2	95.753	1600	30	NA	97	300	10	2.165	2700	140	253	4.5
1	48.74520547945205	72	0	1	NA	0	0	0	0	1	0	0	31	NA	24	4.6	NA	60	NA	NA	9.3	NA	NA	NA	NA	230	NA	NA	NA	NA	NA	86	45.1	40	15.9	4.9	4	68	NA	30.9	NA	88	670	9.1	NA	NA	NA	305	5.2
2	37.895890410958906	NA	1	0	123	0	0	0	0	1	0	0	15	NA	28	4.9	NA	70	NA	0.5	NA	228	NA	NA	NA	180	74	NA	NA	NA	19	97	42	84	13	NA	4.1	108	NA	30	NA	97	560	10.6	NA	3110	137	NA	4.3
1	29.523287671232875	NA	0	1	156	0	0	0	0	1	0	0	NA	NA	NA	4.6	457	0	94	NA	9.7	178	13.9	55	NA	200	94	9.27	36	14.3	26	101	45	58	15.3	5	5	115	2100	32.1	34	94.3	600	NA	2.2	3300	142	279	4.8
1	53.43561643835616	73	0	1	182	0	0	0	0	1	0	0	18	NA	20	4.3	NA	29	190	NA	9.3	192	9.9	58	NA	39	148	10.552	108	18.2	16	76	43.7	59	14.7	4.8	4	116	1529	30.4	33.6	90.3	515	9.4	1.9	2788	139	188	4.84
1	33.93150684931507	72	0	1	188	0	0	0	0	1	0	0	35	NA	37	4.5	1129	0	NA	0.5	9.2	195	13.4	68	NA	NA	71	6	29	11.6	NA	92	40.8	41	13	NA	4.6	148	1400	28.9	31.9	91	300	NA	1.9	2000	138	270	4.5
1	48.17808219178082	75	0	1	231	0	0	0	0	1	0	0	NA	NA	NA	4.5	772	30	63	NA	9.7	237	21.2	NA	NA	NA	83	6.909	302	NA	8	100	42.1	38	14.1	5	4.2	NA	1998	29.3	33.5	87.3	384	10	2	2934	139	NA	4.82
1	44.42739726027397	NA	1	0	127	0	0	0	0	1	0	0	NA	NA	NA	NA	NA	40	NA	NA	NA	NA	NA	NA	NA	50	NA	NA	NA	NA	NA	NA	NA	NA	12.4	NA	NA	NA	1930	30.6	34	90.1	540	11.1	NA	3060	NA	224	4.05
1	43.273972602739725	71	0	1	180	0	0	0	0	1	0	0	46	NA	29	4.6	649	43	130	NA	9.9	NA	11.1	47	NA	61	144	NA	36	24	8	95	NA	40	NA	5.2	4.9	71	1848	32.3	34.8	92.8	360	10	2.2	3788	140	224	5.45
1	55.54246575342466	NA	0	1	178	0	0	0	0	1	0	0	23	NA	33	4.7	NA	0	NA	0.5	9.96	177.606	NA	NA	NA	200	NA	NA	NA	NA	22	100.901	38	NA	13.7	NA	4.7	NA	2600	31	NA	87.3	400	NA	NA	2300	136	257	4.4
1	66.56986301369864	66	1	0	146	0	0	0	0	1	0	0	12	NA	16	4.2	931	61	146	NA	9.6	NA	16.2	49	75	177	165	NA	58	24	13	87	37.7	77	12.8	5	4.7	NA	2275	31.8	34	93.8	378	11.6	2.2	3209	143	278	NA
1	51.83013698630137	68	0	1	190	0	0	0	0	1	0	0	17	NA	23	4.5	442	100	57	NA	9.7	194	10.3	33	NA	100	128	8.291	104	17.8	28	75	NA	53	15.6	5.8	4.1	126	2000	31.1	NA	NA	400	11	2.1	2500	140	182	5.02
1	50.48767123287672	73	0	1	192	0	0	0	0	1	0	0	28	NA	23	4.9	585	31	92	NA	9.7	205	6.5	43	NA	79	105	6.149	67	24	14	84	46.1	53	15.9	5	NA	130	2355	30.5	34.5	88.3	421	11.6	2.4	3215	140	206	5.22
1	46.38630136986301	NA	0	1	NA	0	0	0	0	1	0	0	14	NA	27	4.6	454	50	78	1	9.7	181	7.7	40	NA	280	80	13	248	12.8	23	92	44	42	15.1	5.3	4	104	2180	32	34.6	92	490	NA	2.2	2640	142	181	4.7
1	57.9013698630137	66	1	0	185	0	0	0	0	1	0	0	NA	NA	15	4.5	815	30	63	NA	9.6	207	6.9	54	120	90	142	NA	132	15.7	8	92	39	64	13.1	5.2	4.5	127	1028	30	33.6	89.2	331	12.1	2	2821	139	205	4.37
2	37.706849315068496	68	1	0	135	0	0	0	0	1	0	0	17	NA	27	5	414	70	102	NA	9.9	153	9.7	45.4	105	180	119	NA	30	15.69	14	85	43.6	65	14.7	5.2	4.7	78	1930	32.2	33.7	95.4	480	11.6	1.9	3350	141	197	4.57
1	41.84109589041096	66	1	0	193	0	0	0	0	1	0	0	NA	NA	NA	4.4	388	32	60	NA	9.7	209	11.5	41	54	179	109	NA	32	15	11	NA	41.1	76	13.7	5.1	4.4	119	2470	29.7	33.3	89.2	422	10.4	2.4	3296	141	326	4.61
2	52.88493150684931	NA	0	1	178	0	0	0	0	1	0	0	23	NA	20	4.6	332	30	152	NA	9.9	222	11.7	29	NA	310	155	5	136	7.3	35	91	42.2	65	14.1	5.6	NA	142	1920	29.9	33.4	89.6	370	10.7	2.1	4070	141	245	4.7
2	50.23561643835617	NA	0	1	211	0	0	0	0	1	0	0	38	NA	38	4.8	NA	20	NA	NA	9.7	216	NA	NA	NA	50	NA	NA	NA	NA	NA	99	42.3	44	14.6	5.4	4	147	1870	29.2	34.5	84.6	560	11.1	NA	3170	143	203	5
1	45.06575342465754	71	0	1	190	0	0	0	0	1	0	0	14	NA	19	4.9	486.445	0	116	NA	9.64	236.293	6.625	62.894	NA	200	111.732	9.519	220	NA	10	93.694	38	49.421	NA	5.3	NA	164.865	1500	NA	NA	NA	300	9.7	2.117	3700	143	195	NA
1	32.74520547945205	NA	0	1	167	0	0	0	0	1	0	0	NA	NA	39	4.9	601.62	10	NA	NA	9.8	239.382	NA	34.051	NA	160	97.766	NA	191	15.269	19	82.883	NA	46.332	16.5	NA	4.9	169.884	1850	28.6	32.7	88	510	NA	NA	3670	141	290	NA
2	46.00547945205479	72	0	1	207	0	0	0	0	1	0	0	NA	NA	NA	NA	NA	NA	NA	NA	NA	NA	NA	NA	NA	NA	NA	NA	NA	NA	NA	NA	NA	NA	NA	NA	NA	NA	NA	NA	NA	NA	NA	NA	NA	NA	NA	NA	NA
1	50.21369863013699	NA	1	0	123	0	0	0	0	0	1	0	24	NA	19	4.1	572	69	NA	NA	9	158	9.4	48	71	152	78	NA	29	18.8	17	92	NA	65	NA	5.6	3.9	75	1397	30	32.6	92.2	333	10.4	2.1	2950	138	213	NA
1	48.221917808219175	NA	0	1	198	0	0	0	0	1	0	0	NA	131	28	4.7	483	30	100	0.7	9.7	219	9.3	NA	NA	160	142	NA	NA	NA	NA	96	45	42	15.2	5.4	4.5	149	2460	30.5	33.9	90.1	490	NA	2.3	2050	141	264	5
2	48.221917808219175	NA	0	1	198	0	0	0	0	1	0	0	NA	131	28	NA	482	30	100	NA	9.7	219	9.3	NA	NA	160	142	NA	NA	NA	NA	96	45	42	15.2	5.4	4.5	149	2460	30.5	33.9	90	490	NA	2.3	2050	141	264	5
2	52.463013698630135	NA	0	1	NA	0	0	0	0	1	0	0	NA	NA	NA	NA	NA	20	NA	NA	NA	NA	NA	NA	NA	90	NA	NA	NA	NA	NA	NA	40	NA	13.5	NA	NA	NA	1380	30.9	33.7	92	370	NA	NA	1530	NA	221	4.4
1	34.016438356164386	70	0	1	150	0	0	0	0	1	0	0	21	NA	17	4.8	808	30	NA	NA	9.6	NA	8.3	39	NA	211	102	9.984	54	21.5	13	84	43.9	58	15.1	NA	4.2	NA	1699	30.6	34.4	89	335	12.1	2.2	2025	139	194	4.93
1	36.824657534246576	70	0	1	165	0	0	0	0	1	0	0	15	NA	19	4.4	503	71	290	NA	9.4	165	7.7	45	NA	NA	129	9.806	233	10.5	12	86	45.3	61	15.5	5.2	4.4	88	1434	29.8	34.2	87.1	451	11.5	2	2336	137	187	5.2
1	50.63835616438356	66	0	1	154	0	1	0	0	0	0	0	12	NA	24	4.3	641	30	323	NA	9.1	172	16.1	63	NA	152	96	9.754	42	9.7	21	91	44.8	58	15.3	5.2	4.1	101	1516	31	34.2	90.7	494	10.7	1.9	1607	139	174	4.94
1	49.71780821917808	60	1	0	87	0	0	0	0	0	1	0	NA	NA	21	NA	625	62	120	NA	9.8	190	16.5	61	120	NA	108	NA	78	19.8	11	NA	41.2	85	13.9	5.4	3.9	91	1349	29.9	33.7	88.6	340	10.7	2.3	1857	137	247	4.65
1	59.06301369863014	64	1	0	142	0	0	0	0	1	0	0	24	NA	20	4.8	768	22	91	NA	9.5	184	12.5	47	189	198	140	NA	58	20	14	102	39.3	NA	13	5.2	4	77	1202	31.5	33.1	95.2	299	10.5	2.3	1879	139	268	4.13
1	34.45479452054794	64	1	0	130	0	1	0	0	0	0	0	13	NA	24	4.5	443	49	164	NA	9.6	221	19.6	44	98	81	147	NA	26	16.4	13	78	44.4	60	14	4.9	4	132	NA	NA	31.5	87.1	400	10.7	2	1868	137	254	5.1
[truncated: 4,430 more rows]
[truncated: 23 more columns]
